# Supplementary material for: The gut microbiome promotes mitochondrial respiration in the brain of a Parkinson’s disease mouse model
Source: NPJ Parkinsons Dis. 2025 Oct 20;11:301. doi: 10.1038/s41531-025-01142-5 (PMC12537952; doi:10.1038/s41531-025-01142-5)
Supplement: Supplementary file 2 — Morais_et_al_Table_S1 [file 41531_2025_1142_MOESM2_ESM.xlsx]

## Sheet: ASO_SPF over WT_SPF
symbol	baseMean	log2FoldChange	lfcSE	stat	pvalue	padj
Gm10222	5192.28	1.96687	0.256929	7.65534	1.92809e-14	3.93099e-10
mt-Nd4	123836	2.14215	0.287387	7.45389	9.06261e-14	9.23843e-10
Thy1	1655.52	2.36537	0.366738	6.44977	1.12021e-10	7.61296e-07
Gm16152	9.50046	-2.89212	0.467054	-6.19227	5.93039e-10	2.41818e-06
Acot13	333.396	0.859926	0.138325	6.2167	5.07729e-10	2.41818e-06
Gm28439	28968.5	1.41873	0.23043	6.15688	7.4193e-10	2.52108e-06
Hsbp1	555.304	0.923743	0.152283	6.06597	1.31162e-09	3.82019e-06
mt-Nd2	44440.8	1.32944	0.222986	5.96198	2.49195e-09	6.35074e-06
Gm13339	8896.54	1.48203	0.25474	5.8178	5.96261e-09	1.35073e-05
Rpl18a	1099.8	1.04282	0.181088	5.75863	8.47997e-09	1.7289e-05
Pex11a	50.1936	-1.08504	0.189668	-5.72071	1.06082e-08	1.81383e-05
Cep192	17.6972	-2.11375	0.369561	-5.71963	1.06759e-08	1.81383e-05
AI606473	6.65997	-3.08661	0.553011	-5.58146	2.38513e-08	3.47344e-05
hSNCA	31.6157	7.14202	1.27734	5.59133	2.25335e-08	3.47344e-05
Pyroxd1	8.28061	-2.22493	0.403283	-5.51705	3.44742e-08	4.68573e-05
BC024978	47.1573	-1.41324	0.257076	-5.49737	3.85497e-08	4.91219e-05
Gm46348	7.66684	-3.72159	0.681934	-5.4574	4.8315e-08	5.7944e-05
mt-Atp8	80.4889	1.45015	0.272949	5.3129	1.07892e-07	0.000122205
Rpl18a-ps1	753.702	1.16572	0.221242	5.26898	1.37185e-07	0.000147207
Wdr72	2.72635	-5.16823	0.984667	-5.24871	1.5317e-07	0.000156142
Or13a19	10.5377	-2.53499	0.484447	-5.23276	1.66997e-07	0.0001588
Zfp617	81.5367	0.978112	0.187091	5.228	1.71356e-07	0.0001588
Rgs2	1298.15	0.936783	0.1798	5.21014	1.88697e-07	0.000165564
Ywhab	1664.35	0.549009	0.105495	5.20414	1.94896e-07	0.000165564
4930432J09Rik	6.97877	-2.74541	0.534895	-5.13261	2.85748e-07	0.000233033
Npm1	822	0.711529	0.138957	5.12051	3.04711e-07	0.00023894
Cops5	348.054	0.552281	0.108586	5.08611	3.65478e-07	0.000275976
Gm10925	105464	1.31267	0.262492	5.00079	5.70949e-07	0.000415733
mt-Nd6	16938.1	1.4759	0.299251	4.93197	8.14045e-07	0.000572301
mt-Nd5	36702	0.972418	0.198205	4.90613	9.28902e-07	0.000631282
Med21	144.283	0.889581	0.182267	4.88065	1.05737e-06	0.000653265
Iqgap1	47.516	-1.09017	0.223093	-4.8866	1.02593e-06	0.000653265
Spag7	88.0165	1.10671	0.226744	4.88087	1.05618e-06	0.000653265
Gm28927	10.7869	2.03014	0.420115	4.83234	1.34935e-06	0.00072404
Snrnp27	324.232	0.578195	0.119645	4.8326	1.34759e-06	0.00072404
Esr1	18.7495	-2.0692	0.427287	-4.84265	1.28119e-06	0.00072404
Lyrm4	174.756	0.717854	0.148272	4.84147	1.28879e-06	0.00072404
Arap3	17.3478	-1.58347	0.327682	-4.83232	1.3495e-06	0.00072404
Gm5475	9.55925	-3.02779	0.627367	-4.82619	1.39168e-06	0.000727528
Gm3720	5.90828	-3.85335	0.808225	-4.76767	1.86372e-06	0.000930404
Tmc1	8.3895	-2.58569	0.542428	-4.76688	1.87103e-06	0.000930404
Ing5	38.3815	-0.886649	0.186434	-4.75584	1.97624e-06	0.000959323
Prnp	909.676	-0.432108	0.0911996	-4.73805	2.15784e-06	0.0010122
Mip	9.2288	-2.29712	0.485079	-4.73556	2.18447e-06	0.0010122
Gm8463	2.25655	-5.00829	1.05941	-4.72744	2.27374e-06	0.00103015
Runx3	7.50738	-2.87543	0.609656	-4.71648	2.39955e-06	0.00104089
mt-Atp6	799.789	1.53452	0.325056	4.72079	2.34931e-06	0.00104089
Myl6	1573.55	0.775646	0.165212	4.69486	2.66793e-06	0.0011332
Ggct	96.0477	0.604364	0.129427	4.66955	3.01864e-06	0.00123088
9930021J03Rik	358.161	0.623247	0.133366	4.6732	2.96549e-06	0.00123088
Gm43747	6.32832	-2.53002	0.54326	-4.65711	3.20682e-06	0.00128183
Gm17066	102.89	0.780611	0.167945	4.64802	3.35136e-06	0.00128183
Mrpl27	93.2555	1.06202	0.22851	4.64758	3.35854e-06	0.00128183
mt-Cytb	72238.6	1.43437	0.308775	4.64535	3.39507e-06	0.00128183
Gm50050	19.8379	-2.36821	0.511872	-4.62656	3.71792e-06	0.0013782
Gm11407	45.0054	1.39301	0.301936	4.61359	3.95778e-06	0.00144092
Gm43629	5.95323	-3.46891	0.752931	-4.60721	4.08109e-06	0.00145974
Tecta	4.33677	-5.13092	1.11718	-4.59273	4.37481e-06	0.00153782
Gm48967	46.8201	1.14607	0.250098	4.58248	4.59485e-06	0.00158779
Cnot3	51.0864	-1.12693	0.247152	-4.55968	5.12319e-06	0.00168978
Gm47885	35.7475	1.07316	0.235391	4.55905	5.13864e-06	0.00168978
Rps15a-ps2	316.36	1.6028	0.351179	4.56404	5.01785e-06	0.00168978
Crcp	30.1007	1.04024	0.228434	4.55378	5.26913e-06	0.00170519
Gm32390	5.96662	-2.30211	0.506873	-4.54179	5.57786e-06	0.0017769
Ttr	293.192	4.3611	0.961546	4.53551	5.74651e-06	0.00180246
Nctc1	2.75008	-4.44503	0.984131	-4.5167	6.28095e-06	0.00194024
Trim67	10.2099	-2.53406	0.561463	-4.51331	6.38232e-06	0.00194213
Fam228a	6.6972	-2.12542	0.471595	-4.50688	6.57876e-06	0.00194388
Slc1a3	762.258	-0.685479	0.151997	-4.50981	6.4886e-06	0.00194388
4933423P22Rik	7.18547	-2.78123	0.617569	-4.50351	6.68393e-06	0.00194674
Bach2	29.8905	-1.17827	0.261971	-4.49769	6.86956e-06	0.00197263
Six4	9.67892	-2.20163	0.48987	-4.49431	6.97962e-06	0.00197639
Gm7600	1004.18	1.01436	0.226268	4.48302	7.35926e-06	0.00205535
Gm50155	4.3285	-3.93732	0.879694	-4.47578	7.61326e-06	0.00209756
mt-Nd1	74599.8	1.27524	0.285697	4.4636	8.05936e-06	0.00219086
1700058P15Rik	4.60461	-3.35976	0.75664	-4.44036	8.98077e-06	0.00240921
Kif14	4.50938	-3.26673	0.737405	-4.43003	9.42196e-06	0.00249474
Gm32063	4.38902	-3.80215	0.859769	-4.42229	9.76621e-06	0.00255274
Tob2	41.5405	-0.947358	0.214399	-4.41868	9.93076e-06	0.00256289
Skint5	2.56108	-4.60347	1.04311	-4.41322	1.01844e-05	0.00259026
C030006N10Rik	44.5341	1.15873	0.262694	4.41097	1.02909e-05	0.00259026
Iqca1l	9.42624	-3.11686	0.708473	-4.3994	1.0855e-05	0.0026664
Pla2g4c	10.3238	-2.23944	0.508836	-4.40111	1.077e-05	0.0026664
Gm44560	19.7272	1.69514	0.386796	4.38251	1.17321e-05	0.00281405
Gm16490	2.92937	-4.0185	0.916648	-4.38391	1.16567e-05	0.00281405
Vangl1	25.9259	-1.44679	0.330435	-4.37845	1.19524e-05	0.00283354
Gm42939	13.232	-3.40983	0.779951	-4.37185	1.232e-05	0.00285623
Chchd2	3325.23	0.621894	0.142255	4.3717	1.23283e-05	0.00285623
Gm38095	4.31327	-4.00446	0.918957	-4.35762	1.31485e-05	0.00291383
Atp5h	1554.53	0.704504	0.161622	4.35897	1.30677e-05	0.00291383
Gm33111	8.67925	-2.62514	0.602338	-4.35824	1.3111e-05	0.00291383
Gm20150	11.6758	-2.53889	0.581744	-4.36427	1.27547e-05	0.00291383
Psmd12	186.121	0.440044	0.101066	4.35401	1.3367e-05	0.00293039
Ptpn14	8.0719	-2.15933	0.497418	-4.34107	1.41789e-05	0.00304694
Cldn7	4.90919	-4.23351	0.975286	-4.34078	1.41975e-05	0.00304694
Gm38238	4.85285	-3.26649	0.753341	-4.33601	1.45095e-05	0.00304969
mt-Nd4l	81.2344	1.1075	0.255325	4.3376	1.4405e-05	0.00304969
B2m	598.66	1.14326	0.26414	4.32825	1.50296e-05	0.00309519
Tmem242	245.986	0.684932	0.158182	4.33002	1.49098e-05	0.00309519
Mgam	5.17027	-3.62849	0.841776	-4.31051	1.62877e-05	0.00332073
Gm41495	4.09687	-4.1294	0.960087	-4.30107	1.69977e-05	0.00343118
Cd164l2	6.40078	2.07147	0.482169	4.29615	1.73793e-05	0.00343559
Pomp	1257.75	0.754794	0.175735	4.29508	1.74632e-05	0.00343559
Ppara	17.3673	-2.32519	0.541459	-4.29429	1.75251e-05	0.00343559
4930591A17Rik	5.29146	-3.14368	0.734677	-4.27899	1.87741e-05	0.00356287
Magee1	204.044	0.408649	0.0955274	4.27782	1.88734e-05	0.00356287
4933405D12Rik	7.01699	-2.08812	0.488099	-4.27806	1.88532e-05	0.00356287
Gm43715	4.62397	-2.95245	0.689352	-4.28294	1.8444e-05	0.00356287
Gabra2	436.525	0.5898	0.138042	4.27262	1.93189e-05	0.00361353
Gm28818	2.7807	-4.01069	0.941462	-4.26007	2.04366e-05	0.00371661
Gm9892	402.716	0.693185	0.162785	4.25829	2.05992e-05	0.00371661
Gm36346	11.4265	-2.15615	0.506292	-4.25871	2.05614e-05	0.00371661
Gm41764	8.24081	-2.30901	0.542161	-4.2589	2.05434e-05	0.00371661
Gm55413	10.3156	-2.5214	0.59276	-4.25366	2.10307e-05	0.00374225
Slc35f1	240.64	0.570743	0.134203	4.25283	2.11084e-05	0.00374225
Rraga	217.123	0.9087	0.214021	4.24584	2.17777e-05	0.00379491
Cep55	7.49343	-3.21023	0.755887	-4.24697	2.16682e-05	0.00379491
Chtf18	2.59135	-4.03482	0.95123	-4.24169	2.21843e-05	0.003833
Mid2	44.153	0.749169	0.177418	4.22261	2.41488e-05	0.00413736
Ezr	92.5387	-0.880537	0.208705	-4.21905	2.4533e-05	0.00416816
Mrps33	146.413	0.647028	0.153532	4.21428	2.50572e-05	0.00418744
Gm4076	6660.23	0.945487	0.224281	4.21563	2.49081e-05	0.00418744
Tpcn1	27.7537	-1.04074	0.247576	-4.20373	2.62549e-05	0.00423654
Nav2	54.8598	-0.949019	0.225826	-4.20244	2.64052e-05	0.00423654
Gtf3c6	102.127	0.588122	0.139845	4.20554	2.6046e-05	0.00423654
Gm32171	6.11466	-3.3757	0.803551	-4.20098	2.65762e-05	0.00423654
Gpr141	5.7387	-3.0753	0.731534	-4.20391	2.62344e-05	0.00423654
Edaradd	5.74159	-3.0516	0.726434	-4.2008	2.65979e-05	0.00423654
Gm8242	19.0318	1.10259	0.262591	4.19887	2.68252e-05	0.00423964
Proser2	10.2559	-1.7005	0.405954	-4.1889	2.80308e-05	0.00436254
Rps10-ps3	5.67526	-2.68012	0.639711	-4.18958	2.79472e-05	0.00436254
Cd93	15.8794	-1.36323	0.325934	-4.18253	2.88277e-05	0.00437113
Rbm46os	3.2572	-4.56024	1.0898	-4.18447	2.85831e-05	0.00437113
Gm3289	2.58035	-3.97313	0.950447	-4.18028	2.91155e-05	0.00437113
4930512B01Rik	6.17243	-2.20898	0.527828	-4.18503	2.85133e-05	0.00437113
Haao	5.89434	-3.66862	0.877672	-4.17994	2.9158e-05	0.00437113
Gm11810	168.348	0.977066	0.234112	4.1735	2.9996e-05	0.00443158
Tnfrsf26	8.29587	-2.87846	0.68962	-4.17399	2.99317e-05	0.00443158
Gm30239	7.79002	-3.18579	0.76538	-4.16236	3.14971e-05	0.00461988
Gm18864	2.29533	-3.96008	0.952156	-4.15907	3.19551e-05	0.00465357
Gm21046	7.12239	-2.291	0.551826	-4.15168	3.30048e-05	0.00473874
Gm15337	12.1418	1.60656	0.386872	4.1527	3.28573e-05	0.00473874
Tfap2b	9.39153	-1.8677	0.450997	-4.14127	3.45384e-05	0.00490567
4930546K05Rik	5.07633	-3.02342	0.730199	-4.14054	3.46487e-05	0.00490567
Gm10167	20.9054	-1.20164	0.290497	-4.13651	3.5263e-05	0.00493467
4930573C08Rik	8.40649	-2.40591	0.581697	-4.13602	3.53375e-05	0.00493467
Plrg1	232.977	0.692582	0.167591	4.13256	3.58745e-05	0.00497558
Sall4	7.05123	-3.50199	0.849103	-4.12435	3.71791e-05	0.00512167
Hadha	153.515	-0.572521	0.138929	-4.12097	3.77285e-05	0.00516248
Gm37314	10.2852	-2.54324	0.618871	-4.10947	3.96562e-05	0.00530864
Ppp2r3d	29.8289	-0.862769	0.21	-4.10842	3.98382e-05	0.00530864
Gm48122	24.8671	1.44097	0.35058	4.11023	3.95269e-05	0.00530864
Fads2	122.201	-0.837159	0.203571	-4.11237	3.91614e-05	0.00530864
Il6	3.07411	-3.5602	0.867266	-4.10508	4.04173e-05	0.00531631
Cfap68	115.503	0.752295	0.18325	4.1053	4.03787e-05	0.00531631
Runx1	7.01855	-2.21604	0.540148	-4.10265	4.08442e-05	0.00533802
Vangl2	26.558	-1.24659	0.305694	-4.07791	4.54432e-05	0.00549935
Dynlrb1	715.047	0.660773	0.161671	4.08714	4.36721e-05	0.00549935
Matn4	31.7651	-1.72277	0.421355	-4.08864	4.33901e-05	0.00549935
Gpkow	38.6264	0.960684	0.23535	4.08194	4.46622e-05	0.00549935
Chmp5	289.788	0.696092	0.170454	4.08375	4.43151e-05	0.00549935
Gm43378	12.1672	-2.25838	0.554063	-4.07604	4.58088e-05	0.00549935
Tmem106b	380.889	0.35572	0.0872198	4.07843	4.53416e-05	0.00549935
Dnah3	2.58028	-3.80106	0.93088	-4.0833	4.44015e-05	0.00549935
Retn	10.6114	1.9598	0.479028	4.09121	4.2913e-05	0.00549935
Gm37983	6.19277	-2.73837	0.671197	-4.07982	4.50702e-05	0.00549935
Gm34157	6.65947	-2.72006	0.666709	-4.07983	4.50693e-05	0.00549935
Gm6030	229.843	1.23994	0.303277	4.08849	4.34191e-05	0.00549935
H2-M5	8.3714	-2.35653	0.577808	-4.07839	4.53478e-05	0.00549935
Myot	5.63683	-2.58321	0.633791	-4.07581	4.58549e-05	0.00549935
Mcts1	183.171	0.750887	0.18445	4.07096	4.68194e-05	0.00551766
Stat3	75.1809	-0.590876	0.145072	-4.07298	4.64144e-05	0.00551766
Slc38a1	230.892	-0.494057	0.121349	-4.07139	4.67342e-05	0.00551766
Gm1110	5.57176	-2.55811	0.628989	-4.06701	4.762e-05	0.00554663
Abca13	3.99804	-3.07365	0.755989	-4.06573	4.78815e-05	0.00554663
Hmgxb3	13.4743	-1.45421	0.357653	-4.06598	4.78315e-05	0.00554663
Gm11410	195.765	1.26802	0.312041	4.06365	4.8311e-05	0.00555127
Gm48580	4.63673	-3.76303	0.926491	-4.0616	4.87384e-05	0.00555127
Jkamp	214.61	0.760738	0.187257	4.06253	4.85428e-05	0.00555127
ENSMUSG00000121554	6.56632	-2.74852	0.677414	-4.05737	4.96274e-05	0.00562113
Pura	940.233	0.506475	0.125179	4.046	5.21004e-05	0.00586863
Bgn	12.3533	-1.63309	0.403834	-4.04396	5.25563e-05	0.00588746
Ift74	123.609	0.52751	0.130498	4.04227	5.29354e-05	0.00589752
Gm6822	951.208	0.938343	0.232425	4.03718	5.40976e-05	0.00599425
Gm53610	7.43169	-2.43672	0.604061	-4.0339	5.48577e-05	0.00604561
C630044B11Rik	10.8928	-2.4293	0.602696	-4.03072	5.56051e-05	0.00609503
Pax6	22.4328	-1.24566	0.309376	-4.02636	5.66475e-05	0.00610545
Slc9a6	205.429	0.563758	0.140106	4.02379	5.7268e-05	0.00610545
Plpp3	318.132	-1.10469	0.274286	-4.02752	5.63676e-05	0.00610545
Aldh1l2	14.226	-1.71261	0.425471	-4.02521	5.6925e-05	0.00610545
Mphosph8	469.228	0.501747	0.124661	4.02488	5.70044e-05	0.00610545
Sfi1	45.6511	-1.67296	0.415864	-4.02284	5.7501e-05	0.00610545
Cdkn2aipnl	83.0698	0.563714	0.140171	4.02163	5.77964e-05	0.00610545
Gm867	15.1298	-2.07126	0.516847	-4.0075	6.13651e-05	0.00644903
Gm44084	4.50751	-3.13699	0.783588	-4.00337	6.24464e-05	0.00652901
Katnip	24.8659	-0.963786	0.241183	-3.99608	6.43987e-05	0.00669878
Stx8	104.336	0.628426	0.157319	3.99459	6.48071e-05	0.00670704
Il17rd	11.119	-1.6821	0.421316	-3.9925	6.53803e-05	0.00673219
Gm47567	5.74209	-2.31618	0.580843	-3.98762	6.67398e-05	0.00683765
Dennd2a	17.4571	-1.15618	0.290579	-3.97889	6.92367e-05	0.00705799
Psmb1	676.637	0.586735	0.147593	3.97535	7.02769e-05	0.00712838
Mphosph6	167.382	0.612456	0.154154	3.973	7.09721e-05	0.00713182
Ier3ip1	370.321	0.5291	0.133178	3.97287	7.10104e-05	0.00713182
Snx5	197.808	0.50819	0.128078	3.96781	7.25364e-05	0.00724938
Gm4997	299.456	0.649203	0.163805	3.96326	7.39333e-05	0.00735294
Gm5511	112.073	0.631956	0.159507	3.96194	7.43436e-05	0.00735785
1300014J16Rik	3.40692	-3.74567	0.946923	-3.95562	7.6337e-05	0.00751864
Gm10371	2.3635	-4.1586	1.05177	-3.9539	7.68879e-05	0.00753649
Dock1	25.0094	-1.1848	0.299871	-3.95104	7.78118e-05	0.00759056
Klhl31	6.20137	-3.18666	0.806918	-3.94917	7.84214e-05	0.0076136
Sall3	14.6146	-1.63643	0.414657	-3.94646	7.93148e-05	0.00766383
Tdo2	11.5273	-2.37728	0.60374	-3.93759	8.23025e-05	0.00783192
Tmem51os1	12.2023	-2.17506	0.552481	-3.9369	8.25397e-05	0.00783192
Gm47540	6.44481	-3.59652	0.912899	-3.93966	8.15961e-05	0.00783192
C030013E06Rik	14.6631	-1.76799	0.449097	-3.93675	8.25909e-05	0.00783192
Gm56129	2.19815	-4.76845	1.21185	-3.93486	8.32451e-05	0.00785742
4933435F18Rik	10.8498	-2.64109	0.671998	-3.9302	8.48756e-05	0.00793781
1700031A10Rik	4.20761	-2.8896	0.735041	-3.93121	8.45199e-05	0.00793781
Gm15600	3.12935	-3.8038	0.968154	-3.92892	8.53273e-05	0.00794362
Gm13219	3.49953	-3.6114	0.919766	-3.92643	8.62148e-05	0.00794465
Rps26-ps1	570.028	0.671558	0.171111	3.9247	8.68386e-05	0.00794465
Gm37457	8.54044	-2.23754	0.569899	-3.9262	8.62994e-05	0.00794465
Gm41555	9.11178	-2.50446	0.638154	-3.92454	8.68971e-05	0.00794465
Gm5844	655.386	0.547136	0.139568	3.92021	8.84706e-05	0.00801662
P4htm	60.2056	-0.683475	0.174307	-3.92111	8.81438e-05	0.00801662
Gm52147	8.90329	-2.57676	0.657556	-3.91869	8.90313e-05	0.00803173
Gm48277	17	-3.32848	0.849987	-3.91592	9.00618e-05	0.0080889
Vmn1r76	2.09825	-3.86463	0.988043	-3.9114	9.17628e-05	0.00815548
Trappc2l	251.155	0.603263	0.154206	3.91207	9.15101e-05	0.00815548
Lrpprc	141.654	0.964671	0.24667	3.91077	9.20032e-05	0.00815548
Sbno2	13.527	-1.42486	0.365701	-3.89624	9.76966e-05	0.00862268
Spidr	9.62303	-2.24581	0.576854	-3.8932	9.89291e-05	0.00869382
Ralb	26.2127	-0.97111	0.249518	-3.89194	9.94438e-05	0.00870155
Gm29135	3.18785	-4.015	1.03284	-3.88736	0.000101342	0.00879214
Gm47320	7.03501	-3.72421	0.95778	-3.88838	0.000100917	0.00879214
Bmpr2	423.85	0.539669	0.138901	3.88528	0.000102214	0.00879297
Psma6	239.599	0.56197	0.144627	3.88565	0.000102055	0.00879297
Gm12992	19.4931	-1.20716	0.310956	-3.8821	0.000103559	0.0088713
Gm13340	7290.85	0.985332	0.254144	3.87707	0.000105723	0.00901873
Lrrc4c	215.046	0.562342	0.145129	3.87477	0.000106725	0.00902863
Gm21388	3.76504	-2.86905	0.740283	-3.87561	0.000106356	0.00902863
Rps20	1874.54	0.622491	0.160813	3.87091	0.00010843	0.00913498
Gm37066	4.82309	-2.0525	0.531161	-3.86417	0.000111467	0.00920075
Arhgef1	13.3114	-1.31422	0.339768	-3.86798	0.000109741	0.00920075
2810429I04Rik	10.2465	-1.52042	0.393434	-3.8645	0.000111319	0.00920075
Gm49594	343.049	0.637691	0.165001	3.86477	0.000111194	0.00920075
mt-Co1	13578.8	1.02022	0.263848	3.86668	0.000110326	0.00920075
Gstm5	715.46	0.782006	0.202478	3.86218	0.000112382	0.00923885
Tnfsf15	5.16275	-2.4933	0.645781	-3.86092	0.000112963	0.00924933
Gm38412	3.87614	-3.43057	0.889142	-3.85829	0.000114181	0.00927445
Pno1	46.566	0.750295	0.194512	3.85733	0.000114634	0.00927445
Gm45930	443.988	0.895495	0.232082	3.85853	0.00011407	0.00927445
Gm10000	16.0379	-2.77823	0.721103	-3.85274	0.000116802	0.00941251
Pld1	14.2155	-1.40437	0.365088	-3.84668	0.000119731	0.00958915
Fan1	9.56252	-1.86333	0.484451	-3.84626	0.000119935	0.00958915
Gm30015	3.97181	-2.32338	0.60424	-3.84513	0.000120487	0.00959567
Gpr83	168.44	0.558585	0.145364	3.84267	0.000121704	0.00965487
Map2k6	18.7848	-1.12754	0.293695	-3.83915	0.000123459	0.00975614
Wee2	5.90969	-3.44244	0.89701	-3.83768	0.000124201	0.00977689
Gm34297	4.78801	-2.30691	0.601791	-3.83341	0.000126379	0.00991005
Ifi44	8.69667	-1.80426	0.471105	-3.82984	0.000128227	0.00999795
Gm2810	62.6163	0.64438	0.168407	3.82632	0.000130072	0.00999795
Igf2bp3	10.2525	-1.55275	0.405664	-3.82766	0.000129365	0.00999795
AI463229	9.24643	-2.2256	0.581903	-3.8247	0.000130933	0.00999795
Gm48871	1.83793	-3.9744	1.03887	-3.8257	0.000130401	0.00999795
Cep20	154.366	0.69453	0.181589	3.82473	0.000130917	0.00999795
Rgs11	12.2881	-1.39568	0.364632	-3.82764	0.000129376	0.00999795
Omp	6.80499	-4.31034	1.12726	-3.82372	0.000131452	0.0100002
Ptpmt1	72.7402	0.632894	0.165761	3.81811	0.000134478	0.0101413
Lag3	7.2105	-2.46231	0.644817	-3.81861	0.000134204	0.0101413
Gm11956	38.8968	1.19541	0.313139	3.81752	0.0001348	0.0101413
Rai14	17.7276	-1.1981	0.314033	-3.8152	0.000136071	0.0101994
Alyref	98.078	0.596505	0.156485	3.8119	0.000137905	0.0102989
Gm5357	7.76174	-2.16542	0.568211	-3.81095	0.000138436	0.0103008
Gm8292	952.103	0.908213	0.238755	3.80395	0.000142408	0.0104062
2010204K13Rik	156.856	0.700061	0.184078	3.80307	0.000142914	0.0104062
Gm13215	451.714	0.962623	0.252848	3.80713	0.00014059	0.0104062
Gm57010	5.25681	-3.09505	0.813637	-3.80397	0.000142397	0.0104062
Vtn	52.5217	-0.712726	0.187309	-3.80508	0.000141758	0.0104062
4930517L18Rik	6.0354	-2.34699	0.616841	-3.80485	0.000141889	0.0104062
Rsl1d1	229.254	0.384867	0.101331	3.79812	0.0001458	0.0105785
Stxbp2	27.2153	0.911097	0.240187	3.79329	0.000148665	0.0107102
Rps27a	1171.69	0.867046	0.22856	3.79351	0.00014853	0.0107102
Ankra2	158.648	0.485621	0.128097	3.79104	0.000150017	0.0107696
Vmn1r88	7.73156	-1.82646	0.481936	-3.78984	0.000150746	0.0107839
Glipr1	2.37728	-4.25868	1.12402	-3.78879	0.000151385	0.0107918
Myh13	2.61328	-3.68048	0.971863	-3.78704	0.000152454	0.0108301
Svopl	7.11738	-2.16579	0.572182	-3.78515	0.000153615	0.010847
Fbxo33	125.519	0.762869	0.201601	3.78406	0.000154289	0.010847
4930588J15Rik	5.72867	-2.74228	0.724545	-3.78482	0.000153818	0.010847
Ptpdc1	18.0226	-1.03247	0.273008	-3.78182	0.000155684	0.0109075
Cenpx	22.1008	0.956818	0.253541	3.77382	0.000160768	0.0111714
Zfp943	35.5538	0.881176	0.233429	3.77492	0.000160058	0.0111714
Usp9y	2.22991	-4.36723	1.1574	-3.77331	0.000161094	0.0111714
Gm12472	4.19153	-2.85459	0.757601	-3.76793	0.000164606	0.0113378
Gm20091	69.9987	1.04904	0.278366	3.76855	0.000164199	0.0113378
Guk1	304.894	0.540168	0.14341	3.7666	0.000165487	0.0113601
Prmt9	28.0378	0.751455	0.199743	3.76211	0.000168486	0.0115271
Ndufa5	1572.13	0.833799	0.221882	3.75785	0.00017138	0.0116859
Zfp352	5.12998	-3.0725	0.819313	-3.75009	0.000176774	0.0119222
Lockd	6.76265	-1.96061	0.522899	-3.74951	0.000177184	0.0119222
Jpt1	95.8298	-0.54758	0.146034	-3.74967	0.000177067	0.0119222
Psmb5-ps	11.2413	-2.45924	0.655846	-3.74972	0.000177033	0.0119222
Gm44369	9.1219	-3.05182	0.814182	-3.74833	0.000178019	0.011939
Pax7	3.93403	-3.13654	0.837515	-3.74505	0.000180358	0.0120168
Tmem30a	573.719	0.355416	0.0948989	3.7452	0.000180248	0.0120168
4922502N22Rik	2.81775	-3.48238	0.930359	-3.74305	0.0001818	0.0120734
Rgs5	161.409	0.485464	0.129779	3.74069	0.000183513	0.0121476
Hdac4	80.7732	-0.864702	0.231425	-3.73642	0.000186656	0.0122365
Gm13680	401.43	0.750443	0.200827	3.73677	0.000186402	0.0122365
Or7d9	3.36101	-3.10294	0.830189	-3.73763	0.000185764	0.0122365
Tfcp2l1	11.1433	-1.6592	0.444651	-3.73146	0.000190376	0.0123611
Rps13-ps1	5.71279	-2.28609	0.612431	-3.73281	0.000189357	0.0123611
Gm18072	2.27082	-4.00115	1.07222	-3.73166	0.000190223	0.0123611
Entpd7	23.5317	-1.36589	0.366188	-3.73003	0.000191457	0.0123918
Rpl36al	82.2463	0.863973	0.232189	3.72098	0.000198448	0.0127659
Slc22a22	7.61646	-1.87794	0.504695	-3.72093	0.000198489	0.0127659
Klf10	27.5718	0.940225	0.252964	3.71684	0.000201732	0.0129337
Gm37372	6.25434	-2.34792	0.632024	-3.71492	0.00020327	0.0129915
AU018091	3.01846	-3.79121	1.02084	-3.71381	0.00020416	0.0130076
Gm44261	185.606	1.05363	0.283808	3.71246	0.000205251	0.0130363
Gm6145	18.9937	-1.03971	0.28032	-3.70902	0.000208063	0.0131739
Lmbrd1	219.931	0.407277	0.109955	3.70403	0.000212199	0.0133941
Pdcd5-ps	160.296	0.52988	0.143126	3.70218	0.000213753	0.0134506
A130048G24Rik	4.59053	-2.42078	0.654773	-3.69714	0.000218044	0.0135947
Ranbp3	52.524	-0.654228	0.176907	-3.69814	0.000217182	0.0135947
E330013P04Rik	5.97425	-2.65876	0.719115	-3.69726	0.000217941	0.0135947
Zfas1	168.898	0.727202	0.196846	3.69427	0.000220522	0.0136918
Gata3	6.96654	-2.41965	0.655062	-3.69378	0.000220944	0.0136918
Gm32786	2.87845	-3.57828	0.969142	-3.69221	0.000222314	0.013735
Gm3234	9.91405	-2.17311	0.588907	-3.69008	0.000224186	0.0137672
Gm10362	85.997	0.799845	0.21674	3.69035	0.000223948	0.0137672
Or1j20	1.95278	-3.73146	1.01146	-3.68918	0.000224974	0.0137741
Rps24	976.1	0.911955	0.247419	3.68587	0.000227921	0.0138532
Hoxb5	2.42901	-3.651	0.990653	-3.68544	0.000228305	0.0138532
Mirt1	8.46894	-1.93019	0.523542	-3.68679	0.000227097	0.0138532
Zic2	11.3131	-2.322	0.630353	-3.68365	0.000229919	0.0139098
Anapc5	156.434	-0.471944	0.128167	-3.68226	0.000231179	0.0139446
Vmn2r56	7.4538	-2.54696	0.692228	-3.67937	0.000233808	0.0140202
Gpx4-ps2	480.841	0.624245	0.169653	3.67954	0.000233653	0.0140202
Nop58	242.23	0.423913	0.115297	3.67669	0.000236275	0.0141266
Gm10444	5.46024	-3.67841	1.0011	-3.67436	0.000238449	0.0142149
Gm23445	1.5677	-4.06965	1.10788	-3.67337	0.000239373	0.0142284
Msn	35.7353	-0.683342	0.186078	-3.67233	0.000240348	0.0142335
Gm11725	3.89015	-3.04262	0.828647	-3.67179	0.000240856	0.0142335
Ets1	7.41115	-1.54603	0.421395	-3.66884	0.000243653	0.0143572
Gm46546	24.9756	1.41873	0.386843	3.66746	0.000244968	0.0143931
Sarnp	121.904	0.576102	0.157138	3.66622	0.000246166	0.0144219
Psma4	262.943	0.462683	0.126273	3.66416	0.000248153	0.0144967
4930432E11Rik	3.5097	-3.32833	0.908676	-3.66284	0.000249439	0.0145302
Piwil2	1.59447	-3.99549	1.09106	-3.66201	0.000250243	0.0145355
Tmem132cos	4.09174	-3.08423	0.842805	-3.65948	0.000252732	0.0146384
mt-Nd3	298.118	1.14915	0.314122	3.65829	0.000253906	0.0146647
A230083N12Rik	4.51436	-3.82061	1.04562	-3.65391	0.000258273	0.0148747
Gm19085	6.27612	-2.38105	0.652229	-3.65064	0.000261588	0.0149811
Smim13	187.381	0.439056	0.120248	3.65125	0.000260965	0.0149811
Rps24-ps3	71.2919	0.777586	0.213313	3.64528	0.000267102	0.0150742
Mrpl47	117.305	0.764037	0.209689	3.64368	0.000268772	0.0150742
Gm43473	7.80757	-3.26995	0.897352	-3.644	0.000268437	0.0150742
Gm20005	15.6136	-1.92697	0.528903	-3.64333	0.000269129	0.0150742
Mdh1	1969.26	0.797706	0.218809	3.64567	0.000266693	0.0150742
A930007A09Rik	7.57489	-1.99608	0.547468	-3.64602	0.000266337	0.0150742
Gm17814	8.18238	-2.59936	0.713455	-3.64334	0.00026912	0.0150742
Gm9320	88.2839	1.00371	0.275154	3.64782	0.00026447	0.0150742
Ly86	21.0238	-1.16246	0.319196	-3.64183	0.000270702	0.0151208
Zpld1	11.587	-2.83486	0.779124	-3.63853	0.000274204	0.0152745
Gtf2h5	226.757	0.402391	0.11064	3.63695	0.000275883	0.0153262
Gm37770	4.15834	-3.12227	0.859095	-3.63438	0.000278655	0.0154381
Hmmr	10.6899	-1.58782	0.43698	-3.63363	0.000279466	0.0154411
Spink6	5.38698	-4.51627	1.24506	-3.62736	0.000286329	0.0157775
Gm19353	91.6102	0.716916	0.19795	3.6217	0.000292672	0.0160835
Gm8304	3.07407	-3.70704	1.02401	-3.62011	0.000294478	0.0161393
Gm13835	173.133	0.609436	0.168395	3.61909	0.000295644	0.0161598
BB123696	5.08629	-2.218	0.613145	-3.61742	0.000297558	0.0161776
Emc2	228.735	0.579427	0.160156	3.61788	0.000297021	0.0161776
Gm15515	5.19913	-2.17201	0.600624	-3.61626	0.000298892	0.016207
Dynlt3	896.769	0.575849	0.159322	3.61436	0.000301087	0.0162612
Drg1	91.0442	0.502127	0.138939	3.61402	0.000301488	0.0162612
Gm17922	19.2563	1.05937	0.293241	3.61264	0.000303092	0.0163046
Snrnp25	84.5992	0.668823	0.185208	3.61119	0.00030479	0.0163099
Vmn2r113	9.52268	-1.86312	0.515836	-3.61185	0.000304019	0.0163099
Gm15682	123.343	0.710172	0.19686	3.60749	0.000309173	0.0165011
Nae1	127.448	0.596796	0.165628	3.60322	0.000314295	0.0166871
Dhx58	12.0935	-2.34509	0.650722	-3.60383	0.000313567	0.0166871
Gm47466	3.12782	-3.37063	0.935667	-3.60239	0.00031531	0.0166975
B230112I24Rik	20.2178	1.08874	0.302473	3.59948	0.000318858	0.0168416
D130062J10Rik	11.2292	-2.04668	0.568767	-3.59845	0.000320122	0.0168425
Gm10095	73.2097	0.80152	0.222761	3.59812	0.000320526	0.0168425
Gm18289	2.11714	-3.96738	1.1029	-3.59723	0.000321629	0.016857
Gm8599	257.806	0.773157	0.215016	3.59581	0.000323387	0.0168625
Smad7	32.3052	-0.903224	0.251153	-3.59631	0.000322766	0.0168625
Gm12338	1141.7	0.750727	0.208856	3.59447	0.000325054	0.0169061
Gm48750	8.17878	-1.91364	0.532808	-3.59161	0.000328638	0.0170169
C9	12.211	-2.30018	0.64046	-3.59144	0.000328852	0.0170169
Myl1	3.97189	-2.62911	0.732696	-3.58827	0.000332881	0.0171383
Gm24890	13.0739	-1.93383	0.538874	-3.58865	0.00033239	0.0171383
ccdc198	4.53817	-2.48844	0.693836	-3.5865	0.000335147	0.0172115
Gm44947	1.69957	-3.7155	1.03647	-3.58477	0.000337371	0.0172822
Gm49336	95.956	0.478888	0.133672	3.58257	0.000340232	0.0173416
Ms4a15	7.56164	-2.60857	0.728012	-3.58314	0.000339495	0.0173416
Gm17850	2.09581	-4.14118	1.15873	-3.57389	0.000351718	0.0178823
Zfp87	47.6492	0.71434	0.200069	3.57047	0.000356336	0.0180721
1700003M07Rik	36.476	1.13442	0.318041	3.56692	0.000361207	0.0182737
Gm15596	114.818	0.824489	0.231242	3.56548	0.000363191	0.0183285
Gm28262	3.15268	-4.19299	1.17653	-3.56386	0.000365444	0.0183624
Ccdc25	78.0165	0.824116	0.231253	3.5637	0.000365663	0.0183624
Gm6619	10.7944	-2.29028	0.642837	-3.56277	0.00036696	0.0183822
Coq7	166.017	0.484941	0.136206	3.56034	0.000370373	0.0185078
Gm20136	4.23133	-3.61608	1.01589	-3.55952	0.000371531	0.0185202
5830444B04Rik	18.3377	-1.23688	0.347689	-3.55743	0.0003745	0.0185367
Calb1	544.19	0.662529	0.186219	3.55778	0.000373997	0.0185367
Gm18760	5.63732	-2.53735	0.713266	-3.55737	0.00037459	0.0185367
Gm37219	14.4545	-1.95939	0.55103	-3.55588	0.000376719	0.018552
Gm36723	10.5568	-1.96852	0.553592	-3.5559	0.000376685	0.018552
Gm9372	12.5336	-2.21819	0.624098	-3.55423	0.000379093	0.0185969
Hoxb1	5.74872	-2.6869	0.756027	-3.55398	0.000379454	0.0185969
Dnajc2	230.084	0.411398	0.115825	3.55188	0.000382487	0.0187006
Rps6	148.141	0.477844	0.134586	3.55047	0.000384541	0.018756
Gm11264	3.06835	-3.99785	1.12656	-3.54872	0.00038711	0.0187745
Esyt1	9.91543	-1.33451	0.376094	-3.54833	0.000387683	0.0187745
Mir124a-1hg	30.187	-0.888183	0.250269	-3.54891	0.00038683	0.0187745
4930421C12Rik	2.24574	-3.59651	1.01404	-3.54672	0.000390062	0.0188372
Gm38111	6.52217	-2.13693	0.602728	-3.54543	0.00039197	0.0188372
Gm6988	292.593	0.902645	0.254548	3.54607	0.000391028	0.0188372
Gm46526	4.31809	-2.56371	0.723199	-3.54496	0.000392673	0.0188372
Nfia	261.826	-0.660144	0.186279	-3.54386	0.000394322	0.0188719
Gm43684	10.2759	-2.19303	0.620418	-3.53476	0.000408151	0.019446
Tac1	817.556	0.734043	0.207704	3.53409	0.000409179	0.019446
Vmn1r179	18.9663	-1.96437	0.555824	-3.53416	0.000409069	0.019446
Gm28086	11.4348	-2.79259	0.790666	-3.53194	0.000412517	0.0194577
Cpb1	12.1589	-2.04143	0.578152	-3.53096	0.000414058	0.0194577
Edar	2.47726	-3.3691	0.953881	-3.53199	0.000412445	0.0194577
4930593C16Rik	11.6557	-2.37622	0.672986	-3.53087	0.000414196	0.0194577
Rpl23	1043.57	0.714753	0.202299	3.53316	0.00041063	0.0194577
Mtmr4	160.05	0.587731	0.16657	3.52843	0.000418026	0.0195924
9330118I20Rik	8.68311	-1.88595	0.534872	-3.52599	0.000421909	0.0196918
Dnah12	14.1118	-1.64689	0.467087	-3.52588	0.000422078	0.0196918
Or8b39	5.91692	-2.19598	0.623252	-3.52342	0.000426009	0.0198299
Rbm47	24.8286	-1.95342	0.554512	-3.52277	0.000427058	0.0198334
Ppp1r11	251.846	0.53785	0.152783	3.52035	0.000430974	0.0199698
Gm11408	139.374	1.15712	0.329095	3.51607	0.000437984	0.0201428
Sh2d4a	6.23585	-2.80291	0.79697	-3.51696	0.000436525	0.0201428
1700012I11Rik	12.387	-2.54535	0.723775	-3.51677	0.000436827	0.0201428
Hspa9	281.842	0.393789	0.11201	3.51566	0.00043866	0.0201428
Pld5	23.072	0.84194	0.239564	3.51446	0.000440644	0.0201884
Gm12687	1.62394	-3.83306	1.09108	-3.51308	0.000442951	0.0202486
Mroh2a	31.1203	-2.10225	0.598509	-3.51247	0.000443957	0.0202492
Susd3	8.21266	-1.44074	0.410292	-3.51149	0.000445594	0.0202785
Ppp4r1l-ps	30.968	-0.922734	0.262991	-3.50861	0.000450459	0.0204131
Gm43697	6.38026	-2.37154	0.675932	-3.50855	0.000450553	0.0204131
Ndufb3	480.164	0.749806	0.213799	3.50706	0.000453084	0.0204279
Cytip	8.12554	-2.24886	0.641322	-3.50659	0.000453886	0.0204279
Gm6745	71.2279	0.849448	0.242164	3.50774	0.000451922	0.0204279
Slc26a9	4.69309	-3.05163	0.870508	-3.50557	0.000455628	0.0204611
Tomm5	107.004	0.796306	0.227409	3.50164	0.0004624	0.0205839
Sema4b	16.1072	-0.97462	0.278326	-3.50173	0.000462252	0.0205839
Gm7043	64.4881	0.857718	0.244883	3.50257	0.000460798	0.0205839
Rpl31-ps18	2.19305	-3.81764	1.09001	-3.5024	0.000461083	0.0205839
Ankrd1	8.59845	-2.26272	0.646465	-3.50015	0.000464999	0.0206095
mt-Co2	1044.94	1.54836	0.442304	3.50068	0.000464076	0.0206095
A130050O07Rik	11.7652	-1.50407	0.429844	-3.49911	0.000466815	0.0206195
Mtdh	649.888	0.284502	0.0813173	3.49867	0.000467587	0.0206195
Abhd17b	136.221	0.465115	0.132955	3.49829	0.000468257	0.0206195
A530016L24Rik	6.04161	-2.14256	0.612625	-3.49735	0.000469907	0.0206475
Gm5050	6.39755	-2.63861	0.755193	-3.49396	0.000475912	0.0208664
Rpl9	294.841	0.481207	0.137793	3.49224	0.000478982	0.0209111
Gm50404	6.66281	-2.14166	0.613192	-3.49264	0.000478266	0.0209111
Eif2s2	779.902	0.602429	0.172996	3.48232	0.00049709	0.0216253
Mpzl2	1.25246	-3.89742	1.11945	-3.48155	0.000498523	0.0216253
Gm2245	8.40589	-3.25198	0.93396	-3.48193	0.000497821	0.0216253
Fbn2	19.0325	-1.87078	0.538097	-3.47665	0.000507715	0.0219773
Rps23-ps2	339.388	0.44988	0.129494	3.47412	0.000512523	0.0221384
Gm20121	4.63417	-3.0063	0.865526	-3.47337	0.000513958	0.0221534
Gm10288	1190.91	0.70321	0.2026	3.47092	0.000518676	0.0223096
Mical3	58.8723	-0.782189	0.225536	-3.46813	0.000524095	0.0224628
Hapstr1	91.9464	0.493448	0.142288	3.46795	0.00052444	0.0224628
D630003M21Rik	5.93766	-2.87599	0.829723	-3.46621	0.000527846	0.0225613
Gja1	232.584	-0.718661	0.207393	-3.46522	0.000529804	0.0225976
Xpo6	36.7604	-0.891001	0.257265	-3.46336	0.00053347	0.0227064
Gm43841	129.687	1.20734	0.34921	3.45736	0.000545503	0.0231702
Dnah8	10.2564	-2.13097	0.616629	-3.45584	0.000548589	0.0232529
Gm32335	3.19854	-3.78925	1.09693	-3.45441	0.000551495	0.0233275
Selenok	432.094	0.623159	0.180694	3.4487	0.000563301	0.0237776
Etnk2	12.2578	-2.31292	0.670899	-3.44749	0.000565811	0.0238342
D430040D24Rik	3.98729	-3.0983	0.899563	-3.44423	0.000572678	0.023876
Xrn2	207.666	0.357708	0.103873	3.44369	0.000573829	0.023876
Gm56024	5.30678	-2.65268	0.770142	-3.44441	0.000572307	0.023876
Gm49000	2.57823	-3.40499	0.988745	-3.44375	0.000573706	0.023876
Ppp2r2a	723.558	0.44989	0.130538	3.44643	0.000568048	0.023876
Gm55589	8.98831	-2.8413	0.825068	-3.44371	0.00057379	0.023876
Gm56693	4.33672	-2.71407	0.788275	-3.44304	0.000575206	0.0238845
Gm49202	141.317	0.72436	0.210434	3.44221	0.000576975	0.0239093
Lamp5	166.301	0.755219	0.21948	3.44095	0.000579669	0.0239237
Gm50289	1.72917	-3.58006	1.04038	-3.4411	0.000579345	0.0239237
Taf7l	2.22722	-3.55041	1.03253	-3.43855	0.000584836	0.0239912
Gm19963	2.46045	3.96223	1.1521	3.43915	0.000583536	0.0239912
Cltc	945.517	0.509365	0.14813	3.43864	0.000584635	0.0239912
Btrc	49.1041	-0.694718	0.202133	-3.43694	0.000588326	0.0240859
Spopfm1	5.3131	-2.15824	0.628293	-3.43509	0.000592361	0.0242025
9430037O13Rik	6.08611	-2.42182	0.705299	-3.43375	0.000595285	0.0242733
Gm34354	7.17612	-2.10072	0.611896	-3.43314	0.000596644	0.0242802
Rps25	700.639	0.799952	0.23312	3.4315	0.000600257	0.0243503
Tfap2a	14.8368	-2.5805	0.752054	-3.43127	0.000600756	0.0243503
Rpl18-ps1	100.218	0.691631	0.202054	3.42301	0.000619323	0.0248734
Or4c10	1.84952	-3.93011	1.14803	-3.42335	0.000618545	0.0248734
Ctsa	21.8461	-1.10233	0.321905	-3.42438	0.000616199	0.0248734
Or56a4	4.57506	-2.50506	0.731528	-3.42442	0.000616116	0.0248734
Gm6416	1.53946	-3.63898	1.06332	-3.42228	0.000620981	0.0248734
Hsp90aa1	6806.44	0.543475	0.158793	3.42254	0.000620385	0.0248734
Gm42633	5.37275	-2.44381	0.714664	-3.41953	0.000627302	0.0250773
Slco3a1	89.6387	-0.562739	0.164609	-3.41864	0.000629358	0.0251103
Cntrob	9.03745	-1.46809	0.429556	-3.41768	0.000631567	0.0251328
Gm3227	7.21499	-2.61059	0.763928	-3.41733	0.000632388	0.0251328
Homer2	80.7917	-0.893262	0.261643	-3.41405	0.000640046	0.0253877
Rab11fip1	11.4744	-2.02431	0.59329	-3.41201	0.000644864	0.0255291
Wbscr25	2.24513	-3.29247	0.965345	-3.41067	0.00064803	0.0256047
Gm39325	10.8512	-1.85779	0.544883	-3.40952	0.000650778	0.0256636
Rpl17-ps4	976.026	0.773501	0.227093	3.40609	0.000658998	0.0258876
Gpx4	265.709	0.635842	0.186656	3.40649	0.000658046	0.0258876
Tyms	11.719	-1.69801	0.498817	-3.40407	0.0006639	0.02603
Redrum	5.87173	-2.45303	0.72092	-3.40264	0.000667391	0.0261166
Gm2788	5.44022	-2.34603	0.689877	-3.40065	0.000672269	0.026217
Gan	43.4088	-0.717584	0.211021	-3.40054	0.000672526	0.026217
Gm13455	1.52164	-3.47391	1.02191	-3.39943	0.000675256	0.0262731
Spaar	2.41469	-3.51621	1.03483	-3.39786	0.000679157	0.0262745
Gstt2	13.7452	-1.34566	0.395988	-3.39823	0.000678233	0.0262745
Rnase4	41.7677	0.835727	0.24591	3.39851	0.000677536	0.0262745
Gm6855	4.74357	-2.18986	0.644826	-3.39606	0.000683646	0.026398
Axdnd1	4.14237	-2.84303	0.837523	-3.39457	0.000687359	0.0264461
Card11	2.28037	-3.31711	0.977343	-3.39401	0.000688782	0.0264461
Gm36997	3.32148	-3.72532	1.09751	-3.39435	0.000687924	0.0264461
Stoml3	2.22928	-3.84503	1.13322	-3.39302	0.000691259	0.0264604
Gm10032	4.96083	-2.44497	0.720628	-3.39283	0.000691749	0.0264604
Trp53bp2	22.6739	-1.32698	0.391286	-3.39133	0.00069554	0.0265556
Gpbar1	5.34941	-2.37146	0.699713	-3.38919	0.000700998	0.0266144
9630028H03Rik	2.85675	-3.01983	0.891018	-3.38919	0.000700991	0.0266144
Oas3	3.61484	-2.80308	0.82682	-3.39019	0.00069843	0.0266144
Fcsk	19.9663	-0.838244	0.247369	-3.38864	0.000702391	0.0266178
Rit1	82.9058	0.620145	0.183065	3.38758	0.000705132	0.0266289
Abcg5	2.14146	-4.32279	1.2761	-3.38751	0.000705298	0.0266289
Ak6	50.72	0.644259	0.190286	3.38573	0.000709892	0.0267528
Lck	11.3592	-1.70746	0.504429	-3.38493	0.000711959	0.0267812
Gm26983	8.76465	1.59841	0.472434	3.38336	0.000716041	0.0268851
Inhba	55.8934	0.875866	0.258985	3.38191	0.000719826	0.0269281
Gm6252	14.7792	1.31341	0.388341	3.38211	0.00071931	0.0269281
Gm15520	12.2437	-2.12433	0.628359	-3.38076	0.000722865	0.0269923
Siglecg	7.04304	-2.45497	0.726883	-3.37739	0.00073177	0.027225
D830024N08Rik	3.04068	-3.63996	1.07774	-3.3774	0.000731754	0.027225
Gm16137	7.60628	-2.28562	0.677648	-3.37287	0.000743892	0.0276256
Gm37053	6.46401	-2.35286	0.69814	-3.37018	0.000751196	0.0278196
Slc18b1	15.6771	-1.30524	0.387319	-3.36994	0.000751843	0.0278196
Gm3364	6.37754	-1.82585	0.542155	-3.36775	0.00075783	0.0279903
Gm47262	11.6296	-1.69782	0.504429	-3.36582	0.000763174	0.0281367
Ro60	188.698	0.468804	0.139371	3.36371	0.000769011	0.0282497
Trir	155.912	0.465312	0.138316	3.36411	0.000767898	0.0282497
Chordc1	160.19	0.405024	0.120446	3.36271	0.000771809	0.0283015
Gm48616	10.8479	-2.25587	0.67096	-3.36215	0.000773389	0.0283086
Frmd4a	58.5389	-0.564465	0.168035	-3.35921	0.000781669	0.0285603
Ubl5	561.079	0.433527	0.12908	3.35859	0.000783424	0.0285732
Gm44760	4.26634	-2.67852	0.797981	-3.35662	0.000789019	0.0286747
Rfx2	10.226	-1.72659	0.514347	-3.35686	0.000788332	0.0286747
Fxyd2	14.9768	1.35409	0.403666	3.35448	0.000795153	0.028795
Scamp1	737.557	0.655391	0.195353	3.3549	0.000793936	0.028795
Mcu	98.9574	-0.507321	0.151296	-3.35316	0.000798952	0.0288175
Gm5347	4.30406	-2.7974	0.83435	-3.35279	0.000800015	0.0288175
Gm37176	8.82861	-1.73514	0.517408	-3.35352	0.000797896	0.0288175
Lncbate10	1.88088	-3.67777	1.09724	-3.35183	0.000802779	0.0288661
Traj18	9.46485	-2.10589	0.628392	-3.35123	0.000804538	0.0288784
Spock3	735.367	0.693846	0.207106	3.35019	0.00080756	0.0289359
Kcnd2	579.346	0.523281	0.156234	3.34935	0.00081001	0.0289503
Vmn1r75	3.68649	-2.49124	0.743857	-3.34908	0.000810801	0.0289503
Gm45169	7.79394	1.30051	0.38855	3.34708	0.000816682	0.029079
Gm50403	18.1819	1.11457	0.333018	3.34688	0.000817257	0.029079
Scp2	221.961	0.539441	0.161253	3.3453	0.000821924	0.0291941
4930417O13Rik	52.3298	1.06479	0.31844	3.34376	0.000826512	0.0292551
Hand2os1	29.6673	-1.9838	0.593263	-3.34389	0.000826133	0.0292551
Gm38374	2.36492	-3.31643	0.992025	-3.34309	0.000828499	0.0292746
Naa12	57.0114	-0.603534	0.180563	-3.34252	0.000830217	0.0292845
Naif1	13.0716	-1.58792	0.47527	-3.3411	0.000834485	0.0293842
Msi1	32.5856	-0.918552	0.275016	-3.34	0.000837791	0.0293991
Gm36486	8.47192	-2.24001	0.67065	-3.34006	0.00083759	0.0293991
E430021H15Rik	16.3535	-1.01136	0.302916	-3.33875	0.000841564	0.0294516
Cfap44	6.34352	-2.04276	0.611872	-3.33855	0.000842177	0.0294516
Plekhb2	335.42	-0.397947	0.119238	-3.33741	0.000845642	0.0294663
S100a5	8.11465	-4.1332	1.23842	-3.33749	0.000845395	0.0294663
Gm47391	2.43493	-3.05754	0.916259	-3.33698	0.000846931	0.0294663
Htr1b	93.1996	0.941786	0.282309	3.33601	0.000849912	0.0295196
Or4f17-ps1	2.28746	-3.57255	1.07227	-3.33175	0.000863016	0.0295717
Gm12488	2.17385	-3.29443	0.988678	-3.33216	0.000861748	0.0295717
P2ry13	54.9496	0.815342	0.244661	3.33255	0.000860553	0.0295717
Gm43743	331.118	1.524	0.457366	3.33213	0.000861837	0.0295717
Vwf	13.8243	-1.84603	0.553985	-3.33228	0.000861375	0.0295717
4831440D22Rik	3.66259	-2.54	0.762073	-3.33302	0.000859088	0.0295717
Spem1	9.00222	-2.69433	0.807955	-3.33475	0.000853769	0.0295717
Zfp386	59.187	0.663691	0.199142	3.33275	0.000859911	0.0295717
Snrpa	47.9689	-0.764174	0.229439	-3.33062	0.00086652	0.029642
Tti1	19.2776	0.908905	0.273103	3.32807	0.00087451	0.0298652
Gm42067	6.00392	1.56902	0.471712	3.32622	0.000880315	0.0300132
Gm32089	7.43654	-1.85072	0.556602	-3.32504	0.000884052	0.0300902
Esf1	263.485	0.480022	0.144503	3.32187	0.000894148	0.0303832
Polr1a	27.8976	-0.765799	0.230593	-3.32099	0.000896977	0.0304286
Ptprf	120.432	-0.490393	0.147759	-3.31886	0.000903846	0.0305889
Sdf2	98.4911	0.551117	0.166078	3.31843	0.000905253	0.0305889
Ermp1	48.4105	0.553708	0.166873	3.31814	0.000906203	0.0305889
Atp1a2	851.144	-0.717421	0.216329	-3.31634	0.000912058	0.0307356
Pigb	15.3718	-1.46463	0.441776	-3.31533	0.00091536	0.030796
BC046401	10.6	-1.4421	0.435402	-3.3121	0.000925978	0.0310975
Cdkl5	435.904	0.469269	0.141701	3.31168	0.000927373	0.0310975
Gm14813	13.3798	1.07297	0.324231	3.30926	0.000935424	0.031316
Enpp3	4.58353	-2.26304	0.684615	-3.30557	0.000947827	0.0316792
Top1	680.643	0.211822	0.0640987	3.30463	0.00095103	0.0316823
Atpif1	1436.03	0.704505	0.213174	3.30484	0.000950308	0.0316823
Gm56805	3.79045	-3.10635	0.940519	-3.30281	0.000957229	0.0318029
Gm7422	4.1963	-2.37308	0.718539	-3.30265	0.000957769	0.0318029
Cct5	237.508	0.397008	0.120226	3.30218	0.000959358	0.0318039
Gm37510	17.9621	-2.23989	0.67872	-3.30017	0.000966278	0.0318826
Pdzd11	71.6412	0.61963	0.18772	3.30082	0.00096401	0.0318826
Gm17249	10.0586	-1.7078	0.517567	-3.29967	0.000967988	0.0318826
Or6c201	3.06215	-3.08109	0.933637	-3.3001	0.000966505	0.0318826
Extl2	150.395	0.490344	0.148628	3.29913	0.000969851	0.0318924
Ranbp3l	6.35236	-1.8169	0.550888	-3.29814	0.000973291	0.031954
4930542C16Rik	4.75971	-3.11962	0.946453	-3.29612	0.000980298	0.0321324
Pan2	14.1712	-0.994979	0.302126	-3.29326	0.00099034	0.0323057
Myo16	19.2946	-1.12841	0.342637	-3.29331	0.000990137	0.0323057
Otx2os1	8.42709	-2.39153	0.726048	-3.2939	0.000988059	0.0323057
Fignl1	7.86299	-2.05654	0.624556	-3.2928	0.000991941	0.0323062
1700069L16Rik	2.60732	-3.10617	0.943539	-3.29205	0.000994614	0.0323416
Gm37280	3.54473	-3.06431	0.93103	-3.29131	0.000997207	0.0323743
Rpl4	1240.62	0.53062	0.161263	3.2904	0.00100046	0.0324282
Fkbp1a	1162.57	0.334786	0.101816	3.28814	0.00100851	0.0326374
Ms4a6b	12.7151	-1.87703	0.570972	-3.28743	0.00101107	0.0326683
Apobec3	18.2477	-2.12392	0.646402	-3.28575	0.0010171	0.0328113
Rnf43	8.78213	-1.46578	0.4463	-3.28429	0.00102239	0.0329297
Gm43571	7.24759	-2.32042	0.706732	-3.28331	0.00102596	0.0329925
Prmt8	129.738	0.472054	0.14386	3.28135	0.00103311	0.0331045
Adcy8	13.7937	-1.31431	0.400526	-3.28147	0.00103268	0.0331045
Gm52988	4.13803	-2.53227	0.771794	-3.28102	0.00103431	0.0331045
Gm57408	12.6704	-1.78835	0.54551	-3.27831	0.00104431	0.033372
Cacybp	254.772	0.358539	0.109425	3.27658	0.00105072	0.0334345
Snrnp200	149.649	0.427086	0.130426	3.27455	0.00105831	0.0334345
Or1j21	8.34547	-2.32509	0.710044	-3.27457	0.00105825	0.0334345
4930589L23Rik	3.23518	-4.29346	1.31114	-3.27459	0.00105816	0.0334345
Ostc	223.645	0.565382	0.172675	3.27426	0.00105938	0.0334345
Copg1	237.373	0.418569	0.127759	3.27624	0.00105199	0.0334345
4930478L05Rik	11.6142	-3.8752	1.18243	-3.27732	0.00104797	0.0334345
Tcf7l2	60.3831	-1.19429	0.364746	-3.2743	0.00105925	0.0334345
Cspg5	534.36	-0.391898	0.119745	-3.27277	0.00106498	0.0335593
Mrps15	115.189	0.434582	0.132831	3.2717	0.00106904	0.0336353
Polr2i	145.709	0.496236	0.1517	3.27117	0.00107102	0.0336457
Gprin3	397.476	0.587591	0.179667	3.27045	0.00107376	0.0336799
Me3	73.7837	0.544968	0.166686	3.26943	0.00107765	0.0336981
Unc5cl	2.97394	-3.28316	1.00411	-3.26973	0.00107652	0.0336981
Gm18867	70.9558	0.805837	0.246546	3.2685	0.00108118	0.0337566
Gm11225	19.6437	-1.988	0.608546	-3.26681	0.00108768	0.0339077
Ubash3a	3.225	-3.21499	0.984385	-3.26599	0.00109081	0.0339532
Slc7a6os	24.8988	-0.998408	0.305807	-3.26484	0.00109528	0.0339886
Trim71	4.33379	-2.23304	0.683921	-3.26505	0.00109444	0.0339886
Or5b102	2.13634	-3.68981	1.13039	-3.26419	0.00109779	0.0340148
Plekhh2	21.6202	-1.36177	0.417264	-3.26357	0.00110018	0.034037
Ece1	74.8488	-0.642763	0.197049	-3.26195	0.0011065	0.0341292
Twf1	50.5101	-0.619042	0.189756	-3.2623	0.00110511	0.0341292
Gm26813	3.26785	-3.11063	0.95424	-3.2598	0.00111493	0.0342336
A930001M01Rik	10.252	-2.16518	0.664122	-3.26022	0.00111327	0.0342336
Gm49953	13.3055	-1.99449	0.611783	-3.26013	0.00111359	0.0342336
Gm13341	4620.37	1.09453	0.335989	3.25763	0.00112345	0.0343553
Wnt7a	12.6128	-1.04555	0.320925	-3.25793	0.0011223	0.0343553
Idh2	45.4639	-0.680209	0.20884	-3.25708	0.00112563	0.0343553
Gm11491	5.81563	-2.3088	0.708788	-3.25739	0.00112441	0.0343553
Mrpl20	219.738	0.566707	0.174052	3.25596	0.00113008	0.0344397
Sp140	10.974	-2.07827	0.638436	-3.25526	0.0011329	0.034474
Tmem243	12.4706	-1.32807	0.408057	-3.25462	0.00113545	0.0345002
Fbxo34	69.2717	-0.58388	0.179478	-3.25321	0.00114109	0.03462
Gm37452	4.1798	-2.06978	0.636443	-3.2521	0.00114556	0.0347037
Gm47634	4.89323	-2.52325	0.77599	-3.25166	0.00114735	0.0347065
6330562C20Rik	8.94259	-2.00695	0.617425	-3.25051	0.00115199	0.0347951
Vmn1r80	5.73147	-2.116	0.651225	-3.24925	0.00115708	0.0348973
Hspa4l	480.746	0.359773	0.11078	3.24765	0.00116363	0.0349913
4930556M19Rik	10.5223	-1.89178	0.582482	-3.24779	0.00116305	0.0349913
4930463O16Rik	5.68852	-2.29673	0.707678	-3.24545	0.00117266	0.0351592
Septin12	4.26151	-2.52374	0.777615	-3.24549	0.00117247	0.0351592
Nup160	18.9739	-1.09037	0.336021	-3.24496	0.00117469	0.035168
Zbtb26	18.467	-0.865361	0.266747	-3.24412	0.00117813	0.035168
Tpm3-rs7	93.5685	-0.639431	0.197085	-3.24444	0.00117681	0.035168
Bex2	500.134	-0.289574	0.0892858	-3.24322	0.00118186	0.0352278
Blvra	79.6682	0.517531	0.159637	3.24192	0.00118727	0.0353374
Cry2	87.1003	-0.428898	0.132353	-3.24057	0.00119291	0.0354535
Shroom2	164.029	0.646982	0.199717	3.23949	0.00119742	0.0354885
1700097M23Rik	4.56454	-3.13056	0.966558	-3.23887	0.00120003	0.0354885
Gm44238	5.19056	-3.22603	0.996032	-3.23888	0.0012	0.0354885
Catsperb	2.70972	-2.96526	0.915592	-3.23863	0.00120105	0.0354885
Gm26576	4.75586	-2.56935	0.793926	-3.23626	0.00121107	0.0357326
Ythdf2	66.6973	0.486173	0.150331	3.23402	0.00122061	0.0358
Gm12795	4.99391	-2.08891	0.645945	-3.23389	0.00122119	0.0358
Gxylt2	8.48406	-1.52837	0.472642	-3.23366	0.00122213	0.0358
Thoc3	78.1543	-0.437492	0.135283	-3.2339	0.00122112	0.0358
Rps18-ps5	113.961	0.613465	0.189695	3.23396	0.00122086	0.0358
Gm28438	16374.4	1.03676	0.320722	3.23259	0.00122673	0.0358434
Gm36823	5.41371	-2.94748	0.911942	-3.23209	0.00122888	0.0358434
Gm43908	4.80184	-2.126	0.657775	-3.2321	0.00122882	0.0358434
Lef1	13.6481	-1.44076	0.445902	-3.23112	0.00123306	0.0359138
Lrig3	13.5421	-1.05936	0.327968	-3.23006	0.00123765	0.035996
Gm13772	23.4763	1.16755	0.361554	3.22925	0.00124116	0.0360467
Gm2093	7.23909	-2.40924	0.746173	-3.22879	0.00124315	0.0360532
4933439N06Rik	6.01131	-1.84526	0.571626	-3.22809	0.00124618	0.0360896
Atp7b	5.61929	-1.98099	0.613815	-3.22735	0.00124945	0.0361329
Gm37225	4.48844	-3.00274	0.931093	-3.22496	0.0012599	0.0363836
Gm7337	4.13298	-3.40833	1.05734	-3.22351	0.00126629	0.0365165
Zan	4.24944	-2.85696	0.886612	-3.22234	0.00127149	0.0366146
Gm28926	4.93135	1.70337	0.528759	3.22144	0.00127548	0.0366776
Ttc1	231.98	0.428117	0.132926	3.22072	0.00127869	0.0367181
Gm15500	1636.75	0.561396	0.174405	3.21891	0.00128677	0.0368465
Gm47175	7.31956	-2.52346	0.783919	-3.21903	0.00128623	0.0368465
Zbtb16	9.70105	-1.43321	0.445406	-3.21775	0.00129199	0.0368695
Ppcdc	26.3064	-0.857747	0.266586	-3.21753	0.001293	0.0368695
Ndufv3	370.055	0.566666	0.176104	3.2178	0.0012918	0.0368695
Atp5j2	1524.49	0.852983	0.265207	3.21629	0.00129859	0.0369772
Rpl10a-ps1	1005.84	0.527042	0.164058	3.21254	0.00131569	0.0373801
S100a1	387.011	0.591237	0.184118	3.21118	0.00132191	0.0373801
Trafd1	44.2452	-0.677666	0.211009	-3.21155	0.00132019	0.0373801
Ppp1r9a	1461.73	0.356945	0.111131	3.21192	0.0013185	0.0373801
Hoxb2	3.00843	-3.15642	0.982815	-3.21162	0.00131991	0.0373801
Rpl35	319.541	0.791853	0.246799	3.2085	0.00133431	0.0375282
Notch2	8.06105	-1.24074	0.386709	-3.20845	0.00133451	0.0375282
Gm57124	1.50527	-3.94232	1.22838	-3.20936	0.0013303	0.0375282
C5ar1	10.5413	-2.31703	0.722035	-3.20903	0.00133185	0.0375282
Tmem256	250.496	0.455248	0.141919	3.20779	0.00133758	0.0375627
Gm29443	6.20349	-4.15708	1.29658	-3.2062	0.00134501	0.0377195
Lrrc34	5.14487	-1.77725	0.555055	-3.20194	0.00136504	0.0378583
Gna11	215.848	-0.498059	0.155536	-3.20221	0.0013638	0.0378583
Sirt6	17.8343	-1.43977	0.449473	-3.20325	0.00135888	0.0378583
Gm26812	14.0769	-2.01287	0.628238	-3.20399	0.00135538	0.0378583
Gm31659	3.81543	-2.98617	0.932351	-3.20284	0.00136081	0.0378583
Gm27198	2.05242	-3.2177	1.00503	-3.2016	0.00136667	0.0378583
Gm56085	4.56891	-3.19913	0.999068	-3.20212	0.00136421	0.0378583
Emc6	180.005	0.405128	0.126534	3.20173	0.00136603	0.0378583
Cox7a2l	590.067	0.434003	0.135506	3.20284	0.0013608	0.0378583
Zbtb8os	49.041	0.852099	0.266256	3.2003	0.00137287	0.0379375
Clk4	70.4559	0.512973	0.160293	3.20021	0.00137325	0.0379375
Gpr179	1.84699	-3.23627	1.01176	-3.19866	0.00138066	0.0380904
6430550D23Rik	3.84996	-2.37011	0.741807	-3.19505	0.00139805	0.0382083
Lamtor2	57.4312	0.572545	0.179187	3.19523	0.00139718	0.0382083
Zfp292	428.704	0.452751	0.141679	3.19561	0.00139535	0.0382083
Pole4	50.004	0.581808	0.18207	3.19553	0.00139577	0.0382083
Cemip	6.19518	-1.8771	0.587405	-3.19557	0.00139553	0.0382083
Gm47910	18.5932	-0.918335	0.287384	-3.19549	0.00139591	0.0382083
Gm35850	7.56952	-2.95715	0.924906	-3.19724	0.00138748	0.0382083
Gm40989	1.6577	-3.17498	0.993969	-3.19425	0.00140196	0.0382638
Gm54621	7.71314	-1.73789	0.544198	-3.19348	0.00140569	0.0383145
2010001A14Rik	8.8276	-1.38031	0.432477	-3.19164	0.00141466	0.0385076
Gm26604	12.8632	-1.90039	0.595584	-3.1908	0.0014188	0.0385687
Gm47111	5.66094	-1.94541	0.610291	-3.18767	0.00143423	0.0389363
Nol8	167.018	0.410337	0.128745	3.18721	0.00143652	0.0389464
Gm8435	4.48673	-5.49179	1.72347	-3.18646	0.00144024	0.0389956
A630031M04Rik	10.1553	-2.016	0.633174	-3.18396	0.00145276	0.0392824
Klk13	2.29964	-3.79224	1.19139	-3.18304	0.00145737	0.0393016
Mterf2	66.0574	0.76934	0.241694	3.18311	0.00145701	0.0393016
Rpl17	33.0411	0.742683	0.233352	3.18267	0.00145925	0.0393016
Lamp2	153.426	0.565371	0.1777	3.18161	0.00146461	0.0393706
Nsa2	418.288	0.609945	0.191723	3.18139	0.00146568	0.0393706
Mrps5	103.284	-0.446196	0.140322	-3.1798	0.00147375	0.0394877
Gm4117	27.7167	-1.23013	0.386905	-3.17942	0.00147571	0.0394877
Tmem30c	2.54972	-3.07478	0.967098	-3.17939	0.00147585	0.0394877
Gm29340	4.75468	-2.1405	0.673619	-3.17761	0.00148492	0.0396488
ENSMUSG00000121392	3.13234	-2.81138	0.884898	-3.17707	0.0014877	0.0396488
Gm10275	279.178	0.572148	0.180068	3.17739	0.00148605	0.0396488
Rnd2	331.541	0.883879	0.278311	3.17586	0.00149391	0.0397621
Gm12346	724.435	0.564332	0.177769	3.17453	0.00150078	0.0398809
Gm50370	56.1498	1.33397	0.420248	3.17424	0.00150228	0.0398809
C1ql4	4.15412	-2.95984	0.932814	-3.17302	0.0015086	0.0399965
Ubtf	153.183	-0.398534	0.125755	-3.16913	0.00152894	0.040483
Gm57301	9.4141	-1.54069	0.48646	-3.16714	0.00153948	0.0406566
Gm21094	25.1259	-1.60002	0.505136	-3.16751	0.00153752	0.0406566
Pax8	2.13477	-3.34883	1.05834	-3.16423	0.00155495	0.0410122
Gm5427	3.11162	-2.84569	0.90013	-3.16142	0.00157001	0.0413024
Nedd8	1074.3	0.461644	0.146018	3.16155	0.00156934	0.0413024
Ern2	7.31258	-2.29407	0.725767	-3.16089	0.00157288	0.0413246
Cox6c	3048.12	0.979583	0.309997	3.15998	0.00157782	0.041401
Lcorl	186.258	0.471974	0.149418	3.15875	0.00158448	0.0414691
Atad1	322.755	0.560189	0.17734	3.15884	0.00158399	0.0414691
Tceal9	542.372	0.599696	0.189889	3.15814	0.00158781	0.0415028
Gabrg2	347.904	0.507161	0.160661	3.15672	0.00159555	0.0416519
Zfp248	20.3579	-0.896256	0.283969	-3.15618	0.00159852	0.0416759
Gm56768	10.119	-1.42939	0.453039	-3.15512	0.00160433	0.0417739
Gm42973	3.29365	2.05353	0.651256	3.15318	0.00161504	0.0419745
Rps15a-ps5	177.365	1.0086	0.319888	3.15298	0.00161614	0.0419745
5430401H09Rik	2.34568	-3.0839	0.978753	-3.15084	0.00162801	0.0422288
Gm9727	8.21941	-1.70938	0.542699	-3.14978	0.00163395	0.0423291
1700086P04Rik	7.64281	-2.25382	0.716064	-3.14752	0.00164663	0.0425262
Clec12a	14.9844	1.1329	0.359959	3.14731	0.00164782	0.0425262
Ttc33	176.296	0.595675	0.189234	3.14782	0.00164491	0.0425262
Rwdd1	251.433	0.282312	0.0897362	3.14602	0.00165509	0.0426599
Tle2	4.58855	-1.94337	0.617869	-3.14528	0.0016593	0.0427145
Zfp142	6.27495	-1.83076	0.582248	-3.1443	0.00166484	0.0428031
Hsd17b10	101.319	0.548408	0.174461	3.14344	0.00166975	0.0428211
Ndufb4	263.906	0.661853	0.210533	3.1437	0.00166827	0.0428211
Gm31243	7.00501	-1.84609	0.587618	-3.14164	0.00168002	0.0430136
Gm45295	4.43491	-2.6978	0.858792	-3.14139	0.00168147	0.0430136
Pwp1	47.0017	0.554511	0.1766	3.13993	0.00168989	0.0431208
Gm8934	132.417	0.604224	0.192431	3.13994	0.0016898	0.0431208
Gm11532	9.30991	-2.44144	0.777684	-3.13938	0.00169308	0.043148
Paqr5	7.36231	-1.43904	0.458448	-3.13893	0.00169567	0.0431601
Agxt2	1.9842	-3.66282	1.16734	-3.13774	0.00170254	0.0432809
Mkrn1	165.181	0.335	0.10679	3.137	0.00170686	0.0433367
Gm55418	2.07264	-3.64269	1.16146	-3.13631	0.00171089	0.0433852
Ssb	955.931	0.446545	0.142415	3.13552	0.00171547	0.0434063
Gm46203	2.38675	-2.86675	0.914305	-3.13544	0.00171598	0.0434063
Lrig1	13.4458	-1.99226	0.635743	-3.13375	0.00172586	0.043602
Gm46388	4.12986	-2.69601	0.86066	-3.13249	0.00173328	0.0437352
Ccdc24	7.07321	-2.33747	0.746503	-3.13123	0.00174078	0.0437608
Rassf9	15.8981	-1.56361	0.499414	-3.13088	0.00174284	0.0437608
Gm26439	2.87038	-3.71652	1.18706	-3.13087	0.00174288	0.0437608
Grep1	10.582	-2.77738	0.886849	-3.13174	0.00173775	0.0437608
Bcl7c	28.5511	-0.745811	0.238466	-3.12754	0.00176276	0.0442056
Sult1d1	4.93683	-2.71848	0.869367	-3.12696	0.00176621	0.0442378
Naa20	110.245	0.60888	0.19479	3.12583	0.00177304	0.0443205
Zc3h7b	72.403	-0.550317	0.176062	-3.12569	0.00177386	0.0443205
Prtg	14.1642	-1.2526	0.400794	-3.12528	0.00177635	0.0443282
Timm17a	206.923	0.43828	0.140283	3.12425	0.00178258	0.0444293
Gm37525	2.99121	-2.75933	0.883463	-3.12332	0.00178825	0.0445162
Klf13	181.108	-0.797081	0.255328	-3.12179	0.00179753	0.0446321
Gm48752	5.34608	-2.37259	0.75997	-3.12196	0.00179654	0.0446321
Odad4	12.4748	-1.66492	0.533376	-3.12148	0.00179947	0.0446321
Gm56517	53.5533	0.666974	0.213735	3.12056	0.00180507	0.0447166
4930432B10Rik	10.8162	-2.09399	0.671448	-3.11862	0.00181701	0.0449577
Rpl31-ps8	2139.01	0.795974	0.255284	3.118	0.00182085	0.0449982
Traj49	2.28125	-3.55995	1.14201	-3.11728	0.0018253	0.0450535
2900060B14Rik	7.97224	-1.6582	0.532002	-3.1169	0.00182765	0.045057
A430078I02Rik	2.8269	-3.56926	1.14596	-3.11466	0.00184157	0.0453454
1700112H15Rik	1.99894	-3.15922	1.01525	-3.11176	0.00185976	0.0456914
Caprin2	15.4523	-0.940982	0.302401	-3.1117	0.00186011	0.0456914
Fam169b	4.98048	-2.02636	0.651633	-3.10967	0.00187295	0.0458615
Zcwpw2	32.1221	0.917101	0.294903	3.10984	0.00187192	0.0458615
Gm11685	8.19651	-2.29729	0.738788	-3.10954	0.00187378	0.0458615
Eif4e	271.397	0.426457	0.137168	3.10901	0.00187714	0.0458888
Gm45039	2.50829	-3.47498	1.11805	-3.10806	0.00188321	0.0459819
Gm43544	6.12914	-1.76876	0.569412	-3.10629	0.0018945	0.0461181
Gm55166	4.12904	-2.67125	0.859934	-3.10634	0.00189419	0.0461181
Cops3	18.2567	0.832158	0.267909	3.10612	0.00189557	0.0461181
Cct3	198.127	-0.472236	0.152074	-3.1053	0.00190085	0.0461912
Gm14107	2.34172	-2.87356	0.925869	-3.10364	0.00191154	0.0463959
Gm7449	4.30515	-2.62493	0.846084	-3.10245	0.00191928	0.0465282
Gm24505	3.37082	-2.42304	0.781223	-3.1016	0.00192479	0.0466063
Gm36371	12.4175	-1.07277	0.34593	-3.10112	0.00192793	0.0466271
Egfr	30.8112	-0.894972	0.288767	-3.09929	0.00193983	0.0468593
Gm44711	1.77449	-3.36529	1.08604	-3.09867	0.00194389	0.0469017
Lhx4	17.1638	-1.91668	0.618741	-3.09771	0.00195023	0.0469628
4930562F17Rik	4.16757	-3.49131	1.12749	-3.09654	0.00195793	0.0469628
Gm8823	37.7025	1.23681	0.399284	3.09756	0.00195119	0.0469628
Gm37113	2.69339	-3.54479	1.14467	-3.0968	0.00195625	0.0469628
Gm10646	3.68296	-2.65675	0.857826	-3.09707	0.00195442	0.0469628
Miat	15.4901	-1.04648	0.338004	-3.09605	0.00196119	0.0469856
Il23a	4.83255	-2.16479	0.699306	-3.09563	0.00196397	0.046997
Gm45413	3.22938	-2.40793	0.778151	-3.09443	0.00197193	0.0471322
Nsun2	168.286	0.396295	0.128115	3.09327	0.00197966	0.0472614
Zfp454	10.2241	-1.03541	0.33487	-3.09199	0.00198821	0.0473546
Mgat4b	68.0659	-0.724876	0.234426	-3.09213	0.00198727	0.0473546
Snrnp70	153.019	-0.509543	0.164841	-3.09112	0.00199406	0.0473834
Gm41669	18.2962	-1.90634	0.616663	-3.09137	0.00199232	0.0473834
Gm49172	11.3813	-1.94788	0.630311	-3.09035	0.00199922	0.0474506
Aym1	4.58033	-2.9871	0.966798	-3.08968	0.00200372	0.0475021
Srsf3	300.117	0.479453	0.155299	3.0873	0.00201985	0.0478289
Map3k12	12.1545	-1.27592	0.413475	-3.08584	0.00202978	0.0480082
Gm37143	5.24993	-1.69828	0.550473	-3.08512	0.00203469	0.0480688
P2ry1	26.9666	1.19049	0.386015	3.08406	0.00204199	0.0481852
Anapc4	170.084	0.414534	0.134446	3.08327	0.0020474	0.0482571
Lyrm2	69.1605	0.766612	0.248784	3.08143	0.0020601	0.0483885
Gm27007	6.6922	-2.8252	0.916803	-3.08157	0.0020591	0.0483885
Gm9706	8.52305	-2.17116	0.704589	-3.08146	0.00205986	0.0483885
Gm37502	9.7473	-2.37053	0.769501	-3.08061	0.00206577	0.048466
Slc6a13	18.0248	-1.38853	0.451041	-3.07849	0.00208049	0.0486993
Acot10	8.5138	1.10266	0.358163	3.07865	0.00207939	0.0486993
Gm45750	7.48706	-2.46397	0.800636	-3.07751	0.00208738	0.0488046
Hyou1	24.1164	-0.919771	0.299098	-3.07515	0.00210396	0.0490795
Iqch	11.3425	-2.01294	0.65456	-3.07525	0.00210323	0.0490795
Gpr155	118.067	0.859774	0.279643	3.07455	0.00210823	0.0491171
Prdm1	5.5993	-1.96685	0.639784	-3.07424	0.00211039	0.0491171
Gm37970	2.2903	-3.44342	1.12063	-3.07276	0.00212087	0.0493048
Gm14336	175.965	0.839468	0.273265	3.072	0.00212632	0.0493365
Rgs10	125.441	0.555849	0.180947	3.07189	0.00212707	0.0493365
Gm15151	61.1813	1.0175	0.331311	3.07114	0.0021324	0.0494039
Med19	140.461	0.604957	0.197021	3.07052	0.00213684	0.0494505
Gm30771	18.2887	-2.14383	0.698404	-3.06962	0.00214332	0.0495441
Dock6	10.0463	-1.24355	0.405177	-3.06916	0.0021466	0.049564
Mterf4	26.2342	0.834418	0.272096	3.06663	0.00216488	0.0497605
Igbp1	90.9935	0.629289	0.205174	3.0671	0.00216146	0.0497605
Tm6sf1	7.94134	-1.56647	0.510738	-3.06707	0.00216168	0.0497605
Gcsam	2.95881	-3.42573	1.11698	-3.06695	0.00216258	0.0497605
Teddm2	15.5477	-1.35233	0.44105	-3.06616	0.00216829	0.049764
Gm16179	1.4448	-3.2028	1.04464	-3.06593	0.00216991	0.049764
Adamtsl3	8.45717	-1.75167	0.571546	-3.06479	0.00217826	0.0498432
Chmp2a	282.831	0.529896	0.172893	3.06488	0.00217761	0.0498432
Cdk6	8.36091	-1.36611	0.446084	-3.06245	0.00219533	0.0500654
Gm56976	4.03786	-3.13401	1.02333	-3.06256	0.0021945	0.0500654
Cript	166.006	0.484148	0.15808	3.06268	0.00219368	0.0500654
2500004C02Rik	21.5947	-1.96858	0.642894	-3.06205	0.00219824	0.0500756
Aldob	7.63865	-2.10702	0.688315	-3.06112	0.00220509	0.0501701
Tomm20	363.473	0.40806	0.133319	3.06078	0.00220759	0.0501701
Skap1	17.6178	-1.98725	0.649368	-3.06028	0.00221128	0.0501701
Pcsk5	18.0955	-0.958353	0.313171	-3.06015	0.00221223	0.0501701
Gm43745	8.07336	-2.26016	0.738658	-3.05981	0.00221476	0.0501716
Vmn2r60	2.44556	-3.17204	1.03713	-3.05849	0.00222456	0.0503378
Pou4f1	19.7149	-1.91495	0.626553	-3.05632	0.00224071	0.050647
Fcrlb	1.56626	-3.05009	0.998255	-3.05542	0.00224743	0.0507426
Rpl23a	199.446	0.62732	0.205342	3.055	0.00225058	0.0507576
Gm16084	10.3067	-2.2488	0.73657	-3.05308	0.00226509	0.0510283
ENSMUSG00000121565	2.06143	-3.00685	0.985154	-3.05216	0.00227203	0.0511283
Serp1	65.4992	0.527474	0.172953	3.04982	0.00228982	0.0513585
Zswim7	24.1716	0.831809	0.272688	3.0504	0.00228534	0.0513585
Airn	3.86737	-1.80341	0.591305	-3.04988	0.00228936	0.0513585
Trappc2	19.702	0.862887	0.283001	3.04906	0.00229556	0.0513741
1110028F18Rik	8.98331	-2.22607	0.730038	-3.04925	0.00229414	0.0513741
Zcchc24	84.1821	-0.581338	0.190751	-3.04762	0.00230663	0.0515089
Hsd17b3	6.0348	-2.77035	0.90893	-3.04792	0.00230429	0.0515089
Alg11	133.998	0.398938	0.130927	3.04703	0.00231118	0.051554
Glul	1504.9	-0.623402	0.204693	-3.04554	0.0023226	0.0516382
Lhx2	39.3726	-0.827296	0.271583	-3.0462	0.00231751	0.0516382
4930595L18Rik	7.08666	-2.2177	0.728151	-3.04566	0.00232174	0.0516382
Gm47091	4.99595	2.23322	0.733351	3.04522	0.00232509	0.0516382
Cdr2l	18.3917	-0.954186	0.313415	-3.04448	0.0023308	0.0517088
Gm4860	1.50487	-3.36015	1.10386	-3.04401	0.00233446	0.0517336
Gm48206	10.3663	-1.98772	0.653104	-3.0435	0.00233845	0.0517658
Ano3	1284.06	0.671876	0.220814	3.04273	0.00234446	0.0517864
Aurkc-ps	1.63826	-3.24397	1.06614	-3.04273	0.00234445	0.0517864
Gm47423	1.57632	-3.32813	1.09392	-3.04238	0.00234714	0.0517894
Glyr1	114.799	-0.401165	0.131908	-3.04124	0.00235608	0.0518328
Rrp36	18.0761	-0.881477	0.289845	-3.0412	0.00235634	0.0518328
Aif1	60.658	0.990161	0.325587	3.04115	0.00235673	0.0518328
5430405H02Rik	28.5991	-0.785631	0.258382	-3.04058	0.00236123	0.0518758
Gm37010	10.4017	-2.25613	0.742298	-3.03938	0.00237066	0.0519385
Vps35	401.907	0.46979	0.154576	3.03922	0.00237195	0.0519385
Eef1akmt1	63.989	0.792881	0.260916	3.03883	0.00237496	0.0519385
Snrnp48	107.431	0.443562	0.145976	3.0386	0.00237682	0.0519385
Gm50174	42.1088	1.15041	0.378595	3.03864	0.00237651	0.0519385
Gm38248	14.8118	-1.55333	0.511313	-3.03793	0.00238209	0.0519978
Cnot1	117.311	-0.387934	0.12775	-3.03667	0.00239204	0.0521592
Gm11221	58.6353	0.648113	0.213561	3.03479	0.00240699	0.0523174
Gm6407	2.63323	-3.15493	1.03958	-3.0348	0.00240694	0.0523174
Dusp14	98.7154	0.596267	0.196464	3.03499	0.00240545	0.0523174
Gm29011	4.39834	-3.17797	1.0473	-3.03444	0.0024098	0.0523228
Gm16233	4.96077	-2.25135	0.742121	-3.03368	0.00241594	0.0524002
Gm17823	6.51827	-1.97097	0.649804	-3.03318	0.00241991	0.0524306
Dazap1	98.4187	-0.511525	0.168665	-3.0328	0.002423	0.0524417
Kcnmb4	62.5888	-0.548595	0.181006	-3.03082	0.00243892	0.0527302
Mgst2	8.79204	-2.37847	0.785155	-3.0293	0.00245124	0.052798
Gm15823	3.58356	-2.5816	0.852053	-3.02986	0.00244668	0.052798
Gm28729	3.21163	-2.87835	0.950216	-3.02915	0.00245241	0.052798
Adgrf2	1.25509	-3.90867	1.29023	-3.02943	0.00245014	0.052798
Rpl12	70.0817	0.706466	0.233384	3.02706	0.00246945	0.0529866
Gm44627	2.42271	-3.03065	1.0011	-3.02733	0.00246725	0.0529866
Or51af1	1.74342	-3.10704	1.02651	-3.0268	0.00247156	0.0529866
Rpl26	1742.04	0.931422	0.307651	3.02753	0.00246562	0.0529866
Casp6	13.8466	-1.31887	0.43592	-3.02549	0.00248233	0.0531616
Gipc2	11.9874	1.17777	0.389377	3.02476	0.00248826	0.0532327
Gm38352	6.69402	-2.15062	0.711196	-3.02395	0.00249501	0.0533211
Zfp938	51.6064	0.686024	0.226921	3.02318	0.0025013	0.0533995
Pou5f2	4.30568	-2.07078	0.685535	-3.02067	0.00252214	0.053788
Bola3	136.32	0.580931	0.192382	3.01967	0.00253049	0.0538762
Gm45751	1.91373	-3.17726	1.05223	-3.01954	0.00253156	0.0538762
Lrp2	7.25037	-2.10692	0.698431	-3.01665	0.00255585	0.0542233
Gm33318	5.86744	-2.61056	0.865383	-3.01665	0.00255581	0.0542233
Slc17a1	16.7366	-2.21295	0.733531	-3.01685	0.00255418	0.0542233
Spata6l	15.0226	-1.56759	0.520107	-3.01398	0.00257846	0.0546461
Gm12610	7.42193	-1.6032	0.532031	-3.01337	0.00258366	0.0546996
Bbs4	100.672	0.50487	0.167643	3.01159	0.00259887	0.0549645
Reps2	179.35	0.464873	0.154381	3.0112	0.0026022	0.0549778
Gm6863	305.048	0.752719	0.250038	3.01042	0.00260885	0.0550613
Wdr64	14.0437	-1.90507	0.632903	-3.01006	0.002612	0.0550708
Bnc2	4.51334	-2.06978	0.687739	-3.00954	0.00261643	0.0550818
B230209E15Rik	172.952	0.786611	0.261415	3.00905	0.00262063	0.0550818
Bltp2	175.861	-0.44452	0.147714	-3.00932	0.00261829	0.0550818
Gm46209	24.3786	0.853578	0.283734	3.00837	0.00262654	0.0551493
Chmp3	275.465	0.405796	0.134929	3.00747	0.0026343	0.0552553
Tle3	21.068	-0.729598	0.242749	-3.00557	0.00265086	0.0555454
C230085N15Rik	12.2353	-1.48671	0.494901	-3.00405	0.00266409	0.0557653
Gm38021	14.1161	-1.25729	0.418578	-3.00373	0.00266693	0.0557675
Nemf	354.692	0.419192	0.139601	3.00278	0.00267528	0.0558849
Slit2	58.2264	-0.810525	0.269958	-3.00241	0.00267852	0.0558952
Rpl11	621.416	0.655739	0.218429	3.00207	0.00268148	0.0558998
Gm6645	4.17363	1.7633	0.587577	3.00096	0.00269127	0.055954
Gm44220	4.78475	-2.24424	0.748178	-2.99961	0.00270329	0.055954
Cycs	725.966	0.680408	0.226815	2.99984	0.00270125	0.055954
Arfip2	91.8651	0.362275	0.120727	3.00078	0.00269288	0.055954
B230206I08Rik	112.843	0.726101	0.241993	3.0005	0.00269539	0.055954
Gm40723	8.12847	-1.92876	0.642904	-3.00008	0.0026991	0.055954
Abcc10	3.99727	-1.97299	0.657475	-3.00086	0.00269216	0.055954
B430306N03Rik	9.92565	-2.5403	0.847094	-2.99884	0.00271009	0.0560378
Gm37005	2.17956	-3.26739	1.09006	-2.99743	0.00272265	0.0560826
Actl6b	152.336	0.396011	0.132107	2.99766	0.00272061	0.0560826
Gm55993	1.9243	-3.09905	1.03403	-2.99706	0.00272601	0.0560826
Igf2bp1	6.85765	-1.67107	0.557368	-2.99814	0.00271629	0.0560826
Zfp948	22.7104	0.677408	0.226011	2.99723	0.00272448	0.0560826
Cdc42	773.13	0.422658	0.14116	2.99418	0.00275186	0.0565575
Wars2	24.3825	-1.25765	0.420085	-2.99381	0.00275518	0.0565686
Morc1	8.70813	-1.77962	0.594755	-2.99219	0.00276988	0.0568131
Gm20110	4.33594	-2.4465	0.817767	-2.99168	0.00277443	0.0568245
Cd200r3	5.58753	-2.20888	0.738384	-2.99151	0.00277601	0.0568245
Cubn	21.6997	-1.85062	0.618729	-2.991	0.00278067	0.056863
Rpl35a-ps2	250.911	0.773755	0.25893	2.98827	0.00280558	0.0571001
Upf3b	191.792	0.384547	0.128679	2.98842	0.00280422	0.0571001
Gm33326	3.27294	-3.36999	1.12731	-2.98941	0.00279515	0.0571001
Top2a	17.9987	-0.913153	0.305566	-2.9884	0.0028044	0.0571001
Lrrc72	1.78839	-3.32674	1.11329	-2.9882	0.00280628	0.0571001
Rnpep	28.9238	-1.00682	0.337001	-2.98758	0.00281193	0.0571258
Ptpre	74.6022	-0.47475	0.158931	-2.98715	0.00281594	0.0571258
Gm2830	1050.22	0.882917	0.295544	2.98743	0.00281331	0.0571258
Or51a10	6.7031	-1.83315	0.613769	-2.98671	0.00281994	0.0571501
Paics	264.775	0.603868	0.202277	2.98535	0.00283257	0.057349
Col11a1	21.2112	-1.25837	0.421701	-2.98403	0.00284482	0.0575124
Gm11639	15.236	-1.7897	0.59979	-2.98387	0.00284628	0.0575124
Hykk	7.72176	-1.18664	0.397818	-2.98287	0.0028556	0.0576436
Baalc	218.96	-0.523906	0.17574	-2.98114	0.00287179	0.057913
Timm10	105.863	0.525928	0.176451	2.98058	0.002877	0.0579608
Gm56721	2.17742	-3.13398	1.0516	-2.9802	0.00288057	0.0579754
Gm37180	27.7739	0.814599	0.273429	2.9792	0.00289004	0.0580035
Plscr4	5.33296	-1.65803	0.556544	-2.97915	0.0028905	0.0580035
Atg101	95.8767	0.528323	0.177309	2.97968	0.00288554	0.0580035
Gm43063	5.01771	-1.90167	0.638528	-2.9782	0.00289943	0.0580684
Gm32461	5.65011	-1.84147	0.618291	-2.97832	0.0028983	0.0580684
Vtcn1	3.3584	-3.63633	1.22111	-2.97789	0.00290238	0.0580704
Lrp1	158.384	-0.431213	0.144828	-2.97742	0.00290689	0.0581036
Plac8	3.24967	-2.61146	0.877199	-2.97705	0.00291038	0.0581038
Vmn1r46	1.83419	-3.21635	1.08047	-2.97681	0.0029126	0.0581038
Cox6b1	1196.3	0.519344	0.174532	2.97565	0.00292371	0.0582115
Prelid2	8.40219	-1.69431	0.569335	-2.97594	0.00292092	0.0582115
Sfswap	69.3113	-0.51683	0.173801	-2.97369	0.00294239	0.0585263
Gm6264	4.98412	-2.71718	0.914234	-2.97208	0.0029579	0.0587774
Camta2	90.8671	-0.681987	0.229498	-2.97164	0.00296211	0.0588038
Rps25-ps1	1386.44	0.796671	0.268143	2.97107	0.00296762	0.0588419
Or2h2b-ps1	6.22698	-2.26564	0.762624	-2.97085	0.0029698	0.0588419
Gm45049	2.8523	-2.27953	0.767422	-2.97038	0.00297434	0.0588746
Gm49152	9.63325	-2.07344	0.698402	-2.96884	0.00298927	0.0591128
Gm28462	16.0448	-1.97853	0.666609	-2.96805	0.00299694	0.0592071
Tor1aip2	68.3706	0.449738	0.151555	2.9675	0.00300237	0.0592214
Gm13448	2.07591	-3.26001	1.09874	-2.96704	0.00300682	0.0592214
Sod3	5.64182	-1.60534	0.541104	-2.96679	0.00300929	0.0592214
Ypel2	204.565	0.423175	0.142637	2.9668	0.00300919	0.0592214
Dnajc1	252.907	0.557798	0.188074	2.96584	0.00301855	0.0592968
Rab26os	37.1323	0.810004	0.273115	2.9658	0.00301894	0.0592968
Gm47230	5.93552	-1.8243	0.615331	-2.96474	0.0030294	0.0593612
Gm38144	7.51344	-1.88226	0.634916	-2.96458	0.00303095	0.0593612
Tmx3	137.1	0.420475	0.14182	2.96486	0.00302822	0.0593612
Hid1	87.612	-0.548648	0.185087	-2.96428	0.00303393	0.0593625
Rpl7a-ps12	1.70781	-3.22054	1.0869	-2.96305	0.00304606	0.0595427
Gm10175	119.023	0.40691	0.137345	2.96268	0.00304976	0.0595579
Gm47208	2.53083	-2.95338	0.997094	-2.96198	0.00305664	0.0596352
Gm13535	4.49151	-2.47964	0.838343	-2.95779	0.00309854	0.0601725
Gm15411	21.4796	-1.80546	0.610352	-2.95807	0.00309575	0.0601725
Gm36435	13.5085	-2.2989	0.777202	-2.95791	0.00309729	0.0601725
Zfp994	25.6647	0.730258	0.246874	2.95801	0.00309628	0.0601725
Sec11c	244.756	0.549388	0.185745	2.95775	0.00309894	0.0601725
Igfbpl1	5.19533	-1.60436	0.542791	-2.95576	0.00311903	0.0604476
Tomm7	918.087	0.58301	0.197227	2.95604	0.00311615	0.0604476
Aurka	2.59219	-2.29436	0.77641	-2.95509	0.00312581	0.0604639
Marchf2	100.911	0.594991	0.201336	2.95521	0.00312453	0.0604639
Nox1	4.51263	-1.96219	0.664206	-2.95418	0.00313498	0.0605004
Skil	205.396	0.613412	0.207683	2.95359	0.00314097	0.0605004
C1s2	2.43354	-2.73331	0.925466	-2.95344	0.00314253	0.0605004
Hint1	728.171	0.434971	0.147241	2.95414	0.00313538	0.0605004
H2ac6	13.234	-1.56522	0.529902	-2.95379	0.00313894	0.0605004
Nol11	53.3417	-0.513363	0.173899	-2.95209	0.00315635	0.060652
Gm12013	121.075	0.952293	0.322578	2.95213	0.00315587	0.060652
Stx12	261.057	0.310416	0.105216	2.95026	0.00317502	0.0607055
Zfp689	8.50348	-1.25441	0.425108	-2.95079	0.00316958	0.0607055
Ppil4	191.875	0.311413	0.105552	2.95034	0.00317422	0.0607055
Gm16071	2.03406	-3.08459	1.04564	-2.94996	0.00317813	0.0607055
Cfap36	321.016	0.296748	0.100554	2.95113	0.00316611	0.0607055
Ddx5	712.599	0.2102	0.0712438	2.95043	0.0031733	0.0607055
Acta2	27.2539	-1.38944	0.47103	-2.94978	0.00317998	0.0607055
Gm49056	2.7311	-2.99877	1.01698	-2.94871	0.00319108	0.0608034
Gm18909	7.26537	-2.45409	0.832208	-2.94889	0.00318914	0.0608034
Lima1	32.6262	-0.682984	0.231669	-2.9481	0.00319733	0.0608658
Gga2	15.477	-1.04969	0.35623	-2.94668	0.0032121	0.0610899
Fcer1g	43.0234	0.800331	0.271702	2.94562	0.00322304	0.0611838
Gm37101	2.81145	-2.63875	0.895761	-2.94582	0.00322101	0.0611838
D030025E07Rik	6.09893	-2.1176	0.71921	-2.94435	0.00323638	0.0613798
Gm11196	134.382	0.863132	0.293308	2.94275	0.00325316	0.0616406
Gtpbp4-ps5	2.99652	-2.31212	0.786006	-2.94161	0.00326512	0.0618099
Pole	8.33962	-1.57825	0.536696	-2.94068	0.00327496	0.0619386
A930019D19Rik	2.66356	-2.28813	0.778222	-2.9402	0.00327995	0.0619756
Lnpk	57.4277	0.488523	0.166208	2.93922	0.00329038	0.0620003
Pak6	30.7501	-0.692071	0.235449	-2.93937	0.00328877	0.0620003
Gm56501	31.5665	-1.03265	0.351331	-2.93925	0.00329009	0.0620003
Glt28d2	5.00047	-1.74285	0.593277	-2.93766	0.00330695	0.0621173
Prom1	25.8943	-0.878348	0.298939	-2.93822	0.00330102	0.0621173
Or52p1	6.64651	-3.02654	1.03031	-2.93749	0.00330878	0.0621173
Mmp8	6.60195	-1.87635	0.638701	-2.93777	0.00330586	0.0621173
Gm42885	5.82285	-1.62825	0.554383	-2.93706	0.00331342	0.0621473
Ppia	356.5	0.652121	0.222085	2.93636	0.00332088	0.0622299
Gm43290	9.22865	-1.56224	0.53215	-2.93572	0.00332775	0.0623014
Tceal5	186.427	-0.414937	0.141357	-2.93538	0.0033314	0.0623124
Ankrd44	27.6841	-1.01308	0.345249	-2.93434	0.00334258	0.0624071
Gm13112	7.74443	-1.6715	0.569595	-2.93455	0.00334036	0.0624071
Gad1	669.564	0.597348	0.203617	2.93369	0.00334963	0.0624338
Gm14567	21.0329	1.11591	0.380685	2.93132	0.00337527	0.0624338
Aurkaip1	228.223	0.467249	0.159458	2.93022	0.00338717	0.0624338
A430072P03Rik	2.72349	-3.48061	1.1866	-2.93326	0.00335426	0.0624338
Mzf1	17.5222	-0.880495	0.300217	-2.93286	0.00335851	0.0624338
Rps26	735.498	0.501535	0.171204	2.92945	0.00339561	0.0624338
Cotl1	98.8653	-0.669033	0.228282	-2.93073	0.00338162	0.0624338
Trarg1	15.7252	-2.00346	0.683243	-2.93228	0.00336485	0.0624338
Sh3pxd2b	9.63157	-1.08715	0.371018	-2.9302	0.00338747	0.0624338
Nek8	4.45399	-1.86139	0.635415	-2.92941	0.00339607	0.0624338
Gdi2	416.866	0.335747	0.114502	2.93223	0.00336541	0.0624338
Gm20379	7.46541	-1.94531	0.66379	-2.93062	0.00338291	0.0624338
Dld	127.235	0.470374	0.160486	2.93093	0.00337947	0.0624338
Trio	101.235	-0.531124	0.181265	-2.9301	0.00338852	0.0624338
Emp2	29.056	-0.712609	0.243115	-2.93116	0.003377	0.0624338
Vmn2r124	2.15368	-3.15396	1.07581	-2.93171	0.00337102	0.0624338
Cemip2	33.6002	-0.782426	0.267083	-2.92953	0.00339476	0.0624338
Zfp710	26.026	-0.868145	0.29643	-2.92867	0.00340416	0.0625261
Pm20d2	3.93921	-2.03811	0.696019	-2.92823	0.00340895	0.0625577
Osmr	10.3087	-1.67393	0.571833	-2.92731	0.00341908	0.0626871
4930578M01Rik	24.9829	-1.6972	0.579854	-2.92694	0.00342315	0.0627054
Gm4332	198.888	0.595925	0.203654	2.92616	0.00343174	0.0627404
Jtb	58.3077	0.434681	0.148576	2.92565	0.00343737	0.0627404
Gm7644	4.08678	-2.66582	0.910976	-2.92634	0.00342975	0.0627404
Gm11970	168.257	0.902085	0.308321	2.9258	0.00343576	0.0627404
Or8b43	2.05588	-3.71868	1.27135	-2.925	0.0034446	0.0628162
Med28	197.892	0.364263	0.124605	2.92335	0.00346288	0.0630813
Podxl	17.1563	-0.870893	0.297932	-2.92313	0.00346533	0.0630813
Hnrnpu	693.248	0.291471	0.0997444	2.92218	0.00347592	0.0632006
Klf14	3.26628	-2.27146	0.77751	-2.92145	0.00348404	0.0632006
A730063M14Rik	37.0886	0.772277	0.26433	2.92164	0.00348193	0.0632006
Zdhhc6	40.1895	-0.746255	0.255441	-2.92143	0.00348428	0.0632006
Egf	4.83928	-1.83333	0.627731	-2.92057	0.00349394	0.0633194
A130071D04Rik	5.0492	-2.3253	0.796313	-2.92008	0.00349946	0.0633632
Adgrb1	94.6217	-0.70891	0.242905	-2.91846	0.00351764	0.0636359
Gm12602	26.3551	-1.7341	0.594536	-2.91673	0.00353722	0.0637621
Add2	486.937	0.320992	0.110062	2.91646	0.00354026	0.0637621
Suclg2	27.0829	-0.681459	0.233635	-2.91677	0.0035368	0.0637621
Kirrel2	5.33559	-1.79175	0.614269	-2.91688	0.00353553	0.0637621
Or9k2	2.16818	-2.84066	0.973718	-2.91733	0.00353037	0.0637621
Cenpm	13.7847	-1.17843	0.404116	-2.91606	0.00354477	0.063787
Cops9	750.794	0.512733	0.175866	2.91547	0.00355154	0.0637962
Gm40987	3.34567	-2.83003	0.970642	-2.91563	0.00354974	0.0637962
Rpsa-ps10	542.255	0.667132	0.229025	2.91292	0.00358067	0.0642274
Gm6336	36.0194	0.632487	0.21716	2.91254	0.00358499	0.0642274
Apol9a	3.57933	-2.33189	0.800593	-2.91271	0.00358308	0.0642274
Gm49270	2.20222	-3.09125	1.06154	-2.91205	0.00359063	0.064272
Arhgef12	221.036	-0.556284	0.191048	-2.91175	0.00359405	0.0642767
Rbbp4	399.502	0.382587	0.13146	2.91028	0.003611	0.0643558
Gm8355	131.591	0.509752	0.175143	2.9105	0.00360857	0.0643558
Gm8340	5.99466	-2.57174	0.883675	-2.91028	0.0036111	0.0643558
Kdm4d	25.2347	-1.54423	0.530488	-2.91095	0.0036033	0.0643558
Arrdc4	13.4003	1.03081	0.354238	2.90995	0.0036149	0.0643673
Gm36220	87.612	0.835766	0.287253	2.90951	0.00361991	0.0644002
Fzd2	38.9948	-0.667224	0.22936	-2.90907	0.0036251	0.0644365
Ube3a	1050.13	0.403271	0.138664	2.90827	0.00363439	0.0645452
Gm14441	6.27656	1.30942	0.450438	2.90699	0.00364925	0.0645945
Vps37d	19.8746	-0.830158	0.285605	-2.90667	0.00365301	0.0645945
Mocs2	125.472	0.461986	0.158905	2.90731	0.00364552	0.0645945
Ppargc1b	50.0639	-0.694269	0.238836	-2.90689	0.00365044	0.0645945
Gm29966	15.4195	-2.16688	0.745246	-2.90761	0.00364204	0.0645945
Prok1	10.1375	-1.94572	0.670091	-2.90366	0.00368824	0.0651611
Rpl36a-ps1	2428.7	0.915782	0.315508	2.90256	0.00370121	0.0653336
Rps24-ps2	236.44	0.783661	0.270037	2.90205	0.0037073	0.06535
Insig1	72.1896	-0.970839	0.334548	-2.90194	0.00370855	0.06535
Adgb	1.71587	-3.04467	1.04929	-2.90166	0.00371187	0.0653519
Vmn2r85	8.59013	-1.77789	0.612884	-2.90086	0.00372135	0.0654624
Mrpl12	147.05	0.328777	0.11347	2.89749	0.00376166	0.0660574
Ndufv2	544.26	0.651227	0.22474	2.89769	0.00375925	0.0660574
Gm25284	1.75494	-3.75238	1.29614	-2.89504	0.0037911	0.0664599
Zfp207	189.907	0.441455	0.152477	2.89523	0.00378882	0.0664599
Esd	228.442	0.554552	0.191608	2.89421	0.00380118	0.0665795
Gm39302	4.56394	-1.92076	0.663927	-2.89303	0.00381543	0.0667717
Tmem131	42.9224	-0.581841	0.201157	-2.89248	0.00382219	0.0668197
Gm11826	222.021	0.986536	0.341094	2.89227	0.00382473	0.0668197
Gnal	657.579	0.369853	0.127895	2.89185	0.00382982	0.0668513
Rnf103	114.103	0.495605	0.171421	2.89115	0.0038383	0.066942
D8Ertd738e	169.13	0.619159	0.214243	2.88999	0.00385253	0.0670182
Psmd6	201.113	0.363774	0.125867	2.89013	0.00385079	0.0670182
Rps7	354.662	0.814869	0.281933	2.89029	0.00384885	0.0670182
Slc35d3	72.0188	0.773213	0.267602	2.88942	0.00385956	0.0670832
Mreg	3.21486	-2.39413	0.828967	-2.88809	0.00387586	0.0671947
Slmap	265.194	0.390054	0.135039	2.88846	0.00387139	0.0671947
E430024I08Rik	23.2862	0.688916	0.238522	2.88827	0.00387365	0.0671947
Gm7774	1.6735	-2.88067	0.997929	-2.88664	0.00389374	0.0673941
Smyd5	31.6884	-0.74859	0.259342	-2.88649	0.00389559	0.0673941
Map1lc3b	186.794	-0.452568	0.156796	-2.88636	0.00389728	0.0673941
Gm25524	1.47985	-3.29928	1.14337	-2.88558	0.00390698	0.0674475
Coch	57.3289	0.961559	0.3332	2.88583	0.00390378	0.0674475
Cdo1	119.445	0.448082	0.155299	2.88528	0.00391063	0.0674534
Stard9	19.8138	-1.22662	0.425219	-2.88467	0.00391824	0.0675275
Cerox1	51.7629	0.595814	0.206583	2.88414	0.00392486	0.0675845
2310001H17Rik	20.3082	-1.61044	0.558657	-2.88269	0.00394291	0.0677237
Gm26852	3.36468	-2.3042	0.799266	-2.88289	0.00394047	0.0677237
Zfp369	27.7472	0.764877	0.265298	2.88308	0.00393804	0.0677237
Bpnt2	776.579	0.312866	0.108593	2.88108	0.00396316	0.0678727
Ankrd17	478.399	0.205925	0.0714784	2.88094	0.0039649	0.0678727
Gm33293	15.269	-2.93536	1.01874	-2.88136	0.00395964	0.0678727
Fbxw14	3.12488	-2.38715	0.828569	-2.88105	0.00396351	0.0678727
Il7	6.83853	-1.97164	0.68447	-2.88054	0.00396992	0.0679016
Mfge8	520.887	-0.824019	0.286214	-2.87903	0.003989	0.0681174
Gm5121	4.77444	-1.87619	0.651739	-2.87875	0.00399256	0.0681174
Greb1l	12.7399	-1.42164	0.493802	-2.87897	0.00398978	0.0681174
C1galt1c1	36.4349	0.783743	0.272359	2.87761	0.00400702	0.0682305
Ift122	31.6846	-0.621278	0.215917	-2.87739	0.00400983	0.0682305
Gm48909	400.872	0.763096	0.265195	2.87749	0.0040085	0.0682305
Or4k1	4.51742	-2.49726	0.868069	-2.8768	0.00401733	0.0682305
Fkbp10	3.48837	-2.03623	0.707801	-2.87684	0.00401683	0.0682305
Gm34639	8.93381	-2.84358	0.988506	-2.87665	0.00401927	0.0682305
Gm32960	12.3517	1.18649	0.412542	2.87605	0.00402685	0.0683024
Gm48743	7.29184	-1.62649	0.56563	-2.87553	0.0040335	0.0683583
Coprs	134.734	0.629683	0.219019	2.87502	0.00404004	0.0684122
Ntrk3	342.807	0.35419	0.123221	2.87443	0.0040476	0.0684499
Eomes	2.24548	-3.23609	1.12586	-2.87432	0.00404898	0.0684499
9630050E16Rik	3.72338	-1.88201	0.655059	-2.87304	0.0040654	0.0686705
Gm38250	23.8825	-1.81466	0.631785	-2.87228	0.00407519	0.068779
Gm4853	40.2488	0.744572	0.25944	2.86991	0.00410583	0.0691815
Cbr1	93.4125	0.564283	0.196613	2.87002	0.00410448	0.0691815
Agk	20.3187	-1.0013	0.348965	-2.86933	0.00411342	0.0692523
Gm2000	224.188	0.759919	0.26514	2.8661	0.00415564	0.0698006
Gm19176	3.79096	-2.60891	0.910144	-2.86648	0.00415069	0.0698006
3110039M20Rik	64.4303	0.743618	0.259457	2.86605	0.00415627	0.0698006
Prxl2b	246.604	0.368689	0.128721	2.86425	0.00417994	0.070035
Ndufa6	558.328	0.58492	0.204193	2.86455	0.00417607	0.070035
Socs6	55.4398	0.539213	0.188259	2.86421	0.00418053	0.070035
Tomm34	46.8377	-0.547999	0.191366	-2.86362	0.00418832	0.0700504
Nme1	469.942	0.379073	0.132373	2.86368	0.00418756	0.0700504
Epc1	60.6434	-0.402257	0.14049	-2.86324	0.00419338	0.0700776
Maip1	39.0184	0.589897	0.206149	2.86151	0.00421625	0.0704021
Gm48275	20.5806	-0.813951	0.284578	-2.8602	0.00423375	0.0706364
Gm34162	7.7585	-1.44735	0.50612	-2.85969	0.00424051	0.0706776
Gm2871	8.28327	-1.52954	0.534899	-2.8595	0.00424315	0.0706776
Epcam	9.56086	-2.05332	0.718359	-2.85835	0.00425853	0.0708758
Ly6c2	22.4077	1.03008	0.360558	2.85691	0.00427786	0.0711394
Drd2	193.511	0.771047	0.269932	2.85645	0.00428406	0.0711845
Wdr76	22.9298	-0.868707	0.304179	-2.85591	0.00429135	0.0712476
Gabra4	432.054	0.416978	0.14602	2.85563	0.00429514	0.0712525
Nr1d2	300.889	0.580022	0.203161	2.85498	0.00430396	0.0713408
Ccni	370.251	-0.36167	0.126709	-2.85433	0.00431275	0.0714284
Gtpbp4-ps2	7.71269	-2.09919	0.735523	-2.85401	0.00431705	0.0714416
Eif1-ps3	1.98429	-2.74756	0.96346	-2.85176	0.00434774	0.0716587
Nr6a1	18.2338	-0.693886	0.243315	-2.85181	0.00434715	0.0716587
Rps7-ps3	1801.25	0.864137	0.303017	2.85178	0.00434757	0.0716587
2010109A12Rik	2.49327	-2.69251	0.943965	-2.85234	0.00433991	0.0716587
Prok2	4.12028	-2.03186	0.712318	-2.85246	0.00433823	0.0716587
Dlx1	20.1616	-1.06044	0.372221	-2.84896	0.00438629	0.0722028
Zmat1	74.4852	0.514286	0.180541	2.84859	0.00439138	0.0722028
Tbc1d32	40.7393	0.772551	0.271183	2.84882	0.00438816	0.0722028
Slc6a4	3.11655	-3.31284	1.16316	-2.84815	0.00439743	0.072244
Gm47637	3.61864	-2.85805	1.00376	-2.84735	0.00440849	0.0723092
Trappc1	74.1963	0.516667	0.181451	2.84742	0.0044075	0.0723092
Mettl13	12.418	0.969435	0.340523	2.8469	0.00441466	0.0723522
Czib	64.7478	0.520532	0.182935	2.84545	0.00443481	0.0725838
Gm49905	5.4036	-1.95713	0.687828	-2.84538	0.00443591	0.0725838
Pgm5	10.4686	-1.26724	0.445468	-2.84474	0.00444476	0.0726701
Cdc25a	7.56021	-1.1656	0.409841	-2.84403	0.00445468	0.0727741
Brox	103.468	-0.459388	0.161567	-2.84333	0.00446448	0.0728527
Gm29880	4.04805	-2.28609	0.804064	-2.84318	0.00446664	0.0728527
Rps15a-ps7	343.708	0.981626	0.345485	2.8413	0.00449299	0.0731655
Plp1	1631.43	0.721306	0.253857	2.84139	0.00449174	0.0731655
Gucy2e	4.5034	-1.98745	0.69957	-2.84095	0.00449788	0.0731866
Gm42736	4.59712	-2.03441	0.716285	-2.84023	0.00450815	0.0732951
Gm48557	90.7588	0.563935	0.198714	2.83793	0.00454071	0.0737658
3010003L21Rik	8.15607	-2.56655	0.905289	-2.83507	0.00458163	0.0743713
BC002059	56.0236	0.623931	0.220141	2.83423	0.00459357	0.0745057
Wnk2	38.2186	-0.698943	0.246654	-2.8337	0.00460127	0.0745713
Gm31343	1.70408	-3.28659	1.16034	-2.83243	0.00461953	0.0748078
Gm19410	40.8916	0.977285	0.345117	2.83175	0.00462934	0.0749071
Gm29605	4.27861	-2.32619	0.821841	-2.83046	0.00464811	0.0751512
Gm38348	6.78886	-2.02997	0.71739	-2.82965	0.00465985	0.0752218
Tnfsf10	5.61641	-1.504	0.531472	-2.82987	0.00465669	0.0752218
Fbn1	5.90871	-1.52199	0.538044	-2.82875	0.00467303	0.0753176
Gm4739	4.90814	-1.4469	0.5115	-2.82874	0.00467318	0.0753176
Polr1b	16.2518	-1.21989	0.431303	-2.82838	0.00467844	0.0753428
C2cd6	17.0519	-1.77999	0.629617	-2.82709	0.00469725	0.0754669
Uhmk1	256.002	0.394999	0.139712	2.82725	0.00469497	0.0754669
Dcaf8l	2.2234	-3.22873	1.14199	-2.8273	0.00469427	0.0754669
Ntf5	5.40299	-2.77373	0.981258	-2.8267	0.00470299	0.0754996
Ndufb5	652.811	0.503392	0.178139	2.82584	0.00471567	0.0756436
Celf3	112.33	-0.563516	0.199466	-2.82513	0.00472619	0.0757528
Cps1	3.03058	-2.68034	0.949135	-2.82398	0.00474308	0.075949
Gm8379	2.64924	-2.66822	0.944905	-2.82379	0.00474588	0.075949
Hnrnpm	262.51	-0.243618	0.0863132	-2.82249	0.00476522	0.0761987
Btg4	2.74426	-3.30085	1.16976	-2.82182	0.00477523	0.0762391
Ggnbp2	613.975	0.303607	0.107589	2.82191	0.00477378	0.0762391
Gm45345	7.1093	-1.4012	0.496604	-2.82156	0.00477901	0.0762398
Txndc9	222.749	0.564778	0.200228	2.82067	0.00479239	0.0762742
Hprt	226.354	0.455121	0.161346	2.82078	0.00479068	0.0762742
Gm18075	7.14524	-1.94649	0.689971	-2.82112	0.00478562	0.0762742
Gm29170	13.9986	0.811974	0.288029	2.81907	0.00481624	0.076594
4933438K21Rik	1.94419	-3.17973	1.12842	-2.81785	0.00483463	0.0768265
Cd59a	105.161	1.23534	0.438497	2.81722	0.00484406	0.0769165
Naca	158.066	0.739459	0.26259	2.81602	0.00486227	0.0771455
Ndufs4	300.591	0.68987	0.245005	2.81574	0.00486657	0.0771537
Gm7658	132.889	0.723097	0.256902	2.81468	0.00488255	0.0773468
Synpr	358.874	0.710634	0.252506	2.81433	0.00488788	0.0773712
Gm49834	4.91732	-2.60424	0.92552	-2.81382	0.00489571	0.077435
Gm45272	4.33995	-2.33095	0.82861	-2.81308	0.00490689	0.0775517
Gm44829	22.7043	0.760646	0.270451	2.81251	0.00491572	0.0776311
Gm45640	4.86839	-1.92583	0.684817	-2.81218	0.00492075	0.0776504
9130017K11Rik	7.20653	-1.87722	0.667651	-2.81168	0.00492841	0.0777111
Gm2464	3.56345	-1.51199	0.537926	-2.81079	0.00494208	0.0777166
Gm38811	6.33771	-1.84962	0.657997	-2.81099	0.00493892	0.0777166
Gm34358	1.73969	-3.58271	1.27462	-2.81081	0.00494169	0.0777166
Gm9794	1910.56	0.695283	0.247409	2.81025	0.00495023	0.0777166
Timm8b	288.568	0.947564	0.337192	2.81016	0.00495163	0.0777166
Pam16	174.07	0.414184	0.147385	2.81021	0.00495088	0.0777166
Exosc8	22.8037	0.645852	0.229893	2.80936	0.00496396	0.0778502
Chst10	90.9054	0.414351	0.14753	2.80859	0.00497596	0.0778794
Ssc4d	4.7272	-1.75998	0.626574	-2.80889	0.00497126	0.0778794
Fbxw19	3.03681	-2.5265	0.899592	-2.8085	0.00497729	0.0778794
Prkag2	137.828	0.400335	0.142567	2.80804	0.00498444	0.0778836
Gm4247	62.6474	-0.694708	0.247426	-2.80774	0.00498901	0.0778836
L2hgdh	19.5485	-0.854059	0.304164	-2.80789	0.00498675	0.0778836
4933430I17Rik	1.44182	-2.93811	1.04674	-2.80693	0.00500159	0.0779125
Mrpl54	82.3388	0.555673	0.197968	2.80688	0.00500233	0.0779125
Prpsap1	46.221	-0.529298	0.188552	-2.80717	0.0049979	0.0779125
Or4c99	1.40893	-3.58324	1.27709	-2.8058	0.00501925	0.0781005
Caly	304.189	-0.549313	0.195817	-2.80524	0.00502797	0.0781005
Numbl	81.8892	-0.620664	0.221257	-2.80516	0.00502909	0.0781005
Lratd1	69.0568	0.392186	0.13981	2.80512	0.00502972	0.0781005
Gm7599	2.31637	-2.71917	0.969472	-2.80479	0.0050349	0.0781215
S100a13	179.326	0.684665	0.244166	2.80409	0.00504582	0.0782313
Rida	114.067	0.982364	0.350393	2.80361	0.00505346	0.0782902
St3gal5	162.987	0.507723	0.181135	2.80301	0.00506275	0.0782923
Gm32849	3.32272	-1.94781	0.694921	-2.80292	0.00506426	0.0782923
Klhl14	3.74634	-1.7997	0.642092	-2.80286	0.00506511	0.0782923
Swi5	329.892	0.387071	0.138127	2.80229	0.0050742	0.0783733
Cox6c2	644.552	0.7877	0.281141	2.80179	0.00508196	0.0784337
Dnajc19	81.9795	0.597014	0.213185	2.80045	0.0051032	0.0785594
Gm12648	1.805	-3.14021	1.12153	-2.79993	0.00511134	0.0785594
Zfp11	9.60935	-1.17198	0.418671	-2.79928	0.00512174	0.0785594
Gm44101	6.38805	-2.03073	0.725486	-2.79913	0.00512409	0.0785594
D830036C21Rik	7.59715	-1.92197	0.686551	-2.79945	0.00511891	0.0785594
Klf2	13.9958	-1.02909	0.367477	-2.80041	0.00510378	0.0785594
Rps27rt	1012.03	0.862366	0.308115	2.79884	0.00512863	0.0785594
Cox14	294.459	0.441353	0.157652	2.79953	0.00511768	0.0785594
B430212C06Rik	8.24257	-2.03783	0.72805	-2.79903	0.00512568	0.0785594
Dpp3	40.7757	-0.561792	0.200623	-2.80023	0.00510665	0.0785594
Mid1	9.27985	-1.92502	0.688079	-2.79768	0.00514709	0.0787239
Gm15267	25.4306	0.810918	0.289837	2.79784	0.00514454	0.0787239
Aimp1	388.246	0.356869	0.127573	2.79737	0.00515201	0.07874
Mdn1	96.9992	-0.634027	0.226746	-2.79621	0.00517066	0.0788477
Neto1	404.604	0.327321	0.117041	2.79664	0.0051637	0.0788477
Stambpl1	40.3074	-0.747102	0.267167	-2.79638	0.00516781	0.0788477
Hpca	483.922	1.06939	0.382507	2.79575	0.00517795	0.0788563
Trpc6	13.585	0.852655	0.30499	2.79569	0.00517896	0.0788563
Mob4	296.558	0.513255	0.183689	2.79415	0.00520367	0.0791144
Hsf2	85.6883	0.444236	0.158984	2.79422	0.0052025	0.0791144
Oxnad1	22.914	-0.704732	0.252251	-2.79377	0.00520972	0.0791474
Myh14	48.2915	-0.561278	0.200935	-2.79334	0.0052167	0.0791945
Rps6kb2	7.17235	-1.22023	0.436909	-2.79287	0.00522423	0.0792497
Cenpu	16.2746	-1.49649	0.536126	-2.79131	0.00524957	0.0795158
Gm40528	8.08741	-2.08185	0.745788	-2.79148	0.00524671	0.0795158
Gm14239	8.92482	-1.41895	0.508436	-2.79081	0.00525766	0.0795791
Or2y1	5.70973	-2.09601	0.751134	-2.79046	0.00526335	0.0796062
Agpat1	16.9318	-0.956238	0.342812	-2.7894	0.0052806	0.0798079
Xpa	61.9248	0.542543	0.194522	2.78911	0.00528527	0.0798193
Prr15	9.49534	-1.57763	0.565745	-2.78859	0.00529377	0.0798294
Ptchd4	19.142	-0.83073	0.297885	-2.78877	0.00529094	0.0798294
1700024B18Rik	5.19495	-2.11476	0.758603	-2.78771	0.00530828	0.0799891
Gm9458	1.50369	-3.17864	1.14042	-2.78727	0.00531547	0.0800382
Gm4540	78.7348	0.594634	0.21341	2.78634	0.00533062	0.0801032
Gm15772	68.0165	1.06218	0.381215	2.78629	0.00533157	0.0801032
Trim26	15.2017	-0.805765	0.289151	-2.78666	0.00532545	0.0801032
Gm16399	1017.63	0.811427	0.291312	2.78542	0.00534589	0.0802592
D830039M14Rik	3.22034	-2.9336	1.05336	-2.78498	0.00535303	0.0803073
Ttll3	9.35285	-1.34344	0.482511	-2.78426	0.00536497	0.0804271
Hdlbp	164.881	-0.327886	0.117785	-2.78377	0.00537313	0.0804903
Klhdc7a	2.89166	-1.99872	0.718102	-2.78334	0.00538019	0.080537
Nlgn1	478.625	0.371485	0.133513	2.78238	0.00539613	0.080598
Lrrc45	14.284	-0.906252	0.325675	-2.78269	0.00539101	0.080598
Gm49588	7.17238	-2.08521	0.749403	-2.7825	0.00539418	0.080598
Or2d2	2.62527	-2.43986	0.877624	-2.78008	0.00543457	0.0811127
Vmn2r-ps9	5.8756	-1.84834	0.664919	-2.7798	0.0054393	0.0811239
Gm36899	6.13137	-1.47126	0.529468	-2.77876	0.00545672	0.0813243
Gm12090	690.198	0.770893	0.277638	2.77661	0.00549296	0.0818046
Clpp	104.046	-0.390014	0.140478	-2.77634	0.00549741	0.0818111
ENSMUSG00000121534	57.6262	-1.69463	0.610475	-2.77592	0.0055045	0.0818568
Mboat2	78.0149	-0.791207	0.285058	-2.7756	0.00550999	0.0818788
Cflar	28.695	-0.60831	0.219188	-2.77529	0.00551526	0.0818975
Ldlr	47.2876	-0.625389	0.225583	-2.77233	0.00556572	0.0823467
Gm32036	4.35191	-1.86538	0.672789	-2.7726	0.005561	0.0823467
H2bc4	80.6822	0.671553	0.242185	2.7729	0.00555599	0.0823467
Spsb3	2.19789	-3.42435	1.23517	-2.77237	0.00556497	0.0823467
Gm20544	8.37215	-1.25601	0.45295	-2.77295	0.00555507	0.0823467
Gm36128	9.14956	-2.17327	0.783986	-2.77208	0.00556991	0.082349
Abcg4	22.8291	-0.716586	0.258563	-2.77142	0.0055812	0.0824561
Arhgef11	7.7744	-1.44169	0.520253	-2.77112	0.00558632	0.082472
Myo3b	7.35184	1.30707	0.471807	2.77036	0.00559948	0.0825943
Mgmt	7.775	-1.58442	0.571956	-2.77017	0.0056027	0.0825943
Gm7108	10.7537	-1.36897	0.494243	-2.76982	0.00560866	0.0826224
Zdhhc12	2.9377	-2.16159	0.780722	-2.7687	0.00562805	0.0828002
Ubqln2	217.099	0.37789	0.136489	2.76865	0.00562886	0.0828002
C030037D09Rik	15.5134	-1.03467	0.373916	-2.76712	0.00565547	0.0831317
Gm37581	2.2471	-2.88134	1.04179	-2.76576	0.00567895	0.0834167
Gm37866	2.1298	-3.04615	1.10167	-2.76502	0.00569192	0.083487
Cbx8	25.0519	-0.6255	0.226207	-2.76517	0.00568935	0.083487
Gm8451	3264.38	0.413046	0.149408	2.76454	0.00570026	0.0835253
Ptx4	3.97142	-2.62064	0.947996	-2.7644	0.00570273	0.0835253
Fcgr3	41.3213	0.784099	0.283778	2.76307	0.0057261	0.0836872
Trpc4	18.8415	-1.00625	0.36417	-2.76314	0.0057249	0.0836872
Fgf22	7.82761	-1.09279	0.395469	-2.76328	0.00572243	0.0836872
Gm20356	3.65134	-2.31403	0.837787	-2.76207	0.00574362	0.0838832
Spg11	4.33835	-1.69491	0.613971	-2.76057	0.00577013	0.084175
Actl6a	4.32951	-1.44219	0.522519	-2.76008	0.00577875	0.084175
Mrpl1	47.5706	0.594126	0.215244	2.76025	0.00577573	0.084175
Birc5	11.3157	-1.28377	0.465134	-2.76	0.00578012	0.084175
Spred1	288.723	0.313518	0.113655	2.75851	0.00580653	0.0844993
Gm10686	1.80431	-2.87094	1.04088	-2.75819	0.00581218	0.0845213
Ildr1	2.18911	-2.33534	0.846941	-2.75738	0.00582671	0.0846721
Klhl13	398.502	0.55636	0.201826	2.75664	0.00583989	0.0847428
Smtn	5.42982	-1.70789	0.619538	-2.75672	0.0058384	0.0847428
Ccdc85b	92.3039	0.625758	0.227037	2.75619	0.00584795	0.0847994
Gm14681	367.485	0.560142	0.203574	2.75155	0.00593145	0.0857454
Prkd2	12.6886	-1.33137	0.483876	-2.75148	0.00593273	0.0857454
Adat2	8.83128	-1.02499	0.372536	-2.75139	0.0059343	0.0857454
Dixdc1	74.8706	0.38555	0.140107	2.75183	0.00592633	0.0857454
Aspscr1	1.6427	-2.57958	0.937488	-2.75159	0.00593063	0.0857454
Cdk2ap2	26.104	-0.681145	0.247584	-2.75116	0.00593842	0.0857454
Ccdc181	66.0504	-0.504079	0.183323	-2.74967	0.0059655	0.0857951
Sfmbt2	15.003	-1.1013	0.40052	-2.74967	0.00596547	0.0857951
Smox	34.6541	-0.614571	0.223606	-2.74846	0.00598758	0.0857951
Gm5586	163.142	0.825337	0.300102	2.75019	0.00595601	0.0857951
Gm48175	91.2953	0.893716	0.324988	2.75	0.00595961	0.0857951
Psmc6	275.82	0.507317	0.184554	2.74888	0.00597996	0.0857951
Itgb4	19.1684	-1.08627	0.395089	-2.74943	0.00596994	0.0857951
Gm11538	6.69117	-1.93501	0.704042	-2.74843	0.00598815	0.0857951
Zfp36l1	37.7456	-0.717466	0.260875	-2.75023	0.00595541	0.0857951
Ago2	124.427	-0.395714	0.143949	-2.74898	0.00597807	0.0857951
Camkmt	21.5942	-0.986996	0.359021	-2.74913	0.00597534	0.0857951
Ndufa2	1365.73	0.64403	0.234388	2.74771	0.00600133	0.0859235
Gm35166	4.85279	-1.94917	0.709464	-2.74738	0.00600727	0.0859482
Gm35546	1.29802	-3.03361	1.10461	-2.74632	0.00602672	0.0861177
Gm49783	8.31207	-2.06811	0.753089	-2.74617	0.00602962	0.0861177
Gm56961	3.37529	-2.2266	0.810904	-2.74582	0.00603601	0.0861177
Fbxl17	48.8299	0.495734	0.180527	2.74604	0.00603187	0.0861177
Srrm3	86.695	-0.557401	0.203055	-2.74508	0.00604969	0.086132
Ndufa12	365.131	0.802264	0.292242	2.7452	0.00604739	0.086132
Cyp1b1	2.84214	-2.55742	0.931505	-2.74548	0.0060423	0.086132
Rpl7	847.387	0.766132	0.279143	2.74458	0.00605875	0.0861408
Gm36246	1.98217	-3.04122	1.10807	-2.74461	0.00605838	0.0861408
Gm2366	13.4863	-1.5317	0.55816	-2.74419	0.00606607	0.0861847
Tmem234	136.971	0.416034	0.151663	2.74315	0.00608523	0.0862981
AI467606	5.79912	-1.40891	0.513624	-2.74307	0.00608675	0.0862981
Or8g26	4.48549	-2.069	0.754143	-2.7435	0.00607873	0.0862981
Zcchc9-ps	7.50734	1.27922	0.466509	2.74211	0.0061045	0.0864896
Jakmip2	217.152	0.34111	0.124426	2.74147	0.00611647	0.0865991
Neu2	9.47813	1.16604	0.425598	2.73978	0.00614811	0.0866369
Ppp3ca	11846	0.407246	0.148628	2.74003	0.00614342	0.0866369
Bola2	317.793	0.444637	0.162292	2.73973	0.00614889	0.0866369
B530045E10Rik	12.6495	-2.12087	0.773751	-2.74102	0.00612482	0.0866369
Cyld	433.942	0.380296	0.138785	2.74018	0.00614046	0.0866369
Cox7c	1977.73	0.63823	0.232952	2.73974	0.00614871	0.0866369
Rrp7a	30.7801	-0.749699	0.273563	-2.7405	0.00613461	0.0866369
Gm14508	4.26783	-2.06795	0.754866	-2.73949	0.00615341	0.0866407
Dnase1l3	4.29374	-2.04724	0.747821	-2.73761	0.00618882	0.0870791
Gars	205.705	0.419399	0.153329	2.73529	0.00623257	0.0876342
Gas5	1283.55	0.956463	0.349841	2.734	0.00625708	0.0878577
Slc2a9	4.98065	-2.18225	0.798154	-2.73412	0.00625469	0.0878577
Gm12094	2.96509	-2.19486	0.803044	-2.73318	0.00627257	0.0880145
Gm36186	1.29567	-3.05706	1.11884	-2.73235	0.00628848	0.0880891
Gm11512	24.8564	1.16459	0.426241	2.73222	0.00629084	0.0880891
Gm28421	2.75538	-3.43288	1.25629	-2.73254	0.00628476	0.0880891
Cibar1	95.0553	0.373413	0.136739	2.73085	0.00631705	0.0883353
Gngt2	6.18044	1.38436	0.506976	2.73063	0.00632142	0.0883353
Gm16419	4.45728	-1.95104	0.714474	-2.73074	0.00631922	0.0883353
Bmpr1a	76.6969	0.45399	0.166296	2.73001	0.00633316	0.0883781
Gm36101	2.78422	-2.35668	0.863214	-2.73012	0.00633119	0.0883781
Cds2	122.154	-0.444242	0.162742	-2.72973	0.00633871	0.088395
Gm48166	18.6816	-3.83865	1.40641	-2.7294	0.00634493	0.0884214
Ndufaf2	85.8572	0.39051	0.14311	2.72874	0.00635769	0.0885386
Chil6	5.01788	-1.79315	0.657373	-2.72775	0.0063767	0.0887428
ENSMUSG00000121366	21.6114	-2.34273	0.859046	-2.72713	0.0063887	0.0887886
Slc25a5-ps	24.8065	0.695568	0.255051	2.72717	0.00638793	0.0887886
Rps19-ps7	437.869	0.442547	0.162294	2.72683	0.0063946	0.08881
Gm34923	5.4602	-2.25616	0.827594	-2.72617	0.0064074	0.0889272
Pisd	42.8014	-0.51112	0.187532	-2.72552	0.0064201	0.0889935
Cramp1	26.3021	-0.640817	0.235121	-2.72547	0.00642091	0.0889935
Gm18252	4.80872	-2.70413	0.992367	-2.72492	0.00643161	0.089032
Foxl2os	9.16655	-2.19903	0.807017	-2.72488	0.00643242	0.089032
Gas6	60.0698	-0.665638	0.244332	-2.72431	0.00644355	0.08909
Prdm9	4.01714	-2.20603	0.809785	-2.72422	0.00644535	0.08909
Gm29666	9.64603	-1.38171	0.50738	-2.72323	0.00646475	0.0892539
F830208F22Rik	2.56241	-2.69021	0.987898	-2.72317	0.00646596	0.0892539
Lhcgr	1.54778	-3.08235	1.13216	-2.72254	0.00647819	0.0893622
Acnat1	4.844	-2.08239	0.765091	-2.72175	0.00649366	0.0894587
Gm11979	6.51877	-2.07192	0.76125	-2.72174	0.00649396	0.0894587
Gm37729	1.61524	-3.25163	1.19495	-2.72114	0.00650569	0.0894737
Ccdc15	12.4289	-0.921581	0.33869	-2.72101	0.00650822	0.0894737
Agmo	8.10016	0.996607	0.366237	2.72121	0.00650442	0.0894737
3110080O07Rik	19.0767	-1.84405	0.678004	-2.71982	0.00653176	0.0897369
Txndc15	178.761	0.342136	0.125824	2.71918	0.00654449	0.0898513
Cse1l	106.78	0.573003	0.210769	2.71863	0.00655529	0.0898784
Gm7502	2.5241	-2.98538	1.09811	-2.71865	0.00655483	0.0898784
Angel2	116.369	0.359033	0.132165	2.71655	0.00659664	0.0903448
Mdfic2	9.29152	-1.22866	0.452336	-2.71625	0.0066026	0.0903448
Gm6974	63.8354	0.506206	0.186351	2.71641	0.00659944	0.0903448
Gm35097	4.13928	-2.24212	0.826117	-2.71405	0.0066466	0.090886
Krt8	3.22748	-2.306	0.849798	-2.71359	0.00665581	0.0909508
Gm43633	1.853	-3.01538	1.11131	-2.71335	0.00666065	0.0909561
Gm26861	3.67944	-2.63137	0.970403	-2.71163	0.00669541	0.0913694
Gm9633	4.08756	-1.89034	0.697736	-2.70924	0.00674366	0.0919664
Cd28	5.43155	-1.86965	0.69022	-2.70877	0.0067533	0.0920363
Asnsd1	24.5886	0.55977	0.206698	2.70815	0.00676598	0.0921251
Gm30455	58.118	0.447653	0.165307	2.70801	0.00676885	0.0921251
Zfp36	5.66407	-1.40603	0.519284	-2.70763	0.0067766	0.092169
Gm11823	1.67514	-3.02168	1.11609	-2.70738	0.00678168	0.0921765
Gm2651	2.09156	-3.46737	1.28082	-2.70715	0.00678632	0.0921781
Dusp16	17.2114	-0.721191	0.266424	-2.70693	0.00679095	0.0921797
Gm37019	7.04692	-1.36553	0.504797	-2.70511	0.00682827	0.092563
Gm50205	7.93923	-1.59932	0.591209	-2.70516	0.00682707	0.092563
Slc37a1	15.4993	-1.39983	0.517539	-2.70479	0.00683469	0.0925885
Dmrta2	13.6142	-1.12948	0.417711	-2.70398	0.00685144	0.0927098
1700017N19Rik	2.46621	-2.34386	0.866838	-2.70392	0.00685274	0.0927098
Txndc12	24.2577	-0.843582	0.312075	-2.70314	0.00686873	0.092743
Rnf126	24.5204	-0.784311	0.290148	-2.70314	0.00686884	0.092743
Mcc	16.7499	-0.80679	0.298427	-2.70348	0.00686181	0.092743
Ttc7b	3.21334	-1.81388	0.671087	-2.7029	0.00687367	0.0927467
Gt(ROSA)26Sor	27.0407	0.804614	0.297711	2.70267	0.00687847	0.0927502
Gm11571	6.01749	-2.61236	0.966957	-2.70163	0.00690006	0.0929798
Gm12703	6.22546	-2.27031	0.840626	-2.70073	0.00691868	0.0931691
Pbdc1	42.1342	0.480599	0.177997	2.70005	0.006933	0.0933004
Rps27	335.213	0.849535	0.314742	2.69915	0.00695172	0.0934906
4930428E07Rik	7.98686	1.32481	0.490871	2.6989	0.00695694	0.093499
Nalf2	18.3439	-0.837152	0.310347	-2.69747	0.00698679	0.0938187
Lyrm9	72.8102	0.408484	0.15144	2.69732	0.00698993	0.0938187
Rps19-ps12	194.14	0.482119	0.178788	2.69659	0.00700526	0.0939627
Gm28172	1.25122	-3.26619	1.21141	-2.69618	0.007014	0.094018
Rps27a-ps1	19.0879	0.970114	0.360115	2.6939	0.00706222	0.0945401
Gm43027	4.49509	-2.4563	0.911785	-2.69395	0.00706102	0.0945401
Rpl37rt	2293.28	0.657391	0.244057	2.6936	0.00706854	0.0945626
Mios	54.7305	0.408255	0.151578	2.69336	0.00707352	0.0945671
Top3b	39.6688	-0.551018	0.20461	-2.69302	0.00708089	0.0946037
5830487J09Rik	21.2385	-1.76515	0.655656	-2.69219	0.00709855	0.0947774
Or4f59	4.66051	-2.23655	0.831213	-2.69071	0.00712999	0.0950107
Gm11856	2.74714	-2.2305	0.828875	-2.691	0.00712377	0.0950107
Fcf1	120.554	0.686707	0.255206	2.69079	0.00712822	0.0950107
Phf21a	81.8922	-0.482568	0.179422	-2.68957	0.00715432	0.0952103
Ncbp3	76.438	-0.499924	0.18586	-2.68978	0.00714988	0.0952103
Polr2h	35.607	0.632863	0.235412	2.68833	0.00718109	0.0955043
Dnttip2	125.333	0.412787	0.153596	2.68748	0.00719928	0.0956511
B930046K06Rik	17.5927	-1.53291	0.570411	-2.68738	0.00720151	0.0956511
Anp32e	203.04	-0.301501	0.11221	-2.68693	0.00721111	0.0957163
Zmym2	265.195	0.368589	0.137252	2.68549	0.00724244	0.0959694
Abr	154.127	-0.376356	0.140149	-2.6854	0.0072443	0.0959694
Gm18859	2.4617	-3.25	1.21018	-2.68555	0.00724107	0.0959694
4833412C15Rik	9.34404	-1.21034	0.450791	-2.68492	0.00725481	0.0960462
Neil3	2.14705	-2.91686	1.08661	-2.68437	0.00726662	0.0960777
Gm47161	5.99972	-1.99044	0.741493	-2.68437	0.0072666	0.0960777
Txk	4.62146	-2.38989	0.890644	-2.68333	0.0072892	0.0962514
Gm7887	19.0505	-1.05449	0.392975	-2.68335	0.00728895	0.0962514
Gm5599	1.43843	-2.73455	1.01978	-2.6815	0.00732931	0.0967184
Rpp38	27.4698	0.703055	0.262231	2.68105	0.00733907	0.0967845
Pfdn5	710.679	0.567322	0.211649	2.68049	0.00735147	0.0968855
Nr5a2	3.37753	-2.56177	0.955987	-2.67972	0.00736848	0.0970469
4930524C18Rik	2.81002	-3.48542	1.30092	-2.6792	0.00737981	0.0970707
Nrg2	12.2371	-1.03382	0.385845	-2.67938	0.00737587	0.0970707
Usp40	36.7367	-0.70027	0.261416	-2.67876	0.00738955	0.097102
Adamts18	8.91279	-1.24116	0.46335	-2.67866	0.00739172	0.097102
Gm49683	1.29981	-3.00399	1.12172	-2.67802	0.00740592	0.0972259
Gm21978	1.27941	-3.15503	1.17829	-2.67764	0.00741422	0.0972723
Gm20305	25.7661	0.768471	0.287086	2.6768	0.007433	0.097335
Zcchc3	69.2149	-0.830413	0.310278	-2.67635	0.00744287	0.097335
Yme1l1	191.763	0.413869	0.154633	2.67646	0.00744037	0.097335
Mark3	145.596	0.290959	0.108688	2.67702	0.00742804	0.097335
Pip5k1b	18.8728	-1.23303	0.460686	-2.67651	0.0074393	0.097335
Pdhb	258.078	0.428382	0.160139	2.67506	0.00747169	0.0976492
Mid1ip1	70.3394	-0.479789	0.179486	-2.67313	0.00751468	0.0981482
Ccrl2	3.87644	-1.77328	0.663535	-2.67248	0.00752938	0.0982144
Fau-ps2	1.66394	-2.68613	1.00505	-2.67263	0.00752599	0.0982144
Mettl18	25.5999	0.936798	0.350576	2.67217	0.00753623	0.0982409
Gm38125	5.49155	-1.78215	0.6671	-2.67149	0.00755162	0.0982529
Fzd10	10.7829	-2.19219	0.820575	-2.67153	0.00755069	0.0982529
Rufy2	111.991	-0.318625	0.119267	-2.67152	0.0075509	0.0982529
Tead2	9.75999	-1.6574	0.620512	-2.67102	0.00756207	0.0983262
Myo9a	562.952	0.32198	0.120578	2.6703	0.00757839	0.0984756
Gm12128	2.13458	-3.59127	1.34538	-2.66933	0.0076003	0.0986974
Actr10	298.737	0.354971	0.132999	2.66898	0.00760809	0.0987357
Hsp25-ps1	4.69529	-2.12264	0.795485	-2.66836	0.00762236	0.0988579
1700028E10Rik	7.83853	-1.48045	0.554983	-2.66755	0.00764056	0.098983
Gm10123	66.9575	0.615449	0.230721	2.6675	0.00764171	0.098983
Stk10	3.11715	-1.66973	0.626134	-2.66672	0.00765947	0.09915
Rpl22-ps1	31.5566	0.71112	0.266742	2.66595	0.00767709	0.0992863
Gm5740	1.89453	-2.82871	1.06117	-2.66564	0.0076841	0.0992863
Gm9895	14.12	-1.5506	0.581704	-2.66562	0.00768461	0.0992863
Gm8209	26.2557	0.775713	0.291074	2.665	0.00769885	0.0992974
5430431A17Rik	6.52957	-1.78998	0.67171	-2.66481	0.00770315	0.0992974
Gm48714	3.80718	-2.30329	0.864407	-2.66459	0.00770832	0.0992974
Rps12-ps9	57.7786	0.675445	0.253516	2.66431	0.00771469	0.0992974
Gm4263	5.52211	-2.01306	0.755413	-2.66484	0.00770243	0.0992974
Gm49887	1.30058	-3.50782	1.3165	-2.66451	0.00771016	0.0992974
Gm20395	1.46126	-3.01824	1.13316	-2.66357	0.00773164	0.0994528
Gm14461	5.87739	-1.7786	0.668036	-2.66243	0.00775795	0.0996654
Hpcal4	394.246	-0.510927	0.191899	-2.66248	0.00775681	0.0996654
Gm42557	2.06068	-3.02823	1.13758	-2.66198	0.00776826	0.0996686
Vmn2r82	2.18916	-2.57741	0.968327	-2.66172	0.0077743	0.0996686
Atp5l	619.089	0.662694	0.248986	2.66157	0.00777775	0.0996686
Tdp1	14.7812	-0.796055	0.299077	-2.6617	0.00777463	0.0996686
Rasa4	6.03883	-1.62623	0.611068	-2.6613	0.00778398	0.0996858
Gm28447	14.4934	-2.01304	0.756509	-2.66096	0.00779176	0.0997228
Hspa4	436.398	0.215475	0.0809925	2.66043	0.00780413	0.0998185
Enpp2	518.739	0.690148	0.259493	2.6596	0.00782337	0.0999392
4930483J18Rik	2.21647	-3.26013	1.22577	-2.65967	0.00782182	0.0999392
Lgr6	4.70964	-1.97453	0.742552	-2.65911	0.00783476	0.100022
Gm37925	1.58424	-3.29965	1.24156	-2.65765	0.00786865	0.10033
Map3k14	10.5028	-1.3908	0.523321	-2.65765	0.00786871	0.10033
Slc66a2	31.3292	0.492673	0.185409	2.65723	0.00787863	0.100393
Mir17hg	6.44886	-1.85965	0.700127	-2.65617	0.00790348	0.100647
Gm16551	2.75386	-2.12556	0.800468	-2.6554	0.00792156	0.100791
Gm55035	1.4035	-3.34042	1.25808	-2.65518	0.00792654	0.100791
Khsrp	39.9067	-0.835225	0.31458	-2.65505	0.00792963	0.100791
Ttll13	8.35649	-1.74481	0.657228	-2.6548	0.00793556	0.100804
Gm45033	7.02306	-1.59471	0.600915	-2.6538	0.0079591	0.10104
Gm2389	2.99953	-3.10649	1.17078	-2.65336	0.00796956	0.101089
Rpl17-ps9	3.78332	1.3663	0.514961	2.65322	0.0079729	0.101089
Sgk3	48.1764	0.630329	0.237621	2.65267	0.00798581	0.101127
Esx1	1.6141	-3.07445	1.15894	-2.65281	0.00798247	0.101127
Gm6321	3.89222	-2.92121	1.10164	-2.65169	0.00800891	0.101357
Yaf2	188.896	0.330032	0.124472	2.65146	0.00801447	0.101364
Gm15841	8.48168	-2.14108	0.807829	-2.65041	0.00803934	0.101507
Car3	7.33483	-2.25598	0.851089	-2.6507	0.00803251	0.101507
Mtss1	75.2941	-0.855461	0.322772	-2.65036	0.00804068	0.101507
H2az1	214.15	0.559679	0.211246	2.64942	0.00806306	0.10154
Mtus2	116.73	-0.340741	0.128581	-2.65002	0.00804872	0.10154
Zfp597	39.5337	0.595701	0.224843	2.64941	0.00806327	0.10154
Atp5o.1	913.955	0.450617	0.170068	2.64964	0.0080578	0.10154
Opalin	86.1624	0.682319	0.257574	2.64902	0.00807253	0.101594
Rpl21-ps6	49.5137	0.695202	0.262467	2.64872	0.00807979	0.101623
Spag17	2.92579	-2.25707	0.852401	-2.6479	0.00809937	0.101806
Gm13622	963.984	0.694435	0.262297	2.64752	0.00810852	0.10185
Tvp23b	81.1255	0.397752	0.150246	2.64734	0.00811286	0.10185
Wnt4	20.3237	-1.14877	0.434197	-2.64573	0.00815155	0.102022
Tubgcp5	80.4799	0.390115	0.147431	2.64609	0.00814276	0.102022
Gm4734	27.3043	1.01847	0.384869	2.64627	0.00813845	0.102022
Rtn4	1393.38	0.434747	0.164295	2.64614	0.00814163	0.102022
Cox15	13.7727	0.809716	0.306041	2.64578	0.00815034	0.102022
Gm45758	4.69942	-1.93461	0.731562	-2.64449	0.00818152	0.1022
Neurl4	62.5066	-0.495336	0.187317	-2.64437	0.00818424	0.1022
Uqcrh-ps1	26.5719	0.828944	0.313479	2.64434	0.00818512	0.1022
Gm49898	6.4418	-1.89487	0.716586	-2.64431	0.00818584	0.1022
Bpifb5	2.01777	-2.49573	0.944189	-2.64325	0.00821133	0.102296
Gm7482	129.894	-0.364957	0.138049	-2.64368	0.00820101	0.102296
Klhl2	331.435	0.669674	0.253361	2.64316	0.00821362	0.102296
Mast4	74.4341	-0.507889	0.192123	-2.64356	0.00820383	0.102296
Qser1	59.4034	0.66452	0.251438	2.64288	0.00822051	0.10232
Cntnap5a	111.85	0.542523	0.205296	2.64264	0.00822622	0.102328
Gm18214	1.77588	-3.47952	1.31683	-2.64234	0.00823357	0.102357
Cox7b	760.547	0.855551	0.324007	2.64053	0.00827758	0.102697
Trnp1	352.435	0.635982	0.240865	2.64041	0.00828068	0.102697
Gm7034	7.12793	1.13684	0.430559	2.64039	0.00828108	0.102697
Ndufb1	423.645	0.623091	0.235949	2.64079	0.00827132	0.102697
Pdgfra	24.929	-0.693982	0.262873	-2.63999	0.0082908	0.102755
Gm13532	222.633	0.753927	0.285691	2.63896	0.00831615	0.102935
Fcgbp	3.77904	-2.6841	1.01717	-2.63878	0.00832042	0.102935
Or51v14	2.31605	-2.16826	0.821644	-2.63893	0.00831677	0.102935
Mtm1	20.09	-0.834174	0.316433	-2.63617	0.00838468	0.103106
Atp6ap2	618.865	0.415752	0.157621	2.63767	0.00834778	0.103106
C1qb	82.1043	0.654661	0.248196	2.63768	0.00834746	0.103106
Rpl17-ps5	397.054	0.493784	0.187258	2.63691	0.00836643	0.103106
Stoml1	50.852	-0.518731	0.19667	-2.63757	0.00835028	0.103106
Gm2581	38.4291	0.6834	0.25924	2.63617	0.00838478	0.103106
Mief1	41.6406	-0.652239	0.247354	-2.63686	0.00836769	0.103106
A430088P11Rik	1.67423	-2.98733	1.13311	-2.63639	0.00837924	0.103106
BC031181	345.788	0.404531	0.153445	2.63633	0.00838088	0.103106
Tjp2	46.1067	-1.03267	0.391551	-2.63738	0.00835489	0.103106
Gm2367	5.893	-1.45179	0.550951	-2.63505	0.00841237	0.103196
D730003I15Rik	14.1236	0.822761	0.312213	2.63525	0.00840748	0.103196
Slc25a46	141.216	0.50269	0.190762	2.63517	0.00840956	0.103196
Dennd10	50.5207	0.509105	0.193177	2.63543	0.00840311	0.103196
Or10v9	3.1405	-2.51272	0.953672	-2.63478	0.00841922	0.103218
L3mbtl1	2.9153	-1.8989	0.720857	-2.63423	0.00843282	0.103322
Fuom	76.4965	0.53883	0.20459	2.63371	0.00844588	0.10342
Qsox1	50.9259	-0.471074	0.178952	-2.63241	0.00847824	0.103675
Hsph1	430.251	0.260988	0.0991499	2.63226	0.00848193	0.103675
Or13a21	4.92518	-2.11785	0.804551	-2.63234	0.00848001	0.103675
Grm5	1292.2	0.374906	0.142448	2.63189	0.00849116	0.103725
Or8b54	3.14012	-2.62221	0.996457	-2.63153	0.00850006	0.103772
Ednra	3.50371	-1.66431	0.632529	-2.6312	0.00850844	0.103812
Nckap5	6.38406	-1.2391	0.470988	-2.63086	0.00851688	0.103814
Tmeff1	166.104	0.664537	0.2526	2.63079	0.00851874	0.103814
Ticrr	10.6764	-1.72173	0.654587	-2.63026	0.00853197	0.103913
Micos10	275.903	0.560986	0.213307	2.62995	0.00853984	0.103946
Nudt2	45.3397	0.65714	0.24989	2.62972	0.00854553	0.103954
Cfap77	3.14953	-1.9623	0.746313	-2.62933	0.00855536	0.103997
Prex1	65.3002	-0.552636	0.21021	-2.62897	0.00856437	0.103997
Ano5	11.8333	-1.66091	0.631724	-2.62917	0.00855939	0.103997
Spata13	64.63	0.558027	0.212359	2.62776	0.00859495	0.104306
Gm4951	2.23273	-1.94457	0.740124	-2.62735	0.00860518	0.104368
Tunar	18.9806	-0.761168	0.289744	-2.62704	0.00861324	0.104404
Prkg2	27.9452	-0.7537	0.286975	-2.62636	0.00863031	0.104544
Syne2	27.5568	-0.831018	0.316437	-2.62617	0.0086351	0.104544
Crebrf	1063.69	0.393205	0.149781	2.6252	0.00865988	0.104782
Themis	3.54678	-2.46404	0.938857	-2.62451	0.00867748	0.10487
Rubcnl	8.81084	-1.43888	0.548246	-2.62451	0.00867726	0.10487
Maoa	74.85	0.40446	0.154143	2.62393	0.0086921	0.104985
Fasn	141.522	-0.44137	0.168295	-2.6226	0.00872617	0.105334
Ubr2	149.634	-0.419921	0.160142	-2.62217	0.0087371	0.105404
1700019L13Rik	5.37041	-2.29252	0.874532	-2.62142	0.00875636	0.105573
Oxct1	1232.78	0.395403	0.150859	2.621	0.00876713	0.105641
Ryk	85.2804	-0.493886	0.188612	-2.61853	0.00883103	0.106289
Zfp729b	30.9812	0.614438	0.234651	2.61851	0.00883137	0.106289
Chd7	38.6339	-0.621143	0.237297	-2.61758	0.00885562	0.106518
Gm9889	6.1936	-1.8426	0.704208	-2.61655	0.00888225	0.106539
Gm12925	4.17707	-1.88638	0.720942	-2.61654	0.00888258	0.106539
Aldoa	2203.03	0.300919	0.115013	2.61639	0.00888648	0.106539
Lama4	8.43764	-1.18502	0.452889	-2.61657	0.00888182	0.106539
Gm49417	1.53871	-2.63861	1.00852	-2.6163	0.00888874	0.106539
Rps11-ps1	203.39	-0.364644	0.139341	-2.61691	0.00887299	0.106539
Arpp19	1846.61	0.660584	0.252509	2.61608	0.00889446	0.106545
Gm50313	26.5562	0.995395	0.38052	2.61588	0.00889975	0.106546
Gm12936	27.1136	0.864012	0.330459	2.61458	0.00893369	0.106819
Vmn1r61	1.98955	-2.74103	1.04843	-2.61441	0.00893822	0.106819
Gm35363	12.0609	-1.96493	0.751474	-2.61477	0.00892883	0.106819
Gm22129	3.32198	-1.98036	0.757601	-2.61399	0.00894928	0.106888
Slc13a4	10.5136	-1.21663	0.465514	-2.61353	0.00896119	0.106968
Gm43793	8.45138	-1.55964	0.59702	-2.61238	0.00899155	0.107157
Tmem263	106.751	0.445787	0.170686	2.61173	0.00900856	0.107157
Gm6884	4.17512	-1.76419	0.675401	-2.61206	0.00899992	0.107157
Gm5915	16.7265	0.806531	0.308693	2.61273	0.00898233	0.107157
Rfwd3	37.4585	0.474875	0.181786	2.61227	0.00899424	0.107157
Rpl13	409.684	0.427703	0.163757	2.61181	0.00900634	0.107157
Irx3os	3.2902	-3.12317	1.19595	-2.61145	0.00901584	0.107181
Gm43188	9.40234	-1.33977	0.513082	-2.61122	0.00902187	0.10719
Scin	4.03773	-2.17777	0.83408	-2.61098	0.00902826	0.107203
Fbxl2	26.2877	0.696017	0.266672	2.61001	0.00905393	0.107446
Ccdc60	5.10868	-1.68057	0.64414	-2.60901	0.00908038	0.107634
Rhpn2	7.92137	-1.77529	0.680444	-2.60902	0.00908028	0.107634
Ppp1r12b	59.5162	-0.531971	0.203927	-2.60863	0.00909048	0.107691
Fermt3	5.49172	-1.39732	0.53575	-2.60816	0.00910313	0.107779
Bclaf3	23.5356	-0.572587	0.219558	-2.60791	0.00910969	0.107794
Gpr33	2.19702	-2.49637	0.957742	-2.60652	0.00914678	0.10817
Gm15666	15.7641	-1.3391	0.513879	-2.60587	0.00916422	0.1083
Itga7	19.6475	-1.6049	0.61593	-2.60565	0.00917001	0.1083
Mrpl40	42.9946	0.526734	0.202161	2.60551	0.00917373	0.1083
Ints10	21.7013	-0.62405	0.239556	-2.60503	0.00918668	0.108367
Mafg	78.0229	-0.542258	0.208168	-2.6049	0.00919008	0.108367
Enpp6	17.2936	0.856551	0.328905	2.60425	0.00920745	0.108461
Gm10358	454.016	0.461843	0.177345	2.60421	0.00920862	0.108461
Gm43574	4.1274	-2.25371	0.866398	-2.60124	0.00928877	0.109215
Ubqln1	342.818	0.205225	0.0788881	2.60147	0.00928255	0.109215
Cndp1	10.5679	-1.64806	0.633548	-2.60132	0.00928647	0.109215
Plekhg2	4.0901	-2.45783	0.944943	-2.60104	0.00929428	0.109217
Oaf	21.1315	-0.756422	0.29099	-2.59948	0.0093365	0.10965
Aldoc	1157.71	-0.378026	0.145467	-2.5987	0.00935764	0.109835
Skint6	3.04828	-2.48673	0.957292	-2.59767	0.00938584	0.110039
Gm45781	2.03252	-2.88404	1.11018	-2.59782	0.00938173	0.110039
Lrp4	12.5427	-1.22058	0.469918	-2.59743	0.00939237	0.110051
Nhsl1	13.1683	-1.00492	0.38692	-2.59724	0.00939765	0.110051
Hmgb1-ps8	14.6707	0.7237	0.278668	2.59699	0.00940436	0.110067
Zfp706	316.161	0.32737	0.12609	2.59632	0.00942293	0.110221
ENSMUSG00000121553	4.32149	-2.1554	0.83071	-2.59465	0.00946865	0.110692
Gm42513	1.73748	2.52708	0.974214	2.59397	0.00948759	0.11085
Isl2	1.43508	-3.57145	1.37711	-2.59344	0.00950205	0.110955
Runx1t1	253.438	0.295163	0.113858	2.59239	0.00953122	0.110987
Nhp2	90.9586	0.577085	0.222604	2.59243	0.00953	0.110987
Rpl26-ps2	4.15035	1.47305	0.568216	2.59241	0.00953069	0.110987
Gm10247	833.892	0.71206	0.274676	2.59236	0.00953198	0.110987
Myrf	32.5588	-1.02212	0.394279	-2.59239	0.00953109	0.110987
Nap1l1	292.854	0.241172	0.0930453	2.59198	0.00954248	0.111046
Rps15-ps2	206.769	0.46365	0.178943	2.59105	0.00956833	0.111283
Gm14586	1685.24	0.76216	0.294192	2.59069	0.00957842	0.111287
Atp5j	442.803	0.640464	0.247222	2.59065	0.00957955	0.111287
Gm5879	862.431	0.398295	0.153776	2.5901	0.00959489	0.111401
Gm4963	110.597	0.643149	0.248385	2.58932	0.00961651	0.111527
Prrc1	23.1618	-0.685335	0.264678	-2.58932	0.00961669	0.111527
Rps27a-ps3	32.2393	0.798762	0.308507	2.58912	0.00962217	0.111527
Veph1	9.39612	-1.82685	0.706228	-2.58677	0.00968816	0.112228
Serpinb1a	64.1384	0.815686	0.315354	2.58657	0.00969362	0.112228
Ypel4	36.1337	-0.5496	0.212534	-2.58594	0.00971141	0.112306
Ghitm	692.407	0.477186	0.184521	2.58609	0.00970725	0.112306
Mapkapk2	32.386	-0.668194	0.258449	-2.5854	0.00972674	0.11242
Cyth3	19.8574	-0.693252	0.268249	-2.58436	0.00975609	0.112467
Cog4	73.0344	0.440015	0.170266	2.58428	0.00975837	0.112467
Gm28465	4.96719	-2.09441	0.810404	-2.5844	0.00975485	0.112467
Gm47088	3.09265	-2.12692	0.82299	-2.58438	0.00975542	0.112467
Trappc9	67.7837	-0.591912	0.229004	-2.58472	0.00974567	0.112467
Mixl1	2.85137	-2.26067	0.874863	-2.58403	0.0097653	0.112483
Rpl28-ps3	230.847	-0.396231	0.15337	-2.5835	0.00978037	0.112575
Gm6142	172.752	0.571226	0.221117	2.58336	0.00978429	0.112575
Plekha4	6.16581	-1.56048	0.604138	-2.583	0.00979466	0.11259
Msrb3	13.8852	-0.911326	0.352827	-2.58292	0.00979666	0.11259
Gm2040	3.84831	-2.14822	0.831926	-2.58223	0.00981649	0.112627
Rdh14	45.4003	0.634307	0.24561	2.58258	0.00980651	0.112627
Zdhhc8	33.9463	-0.666248	0.257999	-2.58236	0.00981261	0.112627
Gm47594	2.12867	-2.86518	1.11019	-2.5808	0.00985703	0.113029
Taf15	23.3279	-0.686093	0.265904	-2.58023	0.00987342	0.113153
Eno1	59.5228	-0.964234	0.3738	-2.57954	0.00989311	0.113188
Svep1	5.77743	-1.77089	0.686491	-2.57963	0.00989067	0.113188
Topbp1	38.5531	-0.754145	0.292346	-2.57963	0.0098905	0.113188
Btbd17	58.7719	-0.541069	0.209785	-2.57916	0.00990413	0.11325
2700054A10Rik	1.42303	-2.79345	1.08332	-2.5786	0.00992015	0.11337
Uqcrh	2015.33	0.664207	0.257662	2.57782	0.00994245	0.113429
Atp10d	4.19248	-1.41457	0.548674	-2.57817	0.00993264	0.113429
Gm22739	5.7613	-2.13816	0.829501	-2.57765	0.00994757	0.113429
Gnai2	381.731	-0.653344	0.253429	-2.57801	0.00993698	0.113429
Htra1	88.5776	-0.528873	0.20524	-2.57686	0.00997034	0.113562
Rnase1	3.3169	2.73764	1.06232	2.57705	0.00996478	0.113562
Gm37470	2.99738	-2.44809	0.950994	-2.57424	0.0100461	0.114111
ENSMUSG00000121376	3.15759	-2.1586	0.838437	-2.57455	0.0100371	0.114111
Hmgn2-ps	370.599	0.37345	0.145053	2.57458	0.0100362	0.114111
Prkn	15.2276	-0.947281	0.367987	-2.57422	0.0100465	0.114111
Gm15946	44.867	0.773845	0.300588	2.57444	0.0100403	0.114111
Golga5	25.0755	-0.641142	0.249092	-2.57392	0.0100554	0.114148
Pnpla2	17.0029	-0.899352	0.349482	-2.57338	0.0100709	0.114261
Svip	86.7996	0.339723	0.132051	2.57267	0.0100918	0.114373
Gm57223	73.2701	0.692246	0.269078	2.57266	0.010092	0.114373
Manf	103.072	0.336948	0.130994	2.57224	0.0101042	0.114384
Ss18l2	147.933	0.771931	0.3001	2.57224	0.0101042	0.114384
Gm37670	20.5013	0.963852	0.374835	2.5714	0.0101288	0.114471
Zfand6	209.409	0.462538	0.179864	2.57159	0.0101232	0.114471
Kctd2	108.742	0.500559	0.194644	2.57167	0.010121	0.114471
Relch	99.6188	0.349517	0.135995	2.57007	0.0101678	0.114528
Snapc4	12.8111	-0.75925	0.295314	-2.57099	0.0101408	0.114528
Gm43366	10.2595	-1.99379	0.775729	-2.57021	0.0101636	0.114528
Fancd2	12.0295	1.05474	0.410421	2.56989	0.010173	0.114528
Gm16589	26.6717	-0.962805	0.374523	-2.57075	0.0101479	0.114528
Gpc5	33.1211	-0.548899	0.213526	-2.57064	0.010151	0.114528
Hs3st3b1	8.24408	-1.56473	0.60887	-2.56989	0.0101732	0.114528
Spef2	22.6916	-1.04607	0.407102	-2.56955	0.0101831	0.114576
Mrpl42	182.571	0.776921	0.302452	2.56875	0.0102067	0.114779
Prkaca	39.3946	-0.667277	0.259818	-2.56825	0.0102214	0.114881
Gm8697	23.3204	0.846266	0.329536	2.56806	0.0102271	0.114881
5430434F05Rik	8.26336	-1.62601	0.633502	-2.5667	0.0102671	0.115204
Gm3466	5.0884	-1.72764	0.673052	-2.56687	0.010262	0.115204
Brf2	20.9584	-0.683334	0.266255	-2.56646	0.0102742	0.11522
Supt4a	31.2631	0.584471	0.227804	2.56568	0.0102974	0.115417
Creb3	80.7992	0.421176	0.164173	2.56543	0.0103047	0.115436
Ncapg2	10.5973	-1.02159	0.398292	-2.56492	0.01032	0.115543
Cops6	215.192	0.349542	0.1363	2.56451	0.0103321	0.115552
Ndrg4	1416.85	0.215601	0.0840649	2.5647	0.0103265	0.115552
Atp5pb	422.1	0.484105	0.188851	2.56342	0.0103645	0.115787
Zfp35	72.6335	0.617363	0.240827	2.56352	0.0103618	0.115787
Gm6290	5.06431	1.24458	0.485689	2.56251	0.0103918	0.116029
Zmynd11	133.791	-0.659971	0.257626	-2.56174	0.010415	0.116167
ENSMUSG00000121469	2.5021	-2.56495	1.00126	-2.56172	0.0104156	0.116167
C030017B01Rik	67.6058	0.477214	0.186324	2.5612	0.0104312	0.116277
Itih5	38.0619	-0.731881	0.285842	-2.56044	0.0104539	0.11634
Or4m1	1.80201	-3.48664	1.36172	-2.56046	0.0104534	0.11634
Gm35455	12.653	-1.84118	0.719045	-2.5606	0.0104493	0.11634
Thnsl1	52.916	0.456269	0.178216	2.56021	0.010461	0.116355
Inpp4a	76.9767	-0.38025	0.148581	-2.55921	0.0104911	0.116372
Cyp2j12	10.5455	1.27712	0.498958	2.55957	0.0104802	0.116372
Ascl4	5.03987	-1.62785	0.636047	-2.55932	0.0104877	0.116372
Gm45277	1.78035	-3.21183	1.25481	-2.55963	0.0104785	0.116372
Rps23	102.901	0.573268	0.223978	2.55948	0.0104828	0.116372
Stk36	5.42908	-1.61875	0.632639	-2.55872	0.0105058	0.116383
Phyhipl	154.088	-0.391744	0.153099	-2.55876	0.0105046	0.116383
Sub1	1676.33	0.452018	0.176665	2.55861	0.0105092	0.116383
Gm42917	5.30639	-2.25674	0.882383	-2.55755	0.0105411	0.116673
Ptma	334.489	-0.249372	0.0975472	-2.55642	0.0105754	0.116676
Hk1os	4.50128	-1.4629	0.572131	-2.55694	0.0105598	0.116676
Gm11383	3.8189	-2.28126	0.892059	-2.55729	0.010549	0.116676
Lpp	36.8888	-0.945081	0.369623	-2.55687	0.0105617	0.116676
Gm49794	8.88044	-1.50018	0.58683	-2.55642	0.0105757	0.116676
Gm30541	7.12548	-1.47856	0.578348	-2.55652	0.0105725	0.116676
Gaa	121.213	-0.781378	0.305708	-2.55597	0.0105894	0.116764
Platr28	1.95535	-2.24653	0.879044	-2.55565	0.010599	0.116806
Lrrc40	86.2181	0.468669	0.183462	2.55458	0.0106315	0.116816
Szt2	4.31236	-1.53208	0.599671	-2.55488	0.0106226	0.116816
Fsbp	8.23112	-0.884522	0.3463	-2.55421	0.010643	0.116816
Epha1	2.05022	-2.74491	1.07462	-2.55431	0.0106399	0.116816
Ppfibp1	35.7908	-0.910326	0.356453	-2.55385	0.010654	0.116816
Dot1l	46.4874	-0.470664	0.18424	-2.55462	0.0106304	0.116816
Vdac3	313.202	0.435715	0.170594	2.55411	0.0106461	0.116816
4933406B17Rik	5.73659	-1.54384	0.604218	-2.5551	0.0106156	0.116816
Rbm25	545.474	0.280882	0.109988	2.55374	0.0106571	0.116816
Ddx1	177.689	0.333668	0.130651	2.55389	0.0106525	0.116816
Hipk3	124.165	0.381814	0.149595	2.55232	0.0107008	0.117105
Hdnr	5.98199	-1.74335	0.682954	-2.55265	0.0106906	0.117105
5830444F18Rik	17.2268	-1.3528	0.530003	-2.55245	0.0106969	0.117105
Eif3e	271.884	0.590706	0.231471	2.55197	0.0107116	0.117161
Btbd3	90.2593	-0.708964	0.277848	-2.55163	0.0107221	0.117213
Bcl7a	66.3521	-0.626811	0.245673	-2.5514	0.010729	0.117226
Nova2	86.8329	-0.679961	0.266645	-2.55006	0.0107705	0.117616
Rpl13-ps3	15.0816	-0.824731	0.323541	-2.54908	0.0108007	0.117883
Snapin	84.9571	0.414271	0.162542	2.5487	0.0108126	0.117908
Rgma	42.8357	-0.80415	0.315522	-2.54863	0.0108146	0.117908
Rtkn2	6.55865	-1.14375	0.448956	-2.54757	0.0108477	0.118205
Rab23	18.8855	-0.721424	0.283347	-2.54608	0.0108942	0.11861
Csrnp2	28.806	-0.58408	0.229411	-2.546	0.0108964	0.11861
Gm37730	2.86171	-2.33311	0.916555	-2.54552	0.0109116	0.118711
Fastkd2	37.7561	0.650214	0.255722	2.54266	0.0110011	0.11896
Mtx2	47.9094	0.480176	0.188722	2.54436	0.0109479	0.11896
Ssr4	217.773	0.393632	0.154735	2.54391	0.010962	0.11896
Gm44209	8.49842	-2.12491	0.835797	-2.54237	0.0110102	0.11896
Mboat7	131.629	0.423718	0.166571	2.54377	0.0109665	0.11896
Coq8b	9.65221	-1.05783	0.416056	-2.54252	0.0110057	0.11896
Smpd2	12.4104	-0.797846	0.313716	-2.54321	0.0109839	0.11896
Abhd17a	138.456	-0.576745	0.226704	-2.54405	0.0109575	0.11896
Pank3	88.9396	0.352901	0.1388	2.54252	0.0110055	0.11896
Gm48383	1.88425	-2.48671	0.978057	-2.5425	0.0110062	0.11896
Gm25679	4.05364	-2.04705	0.805143	-2.54246	0.0110074	0.11896
Myo10	41.4066	-0.79511	0.31253	-2.54411	0.0109557	0.11896
Gm17251	5.51564	-1.45175	0.570974	-2.54259	0.0110035	0.11896
Gm44814	3.62455	-2.78218	1.09468	-2.54155	0.0110362	0.119113
Yju2	40.6143	-0.676475	0.266157	-2.54164	0.0110335	0.119113
Hnrnpc	478.104	0.349064	0.137378	2.5409	0.0110567	0.119133
Pknox2	51.4896	0.517416	0.203647	2.54076	0.0110613	0.119133
Gm49504	8.43312	-1.96827	0.774605	-2.541	0.0110537	0.119133
D930032P07Rik	12.0334	-2.03491	0.800808	-2.54108	0.0110512	0.119133
Gm43905	3.85614	-3.02721	1.19156	-2.54053	0.0110684	0.119135
Gm3476	6.23743	-2.13874	0.841899	-2.54038	0.0110733	0.119135
Rgs4	1808.93	0.68936	0.271553	2.53858	0.0111303	0.119436
Or9a7	1.7754	-2.37753	0.936546	-2.53862	0.0111291	0.119436
Oca2	3.11303	-2.16238	0.851707	-2.53888	0.0111209	0.119436
Gm40603	6.02247	-1.47435	0.580935	-2.53789	0.0111524	0.119436
Gm44799	7.84173	-1.10316	0.434434	-2.53929	0.0111077	0.119436
Gm48293	1.58044	-2.75515	1.08543	-2.5383	0.0111394	0.119436
Btf3l4b	209.47	0.507273	0.199838	2.53842	0.0111355	0.119436
Hspa1a	4.35558	-1.42282	0.560683	-2.53766	0.0111597	0.119436
St8sia3	881.406	0.386068	0.152122	2.53789	0.0111522	0.119436
Tnks2	208.194	0.30111	0.118651	2.53777	0.011156	0.119436
Gm38126	21.8188	-1.61677	0.637257	-2.53708	0.011178	0.119481
Ndufb9	790.617	0.356166	0.14037	2.53734	0.0111699	0.119481
Kifc5b	9.90981	-1.29809	0.51167	-2.53697	0.0111815	0.119481
Opa1	241.476	0.238687	0.0940903	2.53678	0.0111876	0.119483
Ubr4	173.051	-0.374929	0.147854	-2.53581	0.0112189	0.119629
Tgfa	49.6598	0.539371	0.212701	2.53582	0.0112185	0.119629
Rplp1	2187.31	0.348161	0.137294	2.53589	0.0112163	0.119629
Zmat2	692.315	0.329943	0.130135	2.53538	0.0112324	0.11971
Hoxa9	2.15396	-2.51424	0.991812	-2.535	0.0112448	0.11978
Gm37886	1.89318	-2.90725	1.14762	-2.53328	0.0113002	0.119809
Prex2	119.135	-0.597381	0.235916	-2.53218	0.0113357	0.119809
Gm13269	12.3404	-1.33562	0.527454	-2.53219	0.0113352	0.119809
Gm24885	4.12688	-3.5642	1.40745	-2.53238	0.0113291	0.119809
Fastkd5	13.3765	0.7753	0.306106	2.53278	0.0113162	0.119809
Slc9a1	29.3964	-0.574746	0.226939	-2.5326	0.011322	0.119809
Anp32b	75.4015	-0.602553	0.23775	-2.5344	0.0112641	0.119809
Gm47861	2.62156	-3.10326	1.22475	-2.53378	0.0112839	0.119809
Pcyox1	99.4431	-0.310237	0.122509	-2.53237	0.0113296	0.119809
Or52b2	15.9344	-1.47179	0.581226	-2.53221	0.0113347	0.119809
Appl2	42.1605	-0.533873	0.210828	-2.53227	0.0113327	0.119809
Tmprss13	3.45243	-2.38689	0.941856	-2.53424	0.011269	0.119809
1700093K21Rik	3.58879	-2.107	0.831517	-2.53393	0.0112792	0.119809
Tbkbp1	62.2281	-0.638278	0.252046	-2.53239	0.0113288	0.119809
Gm56530	1.41505	-3.20297	1.26375	-2.5345	0.0112608	0.119809
Gm17212	3.65738	-1.47015	0.580651	-2.53189	0.0113448	0.119844
Mcmdc2	4.47949	-1.7752	0.701218	-2.53159	0.0113545	0.119884
Ebag9	60.1496	0.450303	0.177933	2.53075	0.0113819	0.120031
Apod	787.5	0.612528	0.242047	2.53062	0.0113861	0.120031
Slc22a29	2.46758	-3.19696	1.26316	-2.53091	0.0113767	0.120031
Vmn2r100	3.45202	-2.02201	0.799299	-2.52972	0.0114152	0.120276
Serinc3	452.553	0.292243	0.115549	2.52916	0.0114335	0.120378
Cnih1	145.24	0.425689	0.168319	2.52906	0.0114367	0.120378
Pqbp1	146.272	-0.439368	0.173805	-2.52793	0.0114736	0.120676
4930500H12Rik	1.27679	-2.82324	1.11686	-2.52783	0.0114769	0.120676
Gm15472	3.94429	-1.90686	0.754489	-2.52735	0.0114925	0.120764
Ndufs6	346.172	0.314322	0.124375	2.52722	0.0114971	0.120764
Samhd1	34.7026	-0.754036	0.298417	-2.52679	0.0115112	0.120823
Hmgn5	37.7207	0.732573	0.289935	2.52668	0.0115145	0.120823
Cabp4	1.61756	-2.60233	1.03003	-2.52647	0.0115216	0.120835
Col12a1	8.86846	-1.18316	0.468568	-2.52507	0.0115677	0.121255
Gm27199	21.9706	-2.07982	0.823825	-2.52459	0.0115833	0.121357
Gm19705	14.2876	-1.46142	0.57896	-2.52421	0.0115958	0.121363
Gm9130	120.583	0.650259	0.2576	2.5243	0.011593	0.121363
Rpl30-ps3	937.387	0.776825	0.307967	2.52243	0.0116547	0.121864
Gm21269	1.60634	-2.54839	1.01037	-2.52222	0.0116616	0.121864
Gm10036	9.68694	0.963892	0.382137	2.52237	0.0116567	0.121864
Gtf3c1	91.5229	-0.613316	0.243268	-2.52116	0.0116969	0.121983
Gm47601	15.5681	-1.73502	0.68807	-2.52158	0.0116831	0.121983
1810021B22Rik	4.3428	-1.56405	0.620357	-2.52121	0.0116951	0.121983
Alg1	14.165	-1.82308	0.723067	-2.52132	0.0116916	0.121983
Pum3	107.224	-0.321525	0.127559	-2.52059	0.011716	0.122119
Nexn	299.851	0.519178	0.206048	2.51969	0.0117457	0.122304
Gm17055	3.07251	-2.13561	0.847556	-2.51972	0.0117447	0.122304
Gm7117	24.07	0.842896	0.334588	2.51921	0.0117619	0.122348
Ido1	25.6708	0.933442	0.370507	2.51937	0.0117566	0.122348
Col4a4	6.27867	-1.42541	0.565993	-2.51843	0.0117879	0.122541
Aldh1b1	17.0397	-0.97711	0.388005	-2.51829	0.0117925	0.122541
Ogt	241.426	0.403744	0.160425	2.51672	0.0118454	0.122963
Rbis	182.487	0.690419	0.274407	2.51604	0.0118682	0.122963
Thap1	40.6501	0.586062	0.232934	2.51601	0.0118693	0.122963
Dnah2	2.48885	-2.10192	0.835247	-2.51652	0.0118519	0.122963
Gm11440	1.89634	-3.19301	1.26904	-2.51608	0.0118668	0.122963
1110038B12Rik	27.1426	-0.794877	0.315835	-2.51674	0.0118445	0.122963
Gm45745	3.7466	-2.36937	0.941893	-2.51554	0.0118851	0.123064
Snora23	5.49651	-1.40147	0.55718	-2.51528	0.0118936	0.12309
Gal3st2c	4.1673	-1.90613	0.75821	-2.51399	0.0119373	0.123213
Dpm1	38.6846	0.527447	0.209779	2.5143	0.011927	0.123213
4933434E20Rik	86.2975	0.476344	0.189438	2.51452	0.0119196	0.123213
Hdac1	31.0586	-0.598388	0.238025	-2.51397	0.0119379	0.123213
Srp54a	208.524	0.393669	0.156545	2.51473	0.0119122	0.123213
Gm34432	10.6242	-1.1221	0.446364	-2.51386	0.0119418	0.123213
Gm10359	9.75844	-0.869186	0.345865	-2.51308	0.0119682	0.123423
Spn	4.83254	-2.15213	0.856442	-2.51287	0.0119753	0.123434
4933436I20Rik	1.42909	-2.58943	1.03064	-2.51246	0.0119891	0.123452
Baz1a	37.9544	0.654109	0.260343	2.51249	0.0119881	0.123452
Tmem50a	527.273	0.494991	0.197041	2.51213	0.0120006	0.123508
Gm19202	2.11952	-2.38733	0.950426	-2.51186	0.0120098	0.12354
Mlc1	181.943	-0.429927	0.171189	-2.51142	0.0120245	0.123556
Gm49582	16.4449	-2.22309	0.885191	-2.51143	0.0120243	0.123556
Gm1976	70.1921	0.498661	0.198569	2.51128	0.0120296	0.123556
Ccnd3	11.9843	-1.1907	0.474255	-2.51067	0.0120502	0.123705
Gm16221	2.804	-2.67501	1.06559	-2.51036	0.0120607	0.123752
Gm39556	2.17863	-2.24815	0.895688	-2.50997	0.012074	0.123825
Tcfl5	16.1242	-1.52133	0.60616	-2.50977	0.0120809	0.123833
Gm43060	20.4445	-1.75155	0.698258	-2.50846	0.0121259	0.124233
Gm10136	916.607	0.803496	0.3204	2.50779	0.0121488	0.124405
Dusp8	234.46	-0.528837	0.210905	-2.50746	0.0121601	0.124458
Gm14172	11.1845	-1.90544	0.760217	-2.50644	0.0121954	0.124507
Zfp507	26.8505	-0.721961	0.288034	-2.50651	0.0121929	0.124507
Gm55136	2.96482	-2.40584	0.959864	-2.50644	0.0121954	0.124507
Cd300ld	3.23888	-2.32751	0.928491	-2.50676	0.0121843	0.124507
Gm7926	130.99	0.726	0.289645	2.50652	0.0121927	0.124507
Gm37612	2.79233	-2.18063	0.870199	-2.50589	0.0122143	0.124637
Gm45878	4.73735	-1.85207	0.739197	-2.50552	0.0122271	0.124706
[truncated: 54,943 more rows]

## Sheet: ASO_GF over WT_GF
symbol	baseMean	log2FoldChange	lfcSE	stat	pvalue	padj
Thy1	1655.52	2.48748	0.366835	6.78092	1.19409e-11	4.4481e-07
hSNCA	31.6157	6.4106	1.1171	5.73863	9.5446e-09	0.000177773
Utrn	136.761	-0.57322	0.119401	-4.80079	1.58037e-06	0.0196235
Ccne2	41.4011	1.12181	0.240921	4.65635	3.21864e-06	0.0299744
Ryr3	79.6871	-0.670914	0.155484	-4.31499	1.5961e-05	0.107015
Ywhag	801.707	0.477526	0.111322	4.28961	1.78988e-05	0.107015
Ednrb	76.765	-1.01841	0.238857	-4.26367	2.01097e-05	0.107015
Unc13c	320	-0.777952	0.188843	-4.11958	3.79565e-05	0.17674
Gm8190	2.34154	-5.04453	1.23774	-4.07561	4.58946e-05	0.18978
Sfi1	45.6511	-1.62654	0.401491	-4.05124	5.09462e-05	0.18978
Gm34157	6.65947	-2.08413	0.51878	-4.01737	5.88522e-05	0.195789
Sstr3	14.4117	1.78888	0.447106	4.00102	6.30711e-05	0.195789
Prkag2	137.828	0.569545	0.145373	3.91782	8.93532e-05	0.256038
Cbx8	25.0519	-0.876067	0.225836	-3.87921	0.000104795	0.278789
Gm50155	4.3285	-2.46316	0.637721	-3.86244	0.000112261	0.278789
Gm19087	3.31567	-3.45552	0.899814	-3.84026	0.000122905	0.286146
AI606473	6.65997	-1.67734	0.440628	-3.80671	0.00014083	0.287341
Opn1sw	4.15512	-2.51414	0.670584	-3.74918	0.000177414	0.287341
Rab32	3.91889	-2.39465	0.63785	-3.75425	0.000173861	0.287341
Cep44	23.5668	-1.15947	0.307884	-3.76592	0.000165936	0.287341
4833411C07Rik	4.87462	-2.29002	0.607753	-3.76801	0.000164554	0.287341
Cc2d1a	13.395	1.18364	0.311925	3.79462	0.000147871	0.287341
Ppp2r2b	310.988	0.44677	0.116979	3.81923	0.000133869	0.287341
Sulf2	53.7018	1.0523	0.282593	3.72373	0.000196304	0.292501
St3gal5	162.987	0.684804	0.183439	3.73314	0.000189107	0.292501
Marcks	496.664	0.459178	0.123912	3.70569	0.000210819	0.302047
Ckmt1	232.111	0.543953	0.154597	3.51852	0.000433958	0.353101
Ywhab	1664.35	0.379276	0.106042	3.57665	0.000348029	0.353101
Zc3h15	304.927	0.359227	0.0991604	3.62269	0.000291556	0.353101
Meis2	896.344	-0.363248	0.102279	-3.55156	0.000382958	0.353101
Atp6ap2	618.865	0.578675	0.159469	3.62876	0.000284784	0.353101
Espn	2.7654	-2.33402	0.665733	-3.50594	0.00045499	0.353101
Dnah6	14.0655	-1.47738	0.408697	-3.61484	0.00030053	0.353101
Gm44261	185.606	1.00805	0.286393	3.51982	0.000431846	0.353101
Gm37527	2.3869	-3.44166	0.946857	-3.63482	0.00027817	0.353101
Phlda1	85.8843	0.670035	0.184504	3.63154	0.000281738	0.353101
Vip	14.3402	2.14675	0.605381	3.54612	0.000390954	0.353101
Grm1	126.191	-0.542643	0.152281	-3.56343	0.000366043	0.353101
Gm27198	2.05242	-3.54687	0.997116	-3.55712	0.000374936	0.353101
Elp6	29993.1	0.906436	0.255315	3.55027	0.000384842	0.353101
Bcl11a	232.104	0.470573	0.1321	3.56225	0.000367693	0.353101
Spock1	195.738	0.68257	0.194157	3.51555	0.000438838	0.353101
Six4	9.67892	-1.42353	0.405836	-3.50765	0.000452081	0.353101
Fzd6	6.00564	-1.777	0.506571	-3.50791	0.000451645	0.353101
Vmn2r113	9.52268	-2.01023	0.565819	-3.55278	0.000381182	0.353101
Sytl3	3.69938	-2.24203	0.639149	-3.50783	0.00045177	0.353101
Gm16490	2.92937	-3.00818	0.84132	-3.57555	0.000349497	0.353101
Gm5511	112.073	0.593483	0.168688	3.51822	0.000434453	0.353101
Gm37909	2.32277	-3.07713	0.882591	-3.48648	0.000489426	0.372073
Runx3	7.50738	-1.53363	0.441826	-3.47111	0.000518304	0.377936
Slc35f1	240.64	0.481107	0.138423	3.47564	0.000509635	0.377936
Gm53610	7.43169	-1.99247	0.576492	-3.45619	0.000547865	0.377936
Nptx1	137.3	1.47802	0.427129	3.46037	0.000539441	0.377936
Rpl21-ps6	49.5137	0.972512	0.280634	3.46541	0.000529422	0.377936
Adra1b	19.3564	1.19383	0.347532	3.43518	0.000592169	0.386998
Kif3c	3.36427	1.94257	0.565305	3.43632	0.000589674	0.386998
Gm50058	2.10804	-3.4803	1.01257	-3.43709	0.000587994	0.386998
Gm13556	8.17602	-1.50239	0.439584	-3.41775	0.000631406	0.390318
Anxa5	51.3808	-0.709971	0.209045	-3.39626	0.000683134	0.390318
Efhd2	142.921	0.898951	0.264361	3.40047	0.000672695	0.390318
Gm47230	5.93552	-2.12736	0.627952	-3.38778	0.000704613	0.390318
Abca13	3.99804	-2.23132	0.659234	-3.38472	0.000712509	0.390318
Gm47523	3.44298	-2.44675	0.722139	-3.3882	0.000703521	0.390318
Atp13a3	64.3262	-0.517828	0.151733	-3.41275	0.000643108	0.390318
Tspo2	1.12962	-3.90322	1.15279	-3.38588	0.000709492	0.390318
Pcyox1l	58.4053	0.723175	0.211932	3.4123	0.000644173	0.390318
Gm8157	35.974	0.840907	0.24702	3.4042	0.000663574	0.390318
mt-Nd4	123836	0.980337	0.287392	3.41115	0.00064689	0.390318
Necab3	18.9208	1.4148	0.418709	3.37895	0.000727626	0.392823
2900060B14Rik	7.97224	-1.71613	0.512851	-3.34626	0.000819087	0.405882
Zbtb46	21.5283	1.09046	0.326114	3.34378	0.000826442	0.405882
Gm14336	175.965	0.934986	0.279621	3.34376	0.000826526	0.405882
Gm13058	1.68954	-4.43858	1.3305	-3.33602	0.000849878	0.405882
Spon1	74.9198	0.574639	0.171741	3.34596	0.000819994	0.405882
Or7d9	3.36101	-2.37314	0.710199	-3.34151	0.000833243	0.405882
Fbxw19	3.03681	-2.30542	0.690837	-3.33714	0.000846462	0.405882
Ccdc47	4122.31	0.753249	0.224643	3.3531	0.000799126	0.405882
Gm51425	39.974	1.04742	0.311556	3.36188	0.000774129	0.405882
Rad23b	263.68	0.313984	0.0948035	3.31195	0.000926486	0.425075
Septin1	3.40296	-2.52052	0.761675	-3.30918	0.000935711	0.425075
Bves	3.15423	-2.21434	0.667919	-3.31528	0.000915521	0.425075
Shisa5	83.6823	0.568831	0.171876	3.30953	0.000934523	0.425075
Fam217b	124.202	0.587113	0.177803	3.30205	0.00095981	0.43077
Zdhhc8	33.9463	0.854967	0.259671	3.2925	0.000992999	0.44036
Gm42866	3.44656	-2.32398	0.707573	-3.28443	0.00102188	0.440433
Igfbp4	99.0072	0.690744	0.210428	3.28258	0.00102863	0.440433
Vwa5b2	10.3141	-1.23779	0.376512	-3.28751	0.00101078	0.440433
Rps7	354.662	0.926294	0.283681	3.26527	0.00109361	0.462934
Gm28322	4.8685	-2.22895	0.695704	-3.20387	0.00135593	0.465024
Gm8292	952.103	0.766869	0.23952	3.20169	0.00136624	0.465024
Gm10222	5192.28	0.83104	0.256994	3.2337	0.00122199	0.465024
Hycc2	458.111	0.730592	0.229213	3.1874	0.0014356	0.465024
Gm16152	9.50046	-1.2666	0.389101	-3.25521	0.00113309	0.465024
Or4a81	2.02411	-3.41122	1.06961	-3.18921	0.00142663	0.465024
Pfn5	1.61215	-3.63014	1.13806	-3.18976	0.00142391	0.465024
Pja1	241.193	0.320976	0.0996045	3.22251	0.00127074	0.465024
Gm18589	2.63316	-3.81901	1.19052	-3.20785	0.0013373	0.465024
Rps27	335.213	1.01293	0.316357	3.20186	0.00136543	0.465024
Gm19739	38.3839	1.23748	0.382391	3.23617	0.00121145	0.465024
Cap1	52.4753	-1.051	0.326949	-3.21457	0.00130639	0.465024
Gm42885	5.82285	-1.68857	0.525563	-3.21287	0.00131414	0.465024
Gm43629	5.95323	-1.6488	0.516728	-3.19084	0.00141858	0.465024
Cacng6	2.28113	3.91941	1.22819	3.19121	0.0014168	0.465024
Rps15a	462.998	1.21835	0.380848	3.19904	0.00137888	0.465024
Cckbr	14.8343	1.42997	0.442447	3.23196	0.00122945	0.465024
Gm45640	4.86839	-2.82224	0.882634	-3.19752	0.00138616	0.465024
Rpl18a	1099.8	0.588484	0.182006	3.23333	0.00122357	0.465024
Gm56861	5.79994	1.75531	0.540671	3.24655	0.00116814	0.465024
Pcdh17	478.819	0.477338	0.147464	3.23697	0.00120806	0.465024
Zbtb44	106.691	0.533872	0.166151	3.21317	0.00131281	0.465024
Cldn7	4.90919	-2.02171	0.623586	-3.24206	0.00118667	0.465024
Pecam1	29.0103	-0.74696	0.234191	-3.18954	0.001425	0.465024
Ube2ql1	65.6423	0.928461	0.290238	3.19896	0.00137923	0.465024
Gm10320	7.74719	-1.491	0.461701	-3.22937	0.00124062	0.465024
Golga7b	84.3403	0.926437	0.285873	3.24072	0.00119227	0.465024
Flrt2	143.473	0.52939	0.1663	3.18334	0.00145584	0.467513
Or13a19	10.5377	-1.25212	0.394657	-3.17268	0.00151036	0.477659
Gm50024	952.254	1.39731	0.440491	3.17216	0.00151308	0.477659
Chst1	815.537	0.516862	0.163391	3.16334	0.00155969	0.484672
Gm12924	2.13299	-3.27226	1.03453	-3.16304	0.00156132	0.484672
Acaa2	57.4944	-0.546982	0.173302	-3.15624	0.00159817	0.492012
Gm38273	6.96471	-1.42494	0.45396	-3.13892	0.00169572	0.505555
Abhd12	306.862	0.384718	0.122499	3.14057	0.00168617	0.505555
Gm13305	11.6561	1.11159	0.354146	3.13879	0.00169645	0.505555
Hsp90aa1	6806.44	0.499238	0.158945	3.14096	0.00168395	0.505555
Pus1	14.914	-0.932422	0.297476	-3.13444	0.00172181	0.509041
Vmn1r76	2.09825	-2.91243	0.930961	-3.12842	0.0017575	0.510016
Stc1	17.0898	-0.89471	0.285856	-3.12993	0.0017485	0.510016
Rps27rt	1012.03	0.965027	0.308614	3.12697	0.00176618	0.510016
4930528J11Rik	2454.63	0.737976	0.236311	3.12291	0.00179076	0.513134
Gm15148	235.004	1.07313	0.344266	3.11715	0.00182609	0.515539
Aco2	16.7536	-0.873985	0.280591	-3.1148	0.00184067	0.515539
Gm56655	2.53489	4.61035	1.47927	3.11665	0.0018292	0.515539
Slc22a22	7.61646	-1.45237	0.466963	-3.11026	0.00186924	0.519634
Dnaaf11	53.6141	0.731517	0.235386	3.10773	0.00188527	0.52021
Rpl35a-ps2	250.911	0.807711	0.261059	3.09398	0.00197494	0.533105
Wdr72	2.72635	-2.87429	0.928207	-3.09661	0.0019575	0.533105
Fkbp1b	31.3699	0.776963	0.251047	3.09489	0.00196883	0.533105
Rnf128	141.19	0.548242	0.177468	3.08924	0.00200667	0.537772
Lrrc17	2709.59	0.729485	0.236879	3.07957	0.00207303	0.54382
Hoxb2	3.00843	-2.39914	0.778972	-3.07988	0.00207081	0.54382
Unc5cl	2.97394	-2.44349	0.792866	-3.08185	0.00205722	0.54382
Hdlbp	164.881	-0.3581	0.116526	-3.07313	0.00211826	0.547049
Npy	205.974	0.669591	0.218142	3.06951	0.00214408	0.547049
Gm40603	6.02247	-2.00595	0.652524	-3.07413	0.00211117	0.547049
Rtn4	1393.38	0.506087	0.164771	3.07146	0.00213016	0.547049
Slc40a1	10.0283	-1.18872	0.391524	-3.03614	0.00239631	0.549246
Or4p20	54.0863	1.30726	0.432255	3.02427	0.00249233	0.549246
Syt13	100.232	0.848364	0.277213	3.06033	0.00221091	0.549246
Ifi44	8.69667	-1.22968	0.41138	-2.98916	0.00279748	0.549246
Smim43	8.74223	1.94572	0.651797	2.98517	0.00283425	0.549246
Olfm3	105.69	0.592112	0.198048	2.98973	0.00279221	0.549246
Serpini1	171.998	0.732992	0.246165	2.97765	0.00290466	0.549246
Gm5844	655.386	0.42677	0.140872	3.02949	0.00244967	0.549246
Ctss	232.873	-0.585177	0.196308	-2.98091	0.00287395	0.549246
Sh3gl2	412.561	0.661841	0.219533	3.01476	0.0025718	0.549246
Epb41l4b	23.6871	0.869773	0.286302	3.03795	0.0023819	0.549246
Il11ra1	73.5561	0.51402	0.170242	3.01935	0.00253318	0.549246
Ccl27a	91.285	0.598988	0.198681	3.01482	0.00257133	0.549246
Gm42735	6.0198	-1.29452	0.428591	-3.0204	0.00252443	0.549246
Galnt9	32.3307	1.19628	0.393487	3.0402	0.00236424	0.549246
Shroom3	530.617	0.76487	0.254741	3.00254	0.00267734	0.549246
Pgap2	16.6177	1.01413	0.333708	3.03896	0.00237393	0.549246
Bc1	38668.9	0.687009	0.228343	3.00868	0.00262387	0.549246
Grwd1	18.6015	0.810785	0.270988	2.99196	0.00277197	0.549246
Dhx32	27.1102	-0.683348	0.229022	-2.98376	0.00284729	0.549246
Lrfn1	30.7797	1.10235	0.368025	2.9953	0.00274177	0.549246
Msrb3	13.8852	-1.08216	0.356031	-3.03951	0.00236963	0.549246
Mip	9.2288	-1.34111	0.442314	-3.03203	0.00242918	0.549246
Lrp11	72.3039	0.515024	0.168589	3.05491	0.00225125	0.549246
Adamts18	8.91279	-1.38837	0.463584	-2.99486	0.00274567	0.549246
Fut10	6.88196	-2.06922	0.677498	-3.0542	0.00225659	0.549246
Gm6145	18.9937	-0.898062	0.299791	-2.99563	0.00273881	0.549246
Rpl36a-ps1	2428.7	0.950213	0.315705	3.00981	0.00261411	0.549246
Islr2	82.2939	0.867055	0.290768	2.98194	0.00286427	0.549246
Or8c20	2.00111	-3.25249	1.08592	-2.99514	0.00274319	0.549246
Gm39822	1.47842	3.91671	1.30588	2.99929	0.00270607	0.549246
Enc1	514.595	0.687661	0.227669	3.02044	0.00252405	0.549246
Gm36346	11.4265	-1.36101	0.450025	-3.02429	0.00249217	0.549246
Amph	176.664	0.43188	0.141354	3.05532	0.00224823	0.549246
Gpr33	2.19702	-2.70147	0.895814	-3.01566	0.00256417	0.549246
Rpl18a-ps1	753.702	0.661863	0.222126	2.97967	0.00288556	0.549246
Ankmy2	111.672	-0.402032	0.133097	-3.0206	0.00252275	0.549246
A530016L24Rik	6.04161	-1.57619	0.526147	-2.99573	0.00273791	0.549246
Riox1	47.6778	0.623703	0.209396	2.97859	0.00289582	0.549246
Prickle1	100.938	0.542559	0.178928	3.03227	0.00242721	0.549246
Gm17241	1023.34	0.987865	0.326418	3.02638	0.002475	0.549246
Gm41495	4.09687	-1.88409	0.623767	-3.02051	0.00252349	0.549246
Tnfrsf21	96.7144	0.558971	0.186339	2.99975	0.002702	0.549246
Gm26724	2.27267	-2.69343	0.900869	-2.98981	0.00279152	0.549246
F630040K05Rik	3.48643	-2.86458	0.949416	-3.01721	0.00255117	0.549246
Stk32a	45.4251	-0.669296	0.220975	-3.02883	0.002455	0.549246
Gm21046	7.12239	-1.44055	0.47679	-3.02134	0.00251657	0.549246
Crtac1	59.3972	1.00769	0.332891	3.02708	0.00246932	0.549246
Gm50271	1.71038	-3.41009	1.1449	-2.97852	0.00289647	0.549246
mt-Nd2	44440.8	0.682809	0.222987	3.0621	0.00219791	0.549246
mt-Tp	4447.36	1.29388	0.430206	3.00758	0.00263335	0.549246
Slx4ip	18.8884	-0.730366	0.245654	-2.97314	0.00294767	0.553887
Septin7	1639.1	0.491877	0.165505	2.97197	0.00295894	0.553887
Fdps	114.31	0.732743	0.247522	2.96032	0.00307321	0.562826
Rab6a	970.985	0.536266	0.18097	2.96328	0.00304379	0.562826
Pde7b	62.1596	-0.670288	0.226609	-2.95791	0.00309735	0.562826
Wnt10b	2.79676	-2.13185	0.719091	-2.96464	0.00303036	0.562826
ENSMUSG00000121469	2.5021	-3.05062	1.03125	-2.95817	0.00309467	0.562826
Afdn	119.752	0.327837	0.110712	2.96118	0.00306463	0.562826
Mpzl1	21.3453	-0.838311	0.283814	-2.95373	0.00313957	0.56383
Cdc123	179.836	-0.428606	0.145795	-2.93978	0.0032845	0.56383
Las1l	55.0394	-0.506228	0.17205	-2.94234	0.00325745	0.56383
Ankrd34a	63.1258	0.506272	0.172048	2.94262	0.00325449	0.56383
Rpl17-ps4	976.026	0.671902	0.227675	2.95115	0.00316598	0.56383
A230083N12Rik	4.51436	-3.09339	1.05048	-2.94474	0.00323224	0.56383
Pax7	3.93403	-2.35774	0.801718	-2.94086	0.003273	0.56383
Gm42480	14.4824	-0.963534	0.327293	-2.94395	0.0032405	0.56383
Gm19366	887.555	0.984338	0.333874	2.94823	0.00319597	0.56383
Gm2871	8.28327	-1.45487	0.494785	-2.94041	0.00327775	0.56383
Kifc5b	9.90981	-1.49797	0.50814	-2.94795	0.00319885	0.56383
Gm24336	5.75352	3.10004	1.0544	2.94011	0.003281	0.56383
Gm37280	3.54473	-1.84779	0.630876	-2.92893	0.0034013	0.563942
Gm37470	2.99738	-2.10989	0.720006	-2.93038	0.00338545	0.563942
Soat1	36.4835	-0.680401	0.232339	-2.92848	0.00340627	0.563942
Gm7600	1004.18	0.664666	0.226937	2.92886	0.00340208	0.563942
Sez6	12145.3	0.690192	0.235479	2.93102	0.00337856	0.563942
Aebp1	6.9781	1.57507	0.536839	2.93397	0.00334654	0.563942
Angel1	3.7775	2.49486	0.849439	2.93706	0.00331335	0.563942
Khdrbs3	151.362	0.621541	0.211846	2.93392	0.00334709	0.563942
Satb2	15.5671	1.81276	0.621053	2.91885	0.00351329	0.56684
Slc12a5	307.675	0.31753	0.108603	2.92377	0.00345817	0.56684
Actc1	3.00336	-2.61611	0.905686	-2.88854	0.00387038	0.56684
Tmc2	1.3036	-3.01894	1.04126	-2.89932	0.00373971	0.56684
Spopfm1	5.3131	-1.50687	0.520174	-2.89686	0.00376919	0.56684
Ubc	1327.83	0.401954	0.138906	2.89371	0.00380725	0.56684
Gm42845	28.1838	1.13679	0.393152	2.89148	0.00383426	0.56684
Slc4a4	398.177	-0.391336	0.135514	-2.88778	0.00387966	0.56684
Sbds	171.236	-0.499712	0.172518	-2.89658	0.00377251	0.56684
Eif2ak3	13.2762	0.994702	0.34195	2.90891	0.00362691	0.56684
Cpa2	6.15227	1.80726	0.625561	2.88903	0.00386435	0.56684
Gm44415	3.80506	-2.73818	0.941174	-2.90932	0.00362215	0.56684
Tnrc6a	202.025	-0.340363	0.117566	-2.89507	0.00379071	0.56684
Gm48751	3.7122	-1.67162	0.576397	-2.90011	0.00373028	0.56684
F930017D23Rik	3.33833	-2.56277	0.88206	-2.90544	0.00366734	0.56684
Flnb	17.9855	-0.8873	0.304744	-2.91162	0.00359555	0.56684
Gm3287	0.991629	-3.67633	1.27172	-2.89084	0.00384214	0.56684
Olfm2	29.0957	1.0219	0.349756	2.92174	0.00348079	0.56684
Dus1l	15.1498	0.888826	0.306611	2.89887	0.00374511	0.56684
Nol11	53.3417	-0.505023	0.173337	-2.91353	0.0035737	0.56684
Cfap90	15.5751	1.10582	0.379667	2.9126	0.00358428	0.56684
Gm47588	3.20124	-2.16827	0.745301	-2.90925	0.00362292	0.56684
Gm49593	42.3672	0.781018	0.268818	2.90537	0.00366815	0.56684
Wdyhv1	20.5015	-0.773712	0.266096	-2.90764	0.00364167	0.56684
Spidr	9.62303	-1.54777	0.532375	-2.90729	0.00364572	0.56684
Gm49660	3.23019	-2.0326	0.698326	-2.91068	0.00360641	0.56684
Gm53028	7.14062	-1.7439	0.596958	-2.9213	0.00348569	0.56684
Vmn2r124	2.15368	-2.21825	0.768162	-2.88773	0.00388028	0.56684
Prkd3	18.4703	-0.856911	0.29491	-2.90566	0.00366474	0.56684
Gda	640.945	0.553955	0.191331	2.89528	0.00378824	0.56684
Lancl2	73.5229	0.738226	0.256207	2.88137	0.00395953	0.574927
Fgf22	7.82761	-1.25572	0.436035	-2.87987	0.00397838	0.574927
Or1m1	2.67109	-2.55626	0.887717	-2.87959	0.00398194	0.574927
Gm44812	1.71159	-2.99515	1.04119	-2.87667	0.00401895	0.578031
Rps24	976.1	0.712626	0.247882	2.87486	0.00404213	0.579128
Gm45324	4.47373	1.72212	0.599284	2.87363	0.00405785	0.579153
Gm13423	10.7997	-1.1741	0.409501	-2.86715	0.00414188	0.583705
Chl1	370.094	0.407629	0.142104	2.86854	0.00412377	0.583705
Ing2	99.2863	0.333645	0.116368	2.86714	0.00414197	0.583705
Itih3	41.6075	-1.15724	0.403734	-2.86634	0.00415242	0.583705
Gm2000	224.188	0.764374	0.267355	2.85903	0.00424943	0.587912
Gm13455	1.52164	-2.87487	1.01045	-2.84513	0.00443937	0.587912
Gata3	6.96654	-1.36394	0.477606	-2.85578	0.00429316	0.587912
Kyat3	115.168	0.767844	0.269111	2.85326	0.00432732	0.587912
Gm42830	2.49154	-2.89335	1.01317	-2.85573	0.00429374	0.587912
Gm15596	114.818	0.676682	0.23688	2.85665	0.0042814	0.587912
Dlg2	265.508	-0.401513	0.140281	-2.86221	0.00420695	0.587912
Cntnap4	14.6114	0.956546	0.336067	2.8463	0.00442305	0.587912
Gm8353	3.41091	-2.48214	0.87229	-2.84555	0.00443349	0.587912
Gm57012	3.66385	-2.05832	0.722762	-2.84785	0.00440155	0.587912
Gm18003	1.03915	-3.26956	1.14552	-2.85421	0.00431434	0.587912
Rpl21-ps5	17.1606	1.31489	0.460987	2.85233	0.00434002	0.587912
Lst1	40.5161	0.948637	0.332819	2.85031	0.00436766	0.587912
Gm36037	3.51767	-1.98968	0.696946	-2.85486	0.00430563	0.587912
Ndfip1	477.89	0.425459	0.149359	2.84856	0.00439181	0.587912
Gm20544	8.37215	-1.27828	0.449415	-2.84432	0.00445065	0.587912
Asrgl1	108.355	-0.476267	0.166975	-2.85232	0.0043402	0.587912
Tfap2b	9.39153	-1.16031	0.409803	-2.8314	0.00463448	0.592178
Serpinb8	2.19585	2.55235	0.903248	2.82575	0.00471701	0.592178
Gm43411	2.77082	-2.4407	0.861055	-2.83454	0.0045891	0.592178
E430021H15Rik	16.3535	-0.842527	0.297363	-2.83333	0.0046066	0.592178
Rpl9	294.841	0.39983	0.141452	2.82661	0.00470432	0.592178
Hsph1	430.251	0.284101	0.100281	2.83304	0.00461069	0.592178
Dusp11	46.9771	-0.47053	0.165811	-2.83775	0.0045433	0.592178
Gm32673	1.5027	-2.92246	1.03259	-2.83022	0.00465154	0.592178
Hs3st2	36.8114	1.29319	0.456996	2.82976	0.00465832	0.592178
Agt	47.546	-1.2841	0.454549	-2.82501	0.00472793	0.592178
Taf1d	164.536	0.485591	0.171127	2.8376	0.00454544	0.592178
Kif15	96.1366	0.82248	0.290575	2.83052	0.00464724	0.592178
1700016K19Rik	10.3006	1.19206	0.420804	2.83282	0.00461389	0.592178
Ggnbp2	613.975	0.30905	0.108827	2.83984	0.00451366	0.592178
B830017H08Rik	9.11476	1.11339	0.394209	2.82437	0.0047373	0.592178
Arhgap26.1	182.903	0.409627	0.144996	2.8251	0.00472659	0.592178
Rps7-ps3	1801.25	0.85604	0.303323	2.8222	0.00476949	0.594208
Rpl35	319.541	0.701433	0.248868	2.81849	0.00482499	0.597952
Gm45049	2.8523	-2.06164	0.731583	-2.81805	0.00483165	0.597952
A330048O09Rik	6.87879	1.44391	0.51326	2.81322	0.00490485	0.605002
Gm6884	4.17512	-1.98216	0.705264	-2.81053	0.00494602	0.608066
Tceal9	542.372	0.53702	0.191406	2.80565	0.00502146	0.609298
Plppr4	463.188	0.394219	0.140503	2.80577	0.00501968	0.609298
Dnajc6	171.791	0.621414	0.221418	2.80652	0.00500794	0.609298
Bfsp2	10.3143	-1.09609	0.390543	-2.80658	0.00500699	0.609298
Gm13675	8.42301	-1.26537	0.453706	-2.78896	0.00528772	0.61315
Gm13972	2.31625	-3.40467	1.22129	-2.78778	0.00530712	0.61315
Med19	140.461	0.55967	0.200434	2.79229	0.00523371	0.61315
Cnn3	84.4527	-0.424605	0.152361	-2.78684	0.00532241	0.61315
Evc	7.6436	-1.301	0.46681	-2.78701	0.00531965	0.61315
Gm10224	53.6065	0.792933	0.282935	2.80253	0.0050704	0.61315
Raf1	4.63677	-1.60425	0.573982	-2.79496	0.00519068	0.61315
Lag3	7.2105	-1.74312	0.62431	-2.79207	0.00523715	0.61315
Sez6l2	197.85	0.469365	0.16803	2.79334	0.00521675	0.61315
Hsbp1	555.304	0.430259	0.15404	2.79316	0.00521954	0.61315
Slc7a8	50.7499	0.517203	0.185282	2.79144	0.00524736	0.61315
Trim71	4.33379	-1.72036	0.614447	-2.79985	0.00511267	0.61315
Nat9	21.5418	-0.754857	0.270522	-2.79037	0.00526476	0.61315
Rpl31-ps8	2139.01	0.712714	0.255521	2.78926	0.00528282	0.61315
Lca5l	8.37754	-1.28335	0.458095	-2.8015	0.00508656	0.61315
Jpt2	4.16817	-2.23697	0.802874	-2.7862	0.00533303	0.61315
3222401L13Rik	18.9664	-0.804557	0.287487	-2.79858	0.00513275	0.61315
Hapln4	24.9641	1.01008	0.362711	2.78481	0.00535592	0.613887
R3hdm2	229.027	0.470274	0.168933	2.78379	0.00537279	0.613932
Slc52a2	190.604	0.702051	0.252328	2.7823	0.00539755	0.614875
Zfp759	15.4105	1.07963	0.388551	2.77862	0.0054591	0.619991
Ankrd9	10.8836	1.18304	0.425963	2.77732	0.00548084	0.620568
En1	1.2634	-3.0429	1.10344	-2.75766	0.0058217	0.623401
Gm28439	28968.5	0.637357	0.230434	2.76589	0.00567668	0.623401
Mcts1	183.171	0.516903	0.18738	2.75858	0.00580525	0.623401
Ift80	26.1909	-0.632769	0.228802	-2.76558	0.00568223	0.623401
Gm37711	8.95193	1.07274	0.389039	2.75741	0.00582619	0.623401
Acnat1	4.844	-2.05953	0.747228	-2.75623	0.00584726	0.623401
Slc30a9	223.891	-0.223239	0.0808034	-2.76274	0.0057318	0.623401
Gm57262	7.9349	-1.22008	0.442102	-2.75972	0.00578509	0.623401
Gm15728	77.2786	0.722198	0.261775	2.75885	0.00580048	0.623401
Clec11a	5.24075	1.52805	0.554513	2.75566	0.0058573	0.623401
Mypopos	3.77255	-2.03243	0.735225	-2.76436	0.0057034	0.623401
Gm6581	91.5896	0.849237	0.307316	2.7634	0.00572026	0.623401
Golga4	234.985	-0.511607	0.185542	-2.75737	0.00582679	0.623401
Gm38111	6.52217	-1.32425	0.477614	-2.77264	0.0055603	0.623401
Rps27a	1171.69	0.634703	0.229246	2.76865	0.00562892	0.623401
Bltp2	175.861	-0.412888	0.149154	-2.7682	0.00563672	0.623401
Nsa2	418.288	0.534047	0.193051	2.76635	0.00566873	0.623401
Gm19792	2.04209	-2.55445	0.92316	-2.76707	0.00565626	0.623401
Klf10	27.5718	0.701123	0.253519	2.76556	0.00568246	0.623401
Pcnx3	56.1751	0.530889	0.192593	2.75653	0.00584176	0.623401
mt-Nd6	16938.1	0.826355	0.299251	2.76141	0.00575529	0.623401
Brox	103.468	-0.459329	0.166876	-2.75251	0.00591402	0.627644
Oma1	19.4041	-0.840224	0.305415	-2.75109	0.00593982	0.628591
BC024978	47.1573	-0.675461	0.24561	-2.75013	0.00595708	0.628633
4930529K09Rik	2.23785	-2.71098	0.987294	-2.74587	0.00603501	0.635057
Tubb5	919.92	0.450769	0.16428	2.74391	0.00607118	0.637063
Ube2f	45.482	-0.556202	0.2046	-2.71849	0.00655814	0.644247
Zbtb26	18.467	-0.727565	0.267018	-2.72478	0.0064344	0.644247
Cd59b	15.1983	-0.866252	0.318285	-2.72162	0.0064962	0.644247
Vangl1	25.9259	-0.879956	0.321373	-2.73812	0.0061792	0.644247
Phc3	169.906	-0.328716	0.120066	-2.7378	0.00618517	0.644247
Gm13215	451.714	0.69638	0.254407	2.73727	0.00619521	0.644247
Rps15a-ps4	56.2127	0.906593	0.332814	2.72402	0.00644922	0.644247
Elavl4	273.899	0.813168	0.298388	2.72521	0.00642614	0.644247
Zfp352	5.12998	-1.65702	0.606219	-2.73338	0.00626888	0.644247
Smim8	53.6819	0.754481	0.277865	2.71528	0.00662198	0.644247
Atp6v0b	433.878	0.446426	0.1644	2.7155	0.00661766	0.644247
Zan	4.24944	-2.27586	0.837669	-2.7169	0.00658966	0.644247
Wasl	191.593	0.46879	0.171815	2.72845	0.0063633	0.644247
Zfp637	45.4379	-0.529359	0.194458	-2.72223	0.00648437	0.644247
Svopl	7.11738	-1.42406	0.524586	-2.71463	0.00663491	0.644247
Gm9354	6.57139	1.37679	0.506836	2.71644	0.00659891	0.644247
Ripor1	85.8596	0.484881	0.178042	2.72341	0.00646115	0.644247
Gm45321	10.2518	-1.25247	0.461392	-2.71456	0.00663641	0.644247
Rps12-ps24	2.45667	-2.59714	0.951593	-2.72926	0.00634771	0.644247
Rab3a	623.213	0.381277	0.140379	2.71607	0.00660628	0.644247
Or4k1	4.51742	-1.83134	0.672652	-2.72256	0.00647778	0.644247
4930546K05Rik	5.07633	-1.79995	0.660779	-2.72398	0.00644999	0.644247
Rps25	700.639	0.636815	0.234096	2.72031	0.00652202	0.644247
Ubb	1472.78	0.313928	0.115231	2.72435	0.00644285	0.644247
Vsnl1	483.019	0.813669	0.297837	2.73193	0.00629648	0.644247
Gm6988	292.593	0.696389	0.256561	2.71432	0.00664119	0.644247
Vmn1r229	2.15555	-2.13733	0.784287	-2.72519	0.00642645	0.644247
Gm31356	8.62151	-0.9942	0.365095	-2.72313	0.00646671	0.644247
mt-Th	25.6676	1.19148	0.437392	2.72406	0.00644843	0.644247
ccdc198	4.53817	-1.59253	0.587255	-2.71182	0.00669141	0.647433
Gm28818	2.7807	-2.13696	0.788388	-2.71055	0.00671727	0.647845
Wnt10a	3.72033	2.13151	0.789124	2.70112	0.00691072	0.647845
Kcnj3	109.703	0.980008	0.362687	2.70207	0.00689084	0.647845
Rpl17-ps5	397.054	0.507852	0.188042	2.70074	0.00691853	0.647845
Gata2	3.81677	1.67253	0.620139	2.69702	0.00699629	0.647845
4930528G23Rik	2.51721	-3.38586	1.25297	-2.70226	0.00688708	0.647845
Rassf4	12.8142	-1.16521	0.430626	-2.70585	0.00681296	0.647845
Gm44962	2.45879	-2.24748	0.832756	-2.69885	0.00695805	0.647845
Gm9892	402.716	0.44455	0.164594	2.70088	0.00691553	0.647845
Wdr83os	36.1643	-1.28186	0.47539	-2.69643	0.00700871	0.647845
Nxnl1	2.53878	-3.25183	1.2041	-2.70064	0.0069206	0.647845
Gm37436	1.37323	3.33199	1.23344	2.70139	0.00690514	0.647845
Tlcd5	121.616	0.787024	0.291728	2.6978	0.00697998	0.647845
Or2y16	1.94099	2.49669	0.922291	2.70706	0.00678829	0.647845
Wnt3	9.98958	-1.16383	0.431496	-2.69719	0.00699274	0.647845
Asb13	37.5017	0.525364	0.194741	2.69775	0.00698091	0.647845
Heatr1	35.6187	-0.557585	0.206077	-2.70571	0.00681576	0.647845
Gm49901	0.76211	3.42483	1.2668	2.70352	0.00686093	0.647845
1700008O03Rik	3.79978	-2.07428	0.769633	-2.69516	0.00703549	0.64871
Eif2s2	779.902	0.468124	0.174022	2.69003	0.00714455	0.653472
Emc1	112.351	0.403892	0.150221	2.68864	0.00717429	0.653472
Gm19620	79.8963	0.989556	0.368536	2.6851	0.00725072	0.653472
Ndufc2	611.473	0.585371	0.217949	2.68581	0.00723538	0.653472
ENSMUSG00000121392	3.13234	-2.02376	0.753973	-2.68413	0.0072719	0.653472
Gm11703	150.888	0.686129	0.255066	2.69001	0.00714497	0.653472
Cep112it	1.26835	-3.26003	1.21473	-2.68375	0.00728009	0.653472
Gm2830	1050.22	0.795461	0.29609	2.68655	0.00721945	0.653472
Gm9544	1.22558	-3.29748	1.22777	-2.68574	0.00723697	0.653472
Rpl30	1099.02	0.876365	0.325709	2.69064	0.00713154	0.653472
Gm10548	8.44375	-1.4667	0.546288	-2.68484	0.00725639	0.653472
Gm48616	10.8479	-1.68055	0.626429	-2.68274	0.00730208	0.65387
Abcb1a	40.047	-0.671592	0.250514	-2.68085	0.00734354	0.656006
Gm10925	105464	0.703192	0.262498	2.67885	0.00738749	0.657502
Rps25-ps1	1386.44	0.719282	0.268541	2.67849	0.0073956	0.657502
Cdk19	380.503	-0.418099	0.156183	-2.67699	0.00742871	0.658874
Gm48631	0.923794	-3.35425	1.25403	-2.67477	0.00747795	0.661665
Slc30a10	34.0708	-0.610555	0.228448	-2.67262	0.00752625	0.664361
Gm2534	6.434	-1.63698	0.612724	-2.67164	0.00754809	0.664714
Hps4	8.64164	-1.03784	0.388595	-2.67075	0.00756823	0.664915
Samd9l	8.06126	1.1019	0.412874	2.66886	0.00761085	0.666963
Pum3	107.224	-0.339445	0.127222	-2.66814	0.00762735	0.666963
Rraga	217.123	0.576904	0.216469	2.66506	0.00769745	0.670238
Gm11826	222.021	0.914934	0.343358	2.66466	0.00770652	0.670238
4930542C12Rik	3.15013	-2.65615	0.997006	-2.66413	0.00771877	0.670238
Gm43859	2.61824	-2.01122	0.75619	-2.65968	0.00782147	0.675801
Mgmt	7.775	-1.5743	0.592065	-2.65899	0.0078375	0.675801
Prag1	21.5502	0.727509	0.273763	2.65744	0.00787355	0.675801
Cdk5r1	1246.44	0.292234	0.109944	2.65802	0.00786024	0.675801
Gal3st3	26.2661	0.846139	0.318166	2.65942	0.00782749	0.675801
Gm38144	7.51344	-1.40204	0.527948	-2.65564	0.00791583	0.677868
Etl4	98.629	0.62863	0.23698	2.65266	0.00798593	0.679187
Satb1	112.256	0.856224	0.322719	2.65315	0.00797435	0.679187
Gm37176	8.82861	-1.43866	0.542171	-2.65351	0.00796583	0.679187
Gm42572	2.42373	-2.29594	0.867085	-2.64788	0.00809971	0.68305
Gm42455	8.62499	-0.974816	0.367884	-2.6498	0.00805404	0.68305
Ahcyl2	50.7318	-0.5494	0.207394	-2.64907	0.00807132	0.68305
Trap1	43.0413	-0.549056	0.207373	-2.64768	0.0081047	0.68305
Pm20d1	2.13402	-2.44959	0.927621	-2.64072	0.00827298	0.685761
Lmo2	55.6669	-0.641414	0.242508	-2.64492	0.00817093	0.685761
Gspt2	64.8739	0.392357	0.148656	2.63936	0.00830624	0.685761
Lef1	13.6481	-1.07738	0.408869	-2.63503	0.008413	0.685761
Tmem51os1	12.2023	-1.40394	0.531558	-2.64117	0.00826196	0.685761
4930432E11Rik	3.5097	-1.8646	0.706929	-2.6376	0.00834952	0.685761
Crlf1	2.30336	2.27406	0.862662	2.6361	0.00838657	0.685761
Potefam3d	3.22117	-1.79358	0.680266	-2.63658	0.00837455	0.685761
Rara	4.72984	1.54592	0.586603	2.63538	0.00840429	0.685761
Odf4	2.62973	-2.60286	0.985235	-2.64187	0.00824506	0.685761
Sap30l	80.0554	-0.522678	0.197648	-2.64449	0.00818149	0.685761
Rnf43	8.78213	-1.05173	0.399041	-2.63564	0.00839785	0.685761
Cntrob	9.03745	-1.02385	0.387525	-2.64202	0.00824139	0.685761
Stx19	1.59587	-2.42638	0.919245	-2.63954	0.00830197	0.685761
mt-Te	337.368	1.4177	0.537551	2.63734	0.00835598	0.685761
Mrpl12	147.05	0.310993	0.118185	2.63141	0.00850309	0.690084
Syt7	359.733	0.594225	0.225799	2.63165	0.00849702	0.690084
Gm37769	1.25141	2.91122	1.10728	2.62915	0.00855978	0.691388
Lmo4	545.731	0.465337	0.177076	2.6279	0.00859149	0.691388
2510039O18Rik	32.9593	0.574133	0.218584	2.6266	0.00862415	0.691388
Csmd2	52.5927	0.613412	0.233614	2.62574	0.00864599	0.691388
Zfp710	26.026	-0.769395	0.292889	-2.62691	0.00861637	0.691388
Dock1	25.0094	-0.765912	0.291788	-2.62489	0.00866764	0.691388
Sec61g	766.016	0.820448	0.31203	2.62939	0.00855389	0.691388
Rps3a3	15.154	1.51992	0.578921	2.62544	0.00865364	0.691388
Gm11759	586.062	0.780087	0.297732	2.62009	0.0087906	0.696721
Gm12669	101.022	0.633284	0.241603	2.62117	0.00876275	0.696721
Gm44560	19.7272	1.02731	0.392016	2.62057	0.00877835	0.696721
Nvl	59.5123	-0.442433	0.169335	-2.61277	0.00898114	0.698928
A130048G24Rik	4.59053	-1.59621	0.615861	-2.59183	0.00954668	0.698928
Gm38021	14.1161	-1.06261	0.407333	-2.60869	0.00908897	0.698928
Gm37079	4.86673	-1.40129	0.535803	-2.61531	0.00891453	0.698928
Mixl1	2.85137	-2.06517	0.793814	-2.60158	0.00927949	0.698928
Rps15a-ps7	343.708	0.898305	0.346244	2.59443	0.00947488	0.698928
Gm29340	4.75468	-1.31309	0.50679	-2.59099	0.00956993	0.698928
Magee1	204.044	0.261398	0.100842	2.59216	0.00953752	0.698928
Msn	35.7353	-0.489811	0.187946	-2.60613	0.00915722	0.698928
Gm24535	2.68837	3.22456	1.23235	2.6166	0.00888115	0.698928
Pcdh10	367.018	0.34649	0.133055	2.60411	0.00921126	0.698928
Slc6a17	86.4186	0.683772	0.264142	2.58865	0.00963527	0.698928
Pafah1b1-ps1	4.73052	-1.44731	0.557952	-2.59397	0.00948751	0.698928
Adora3	2.7061	-2.17657	0.835528	-2.60503	0.00918674	0.698928
Cyp2j8	4.33393	-1.60821	0.620937	-2.58997	0.00959846	0.698928
Pgap4	107.79	0.45779	0.174937	2.61689	0.00887354	0.698928
Gm11264	3.06835	-2.80973	1.08157	-2.59783	0.00938143	0.698928
Rfc3	25.529	-0.674464	0.258397	-2.61019	0.00904927	0.698928
Rpl7-ps7	308.307	0.801825	0.307438	2.60809	0.00910489	0.698928
Gm15421	466.257	0.892353	0.343499	2.59783	0.00938144	0.698928
Sh2b2	12.5734	-1.18834	0.459042	-2.58874	0.00963271	0.698928
Gm9936	5.76259	1.71796	0.658775	2.60781	0.00911242	0.698928
Gm44652	3.28304	-2.47068	0.943756	-2.61793	0.00884658	0.698928
Rnf169	169.134	0.455877	0.175479	2.59789	0.00937978	0.698928
Gm46203	2.38675	-2.25397	0.86824	-2.59603	0.00943086	0.698928
Atp7b	5.61929	-1.37531	0.52695	-2.60994	0.00905591	0.698928
Mlycd	19.8786	-0.930237	0.35793	-2.59894	0.00935133	0.698928
Abcc12	2.14266	-2.20007	0.848702	-2.59227	0.00953442	0.698928
Opcml	290.948	0.56128	0.216439	2.59325	0.00950731	0.698928
Pls1	32.4465	-0.686942	0.26367	-2.60531	0.00917919	0.698928
Gm15600	3.12935	-1.88746	0.72737	-2.59492	0.00946143	0.698928
Clmp	78.812	0.704119	0.271013	2.5981	0.00937425	0.698928
Gprin1	43.7487	1.11188	0.427391	2.60155	0.00928028	0.698928
Gm47096	4.59668	-1.40825	0.539702	-2.60931	0.00907245	0.698928
Tnfaip2	6.73781	-1.25471	0.481553	-2.60556	0.00917244	0.698928
Fyb	50.3057	-0.471093	0.180719	-2.60677	0.00914007	0.698928
Gm5475	9.55925	-1.22217	0.470206	-2.59922	0.00934366	0.698928
Fbxo45	61.8986	0.458887	0.175457	2.61538	0.0089129	0.698928
Tsbp1	4.35696	-1.66772	0.644161	-2.58898	0.00962604	0.698928
Gm49905	5.4036	-1.81231	0.697954	-2.5966	0.00941511	0.698928
Tmem178	76.2159	1.24956	0.482312	2.59076	0.00957639	0.698928
Pura	940.233	0.327038	0.125975	2.59606	0.00943001	0.698928
Btrc	49.1041	-0.521301	0.201404	-2.58834	0.00964401	0.698928
mt-Tl2	968.721	1.15336	0.444831	2.59279	0.00951996	0.698928
Zfp703	39.3905	0.845473	0.327133	2.58449	0.00975226	0.704034
Slc5a7	58.862	-0.62346	0.241225	-2.58456	0.00975038	0.704034
Gm16023	2.08273	-2.55566	0.989356	-2.58316	0.00979006	0.705396
Gm11408	139.374	0.85062	0.329529	2.58132	0.0098424	0.706097
Zfp87	47.6492	0.547668	0.212207	2.58082	0.00985666	0.706097
Atxn7l1	17.025	-0.830675	0.321814	-2.58123	0.009845	0.706097
Rpl34-ps1	49.8171	1.02885	0.398994	2.5786	0.00992009	0.709277
Or56a4	4.57506	-1.57653	0.611834	-2.57673	0.00997394	0.709411
Mical2	50.304	0.740472	0.287274	2.57758	0.00994952	0.709411
1700001L05Rik	4.06489	-2.04486	0.793642	-2.57655	0.0099791	0.709411
Gm13339	8896.54	0.655807	0.254782	2.574	0.0100531	0.709603
Zfp783.1	4.59241	-1.51747	0.589749	-2.57307	0.0100799	0.709603
Gm45426	2.82169	-2.00186	0.777782	-2.5738	0.0100588	0.709603
Large1	136.572	0.536706	0.208617	2.57269	0.0100913	0.709603
Rpl26	1742.04	0.792148	0.307927	2.57252	0.0100961	0.709603
Jdp2	28.7819	0.661961	0.257127	2.57445	0.0100399	0.709603
Gm11400	2.47685	-2.29742	0.89355	-2.57112	0.010137	0.71114
Gm20305	25.7661	0.78967	0.307352	2.56927	0.0101914	0.711412
Gm15614	1.51001	-2.71393	1.05612	-2.56972	0.010178	0.711412
Gm48557	90.7588	0.524094	0.204004	2.56903	0.0101982	0.711412
Nctc1	2.75008	-1.76125	0.686087	-2.56709	0.0102557	0.714086
Gm37225	4.48844	-1.82825	0.718729	-2.54372	0.0109679	0.716779
Gm7891	1.22271	-3.02394	1.18154	-2.55932	0.0104876	0.716779
Cdc25b	10.0865	0.931381	0.365772	2.54634	0.0108858	0.716779
Ppp1r16b	338.894	-0.374783	0.146479	-2.55861	0.0105091	0.716779
Gm14586	1685.24	0.751295	0.29447	2.55134	0.0107309	0.716779
Rnu1b6	1.42071	-2.92984	1.14903	-2.54983	0.0107776	0.716779
5830444B04Rik	18.3377	-0.884584	0.346646	-2.55184	0.0107156	0.716779
Gm26703	22.6258	-0.83066	0.325002	-2.55586	0.0105926	0.716779
Gm10086	17.3138	0.785967	0.308844	2.54487	0.0109318	0.716779
Armc10	21.1564	0.842087	0.33046	2.54822	0.0108273	0.716779
Psmg3	63.5034	-0.481922	0.188969	-2.55026	0.0107642	0.716779
Acad12	2.1542	-2.56635	1.00462	-2.55455	0.0106325	0.716779
Cd27	1.62923	-2.80587	1.09453	-2.56355	0.0103608	0.716779
Gm10297	12.8862	-0.949113	0.371269	-2.5564	0.0105761	0.716779
Mtmr10	19.5837	-0.887622	0.346918	-2.5586	0.0105095	0.716779
Gm17826	2.00257	-2.66024	1.042	-2.55301	0.0106797	0.716779
Gm29443	6.20349	2.80641	1.10201	2.54662	0.0108771	0.716779
Tsen34	169.33	0.428321	0.167742	2.55345	0.010666	0.716779
Gm4557	1.36804	-3.11322	1.22114	-2.54943	0.0107899	0.716779
Rps17	202.049	0.823138	0.322648	2.55119	0.0107356	0.716779
Gm32849	3.32272	-1.81361	0.707492	-2.56344	0.010364	0.716779
Aldoa	2203.03	0.294716	0.115399	2.5539	0.0106525	0.716779
Mdm1	3.3334	-1.73954	0.678918	-2.56223	0.0104003	0.716779
Gm36997	3.32148	-2.3432	0.921164	-2.54374	0.0109672	0.716779
Gm45345	7.1093	-1.21295	0.473635	-2.56093	0.0104391	0.716779
Gm31659	3.81543	-2.3855	0.930984	-2.56234	0.0103968	0.716779
Septin8	212.419	0.470485	0.184873	2.54491	0.0109306	0.716779
Taf15	23.3279	-0.703059	0.275554	-2.55144	0.0107279	0.716779
Sparc	636.528	-0.784511	0.306545	-2.5592	0.0104913	0.716779
Cnrip1	82.2161	0.525132	0.206138	2.54747	0.0108507	0.716779
Elmo1	117.658	-0.360802	0.141492	-2.54999	0.0107728	0.716779
Gm266	10.4473	-1.15572	0.452128	-2.55618	0.0105827	0.716779
Emc2	228.735	0.413997	0.162416	2.549	0.0108033	0.716779
Boc	5.08827	1.21555	0.477128	2.54765	0.0108452	0.716779
Fgf1	51.2808	-0.595603	0.234072	-2.54453	0.0109425	0.716779
9330118I20Rik	8.68311	-1.15735	0.455126	-2.54292	0.0109929	0.717158
A2ml1	40.6741	0.591756	0.232837	2.5415	0.0110377	0.717565
Gm47093	1.17459	-2.78245	1.09464	-2.54189	0.0110256	0.717565
Gm25524	1.47985	-2.64996	1.0439	-2.53852	0.0111322	0.718012
Hspa4	436.398	0.209823	0.0826458	2.53883	0.0111225	0.718012
Igf2bp1	6.85765	-1.3203	0.520287	-2.53764	0.0111602	0.718012
Arhgdig	54.4778	0.779111	0.306956	2.53819	0.0111429	0.718012
Gm56889	2.9194	1.99819	0.787259	2.53816	0.0111436	0.718012
mt-Ts1	169.129	1.00262	0.394951	2.53859	0.01113	0.718012
Rps3	1372.3	0.60084	0.236847	2.53683	0.0111861	0.71844
Gm3940	187.593	0.76606	0.30238	2.53344	0.011295	0.720066
Vamp3	59.1429	-0.560426	0.221424	-2.531	0.0113736	0.720066
Gm43111	3.5249	-1.99303	0.787495	-2.53085	0.0113787	0.720066
Cwh43	4.29188	-1.61782	0.639444	-2.53005	0.0114048	0.720066
Gm50467	2.19205	-2.45346	0.968214	-2.53401	0.0112766	0.720066
Gm12174	35.9942	0.779015	0.307598	2.53257	0.0113229	0.720066
Gm17807	5.04113	1.56474	0.618202	2.53112	0.0113699	0.720066
Cep170b	195.203	0.518883	0.204666	2.53527	0.0112362	0.720066
Ndufb4	263.906	0.539176	0.213078	2.53042	0.0113926	0.720066
Gm49683	1.29981	-2.74598	1.08495	-2.53097	0.0113746	0.720066
Rassf2	46.5721	-0.617415	0.244209	-2.52822	0.0114642	0.722594
Pcbp1	303.037	0.350938	0.139013	2.5245	0.0115863	0.72605
Gm56129	2.19815	-2.97172	1.17728	-2.52423	0.0115951	0.72605
Gm2225	789.915	0.779565	0.308704	2.52529	0.0115604	0.72605
Gm39325	10.8512	-1.3007	0.515296	-2.52418	0.011597	0.72605
Cyp3a63-ps	1.76052	-2.16755	0.85924	-2.52263	0.0116481	0.72711
Stat3	75.1809	-0.364021	0.144311	-2.52248	0.011653	0.72711
Sorl1	301.545	0.48387	0.191895	2.52153	0.0116844	0.727853
Mob1a	21.7361	-0.58035	0.230275	-2.52024	0.0117274	0.728718
Hsf5	5.09786	-1.47717	0.586193	-2.51994	0.0117374	0.728718
Arfgef3	308.955	0.351693	0.139637	2.51863	0.0117813	0.729415
Kif5b	817.437	-0.352604	0.140009	-2.51843	0.0117878	0.729415
Stk17b	16.1189	-0.787688	0.313625	-2.51156	0.0120199	0.73204
Ecrg4	9.88031	2.37775	0.947722	2.50891	0.0121104	0.73204
Gm13340	7290.85	0.63642	0.254164	2.50397	0.0122808	0.73204
Cybb	2.94949	-1.90965	0.761949	-2.50627	0.0122013	0.73204
Postn	5.48425	-1.30575	0.51888	-2.51648	0.0118532	0.73204
Gm43174	11.7415	-1.13086	0.450829	-2.50841	0.0121276	0.73204
Gm42442	2.32027	-2.47997	0.987233	-2.51205	0.0120033	0.73204
Gm43018	3.69252	-1.51279	0.604081	-2.50429	0.0122699	0.73204
Rny3	29.47	0.845843	0.336837	2.51113	0.0120345	0.73204
Pirb	2.06447	-2.14375	0.852791	-2.5138	0.0119438	0.73204
Gm6808	13.8137	0.856823	0.341665	2.50779	0.0121488	0.73204
Kctd4	108.263	0.515548	0.20511	2.51352	0.0119532	0.73204
Gm16551	2.75386	-1.81444	0.722801	-2.51028	0.0120634	0.73204
Slc25a19	40.7016	-0.471225	0.187966	-2.50697	0.0121772	0.73204
Gabrg2	347.904	0.406731	0.162457	2.50362	0.0122932	0.73204
Scpep1	25.2955	0.685508	0.272593	2.51477	0.0119111	0.73204
4833417C18Rik	1.30044	-2.92911	1.16903	-2.50558	0.012225	0.73204
Gm22442	2.04739	2.28263	0.908032	2.51382	0.0119431	0.73204
9630002D21Rik	2.72378	-2.23101	0.889829	-2.50724	0.0121679	0.73204
Pacs2	64.4559	-0.522531	0.208509	-2.50603	0.0122094	0.73204
Gm6030	229.843	0.765862	0.305935	2.50334	0.0123026	0.73204
C230085N15Rik	12.2353	-1.15764	0.46107	-2.51077	0.0120468	0.73204
Crisp2	2.56245	3.50124	1.39465	2.51048	0.0120567	0.73204
Arap3	17.3478	-0.787593	0.314685	-2.5028	0.0123215	0.73204
Lrrc10b	313.207	-0.752856	0.300238	-2.50753	0.0121577	0.73204
Papolb	0.979771	-3.04118	1.21556	-2.50188	0.0123536	0.732283
Gm48175	91.2953	0.82689	0.330551	2.50155	0.0123649	0.732283
Pla2g7	159.167	-0.513488	0.205369	-2.50032	0.012408	0.732505
Rps14	2775.81	0.674028	0.269529	2.50076	0.0123926	0.732505
Zfp266	62.8549	-0.40578	0.162403	-2.4986	0.0124686	0.734918
Lca5	11.2206	-0.865669	0.346616	-2.49749	0.0125076	0.736053
Gm13622	963.984	0.656362	0.262953	2.49612	0.0125559	0.737726
Adamtsl2	4.56221	1.82989	0.735527	2.48786	0.0128514	0.740476
6530402F18Rik	2.88133	2.11975	0.850895	2.4912	0.0127312	0.740476
Gss	11.6189	-1.01277	0.406703	-2.4902	0.0127671	0.740476
Gm9409	6.88171	1.28529	0.516044	2.49066	0.0127507	0.740476
Gm12468	7.79186	1.41772	0.569561	2.48915	0.012805	0.740476
Gm12479	1.84383	-3.24886	1.30602	-2.48759	0.0128611	0.740476
Iqca1l	9.42624	-1.73248	0.695389	-2.49138	0.0127247	0.740476
Rpl37rt	2293.28	0.608009	0.244328	2.4885	0.0128285	0.740476
Perp	9.58486	1.06886	0.429455	2.48888	0.0128147	0.740476
Trac	2.51267	-1.97993	0.795702	-2.48828	0.0128363	0.740476
9530059O14Rik	68.3283	-0.612843	0.245903	-2.49221	0.012695	0.740476
Zcchc9	32.6287	-0.531053	0.213371	-2.48887	0.0128148	0.740476
Gm48653	2.80256	-1.88229	0.755002	-2.4931	0.0126633	0.740476
Gm21269	1.60634	-2.52696	1.01631	-2.48641	0.012904	0.741798
Ganc	23.2365	-0.639705	0.257538	-2.48392	0.0129945	0.743516
Enpp3	4.58353	-1.45355	0.585186	-2.48392	0.0129946	0.743516
Dync1h1	938.839	0.27752	0.11175	2.48339	0.0130137	0.743516
Rtn4r	25.3535	1.56498	0.630173	2.48341	0.0130132	0.743516
Slc39a12	31.1053	-0.598772	0.241185	-2.48263	0.0130418	0.743981
A830019L24Rik	1.17094	3.01712	1.21651	2.48014	0.0131332	0.744062
4930432J09Rik	6.97877	-1.20497	0.485798	-2.4804	0.0131237	0.744062
Timm8b	288.568	0.840022	0.338737	2.47987	0.0131431	0.744062
Smad5	80.7056	-0.359905	0.14504	-2.48142	0.0130859	0.744062
Dsg1c	5.03703	1.91209	0.77079	2.48068	0.013113	0.744062
Stat4	1.87149	2.68595	1.08865	2.46722	0.0136167	0.751084
Gm37115	2.15783	-2.31129	0.938351	-2.46314	0.0137728	0.751084
Fcrlb	1.56626	-2.26147	0.916156	-2.46843	0.0135706	0.751084
Axdnd1	4.14237	-1.54472	0.625173	-2.47088	0.0134783	0.751084
Gm37914	6.53398	-1.35106	0.549809	-2.45732	0.0139978	0.751084
Meig1	12.3235	1.21322	0.49286	2.4616	0.0138321	0.751084
Bcas1	308.891	-0.735564	0.299927	-2.45248	0.0141875	0.751084
Banf2os	1.04635	3.06823	1.24858	2.45737	0.0139957	0.751084
Cytip	8.12554	-1.34546	0.549829	-2.44705	0.0144029	0.751084
Disp2	71.6295	0.470052	0.190796	2.46363	0.0137536	0.751084
Cebpb	5.76811	1.16895	0.476401	2.4537	0.0141395	0.751084
Pld1	14.2155	-0.885788	0.361759	-2.44856	0.0143429	0.751084
Adrm1b	165.941	0.4554	0.185552	2.4543	0.0141158	0.751084
Rnf11	253.087	0.318254	0.128568	2.47538	0.0133093	0.751084
Lpar1	156.661	-0.515254	0.208194	-2.47487	0.0133283	0.751084
Clvs1	16.2921	-0.932809	0.380534	-2.45132	0.0142335	0.751084
Cpne3	30.0879	-0.584653	0.237488	-2.46182	0.0138234	0.751084
Gm57141	1.15362	3.12091	1.2711	2.45528	0.0140776	0.751084
Atp5j2	1524.49	0.650895	0.265473	2.45183	0.0142131	0.751084
Lnx1	0.76356	2.98485	1.2175	2.45162	0.0142216	0.751084
D5Ertd579e	182.734	-0.361115	0.146061	-2.47236	0.0134224	0.751084
Speer4b	3.72499	-1.61617	0.660683	-2.44621	0.0144365	0.751084
Ppm1g	89.2688	0.322299	0.130223	2.47497	0.0133249	0.751084
Supt7l	179.075	0.615521	0.251568	2.44674	0.0144155	0.751084
Gm20005	15.6136	-1.13166	0.458893	-2.46607	0.0136604	0.751084
Gm43984	6.52644	-2.02918	0.827185	-2.45311	0.0141627	0.751084
Brpf1	44.2253	0.449055	0.183212	2.45101	0.0142456	0.751084
Sv2b	433.236	0.842487	0.342141	2.4624	0.0138011	0.751084
Mboat7	131.629	0.424099	0.171672	2.47041	0.013496	0.751084
Stx4a	63.2439	-0.459833	0.18791	-2.44708	0.0144017	0.751084
Tmem238	4.75179	-1.29578	0.526209	-2.46249	0.0137977	0.751084
Nav2	54.8598	-0.552262	0.225122	-2.45317	0.0141604	0.751084
4930579H20Rik	0.901043	-2.80066	1.13948	-2.45785	0.013977	0.751084
Gm47693	1.31543	2.7215	1.11044	2.45084	0.0142524	0.751084
Sugp2	87.1936	0.519173	0.209961	2.47271	0.0134092	0.751084
4933406B17Rik	5.73659	-1.45677	0.595152	-2.44773	0.0143759	0.751084
Tsc22d1	694.394	0.29754	0.120612	2.46693	0.0136277	0.751084
Bora	5.18277	-1.26221	0.511816	-2.46614	0.013658	0.751084
Icam5	221.275	0.45151	0.184474	2.44755	0.0143829	0.751084
Dpy19l1	149.974	0.490019	0.200003	2.45006	0.0142831	0.751084
Ssh2	89.9244	0.345006	0.140683	2.45237	0.0141919	0.751084
Gm12346	724.435	0.441095	0.179088	2.46301	0.0137778	0.751084
Gm32089	7.43654	-1.30128	0.526838	-2.46998	0.013512	0.751084
F630042J09Rik	1.79667	-2.68277	1.09051	-2.46012	0.0138892	0.751084
Gpr22	111.715	0.688692	0.279687	2.46236	0.0138025	0.751084
Tatdn1	21175.6	0.491096	0.199295	2.46417	0.0137331	0.751084
Gm2999	7.40014	1.15738	0.470139	2.46178	0.0138249	0.751084
Matn2	17.8588	0.765803	0.310224	2.46855	0.0135663	0.751084
Ets2	129.469	0.355721	0.14499	2.45342	0.0141505	0.751084
Atp6v1g2	374.868	0.451321	0.184305	2.44877	0.0143346	0.751084
Ptprs	176.123	0.407968	0.166164	2.45522	0.0140799	0.751084
Eif2s3y	47.4336	0.750585	0.303627	2.47206	0.0134336	0.751084
Camk4	288.715	-0.621196	0.253568	-2.44982	0.0142929	0.751084
Epb41l4a	12.4053	-0.939609	0.381675	-2.46181	0.0138239	0.751084
Me2	55.5425	-0.594398	0.241125	-2.4651	0.0136975	0.751084
Rpl17	33.0411	0.61331	0.249719	2.456	0.0140495	0.751084
Sall3	14.6146	-1.05018	0.425682	-2.46704	0.0136234	0.751084
Psd2	22.8804	-0.839565	0.343199	-2.44629	0.0144333	0.751084
Rbm12	31.964	0.667144	0.272822	2.44534	0.0144716	0.751855
Wasf1	178.14	0.303694	0.124219	2.44483	0.0144921	0.751874
Zdhhc9	49.9458	0.442592	0.181122	2.44361	0.0145411	0.752318
Chchd6	160.094	0.304078	0.124423	2.4439	0.0145296	0.752318
Col1a2	22.5741	1.0389	0.425273	2.44289	0.0145703	0.752785
Ikbip	35.7141	-0.531646	0.217819	-2.44077	0.0146559	0.753031
Pou4f2	1.86666	-2.23876	0.917133	-2.44104	0.0146448	0.753031
Gm12013	121.075	0.799332	0.32739	2.44153	0.0146251	0.753031
Gm15738	1.30112	-2.85807	1.17049	-2.44177	0.0146155	0.753031
Fmod	4.53217	2.20196	0.902753	2.43917	0.0147212	0.755345
Tnfsf15	5.16275	-1.42553	0.584813	-2.43758	0.0147859	0.757618
Stat5a	6.15884	-1.39451	0.57232	-2.4366	0.0148262	0.758641
Bbox1	4.57632	-1.65962	0.681315	-2.4359	0.0148546	0.758664
Gabbr2	151.694	0.785836	0.323235	2.43116	0.0150507	0.758664
Mgam	5.17027	-1.26472	0.519524	-2.43439	0.014917	0.758664
Hspbp1	100.877	0.64401	0.26469	2.43307	0.0149714	0.758664
Pgm2l1	690.143	0.678167	0.278803	2.43242	0.0149982	0.758664
Cnn2	7.33265	-1.1082	0.455493	-2.43297	0.0149756	0.758664
Gm26843	4.02451	-1.80062	0.74044	-2.43182	0.0150232	0.758664
Gm10701	1.95707	-2.30638	0.947407	-2.43442	0.0149158	0.758664
Supt4a	31.2631	0.600006	0.246539	2.43371	0.0149448	0.758664
AW495222	5.01194	1.32488	0.544738	2.43215	0.0150095	0.758664
mt-Tm	5849.17	0.864182	0.355425	2.4314	0.0150405	0.758664
Sidt1	12.5291	1.14925	0.472896	2.43023	0.0150892	0.759578
Mecom	5.03273	-1.36296	0.561359	-2.42796	0.0151839	0.761862
4933405D12Rik	7.01699	-1.18171	0.486766	-2.42768	0.0151959	0.761862
mt-Atp6	799.789	0.790936	0.325758	2.42798	0.015183	0.761862
Gm29695	2.75081	2.18611	0.903166	2.4205	0.0154994	0.762159
Ntmt1	17.0355	0.743467	0.306648	2.42449	0.0153297	0.762159
Zfas1	168.898	0.489856	0.201992	2.42513	0.0153027	0.762159
Nptx2	29.4771	0.893577	0.369012	2.42154	0.015455	0.762159
Zbed5	13.8333	0.728132	0.300847	2.42028	0.0155088	0.762159
Psma4	262.943	0.310989	0.128384	2.42233	0.0154214	0.762159
Tlcd2	1.75434	-2.59007	1.06975	-2.4212	0.0154692	0.762159
Adam19	10.133	0.869266	0.358901	2.42202	0.0154344	0.762159
Car10	91.3432	0.989521	0.408489	2.42239	0.0154187	0.762159
Gm32063	4.38902	-1.69765	0.699844	-2.42576	0.0152765	0.762159
Srsf5	96.6939	-0.331506	0.13673	-2.42452	0.0153286	0.762159
Gm37019	7.04692	-1.17455	0.485068	-2.42141	0.0154604	0.762159
Gm10247	833.892	0.66785	0.275291	2.42598	0.0152671	0.762159
Ildr1	2.18911	-1.9232	0.793916	-2.42242	0.0154176	0.762159
Gm50021	1.04322	-3.15872	1.3038	-2.42271	0.0154054	0.762159
Gm38238	4.85285	-1.34761	0.559277	-2.40955	0.0159722	0.765355
Tram2	2.82536	-2.05779	0.852012	-2.41521	0.0157262	0.765355
Gm29216	21049	1.12559	0.467113	2.40967	0.0159669	0.765355
Gm13182	1.62393	-2.19673	0.910489	-2.41269	0.0158354	0.765355
Gm14989	0.911563	3.01887	1.25253	2.41022	0.015943	0.765355
F8	13.5562	-0.787412	0.325994	-2.41542	0.0157172	0.765355
Fam90a1b.1	2.11287	-2.14194	0.885736	-2.41826	0.0155951	0.765355
Nsmaf	26.1561	-0.554604	0.229387	-2.41777	0.015616	0.765355
Gm11810	168.348	0.577202	0.23934	2.41164	0.0158809	0.765355
Pla2g1b	63.0974	0.809919	0.33513	2.41673	0.0156607	0.765355
Gm5599	1.43843	-2.43691	1.01148	-2.40926	0.0159847	0.765355
Gm6855	4.74357	-1.57961	0.65511	-2.41121	0.0158995	0.765355
Clip3	392.512	0.393247	0.163207	2.4095	0.0159743	0.765355
Gm47257	59.4241	0.62929	0.260552	2.41522	0.0157259	0.765355
C2cd4c	9.50719	0.989299	0.410589	2.40946	0.0159761	0.765355
Irs2	80.6782	0.439082	0.182117	2.41099	0.0159093	0.765355
Gm17923	3.85236	-1.81213	0.749782	-2.41688	0.0156543	0.765355
4833415N18Rik	38.4852	-0.598915	0.248441	-2.41069	0.0159222	0.765355
Gm10269	386.52	0.837763	0.347267	2.41244	0.015846	0.765355
Oosp3	1.08804	-2.90867	1.20551	-2.41281	0.0158302	0.765355
A530058N18Rik.1	6.96535	-1.33567	0.555179	-2.40584	0.0161355	0.766684
Magt1	67.1167	-0.48739	0.202407	-2.40797	0.0160416	0.766684
Cdh1	5.62797	-1.13292	0.470744	-2.40666	0.0160992	0.766684
Cbfa2t3	34.0234	0.764998	0.317977	2.40583	0.016136	0.766684
Gpx1	186.025	-0.436786	0.181507	-2.40644	0.0161087	0.766684
mt-Tk	25.5479	1.20567	0.500881	2.40711	0.0160795	0.766684
Chtf18	2.59135	-2.05549	0.85473	-2.40484	0.0161796	0.767781
Rps18-ps1	38.091	0.882198	0.36693	2.40427	0.0162048	0.767996
Cdk6	8.36091	-1.03199	0.429469	-2.40294	0.016264	0.769822
Gm15661	4.04633	-1.5426	0.642318	-2.40162	0.0163227	0.770169
Atp5mpl	773.927	0.725795	0.302241	2.40138	0.0163333	0.770169
Sh3rf2	90.3367	-0.543633	0.226325	-2.402	0.0163057	0.770169
Pan2	14.1712	-0.750214	0.312512	-2.4006	0.0163684	0.770848
Gm816	3.13707	-1.63544	0.681574	-2.3995	0.0164173	0.772171
Tram1l1	84.0935	0.381785	0.159331	2.39617	0.0165673	0.7724
Shox2	7.19452	-3.30778	1.37951	-2.39778	0.0164946	0.7724
Smim17	13.4202	-0.879102	0.366849	-2.39636	0.0165588	0.7724
Tenm2	186.924	0.464765	0.193857	2.39746	0.0165093	0.7724
Eif3e	271.884	0.560496	0.233876	2.39655	0.0165501	0.7724
Gm50313	26.5562	0.935651	0.390294	2.3973	0.0165165	0.7724
Dpp3	40.7757	-0.501458	0.209272	-2.39621	0.0165657	0.7724
Maip1	39.0184	0.520126	0.217234	2.39431	0.0166518	0.773977
Stx2	12.5729	-0.913508	0.38158	-2.39401	0.0166651	0.773977
Tmem229a	77.8204	-0.470826	0.19674	-2.39314	0.016705	0.773977
Gpd1l	85.7016	0.385319	0.160993	2.39339	0.0166934	0.773977
Gm11970	168.257	0.746138	0.311554	2.3949	0.0166251	0.773977
Sf3b1	443.305	-0.213703	0.0895058	-2.38759	0.0169593	0.776156
Ankrd35	10.7865	0.900728	0.377356	2.38695	0.0169888	0.776156
Gm12648	1.805	-2.88651	1.2092	-2.38713	0.0169806	0.776156
Gm4963	110.597	0.602758	0.252395	2.38816	0.0169331	0.776156
Rpl38-ps2	960.235	0.591623	0.247887	2.38666	0.017002	0.776156
Gm47522	3.89418	-1.61665	0.676778	-2.38874	0.0169061	0.776156
Gm7034	7.12793	0.981255	0.410952	2.38776	0.0169515	0.776156
Zcchc24	84.1821	-0.463297	0.193854	-2.38993	0.0168515	0.776156
Plppr2	51.9262	0.696241	0.291674	2.38705	0.0169842	0.776156
Ndufb4c	244.371	0.645957	0.270095	2.39159	0.0167754	0.776156
Gm5805	2259.84	0.658892	0.275725	2.38967	0.0168634	0.776156
Abhd17b	136.221	0.329707	0.138032	2.38863	0.0169115	0.776156
Cd109	4.2059	-1.61802	0.678307	-2.38539	0.0170612	0.777901
Sowahb	9.51374	1.17129	0.491319	2.38397	0.0171272	0.778054
Mrpl33	320.475	0.637656	0.267413	2.38454	0.0171007	0.778054
Cdyl	321.699	0.59685	0.250331	2.38424	0.0171144	0.778054
Mfap5	17.91	2.96506	1.24449	2.38255	0.0171932	0.780101
Cd48	1.90427	3.25483	1.36663	2.38164	0.0172355	0.780123
Taco1os	4.89663	1.65172	0.693391	2.38209	0.0172146	0.780123
4933429O19Rik	1.97836	-2.41773	1.01551	-2.3808	0.0172752	0.780971
Ptchd4	19.142	-0.681687	0.286383	-2.38033	0.0172969	0.781004
Pcgf6	19.7336	-0.719117	0.30222	-2.37945	0.0173384	0.781928
Gm50334	4.55149	-1.70272	0.715788	-2.37881	0.0173687	0.782347
Phf8	36.1808	0.499616	0.210077	2.37825	0.0173949	0.782583
Gm18864	2.29533	-2.01369	0.848058	-2.37448	0.0175739	0.784007
Igsf21	61.0199	0.908148	0.382279	2.37561	0.0175198	0.784007
Vps37d	19.8746	0.683798	0.287852	2.37552	0.0175243	0.784007
Gm9130	120.583	0.619958	0.261072	2.37467	0.0175649	0.784007
Gm22229	2.11199	-2.31352	0.974225	-2.37473	0.0175616	0.784007
Yaf2	188.896	0.302182	0.127186	2.37591	0.0175056	0.784007
Rhebl1	15.0765	0.697761	0.293672	2.37599	0.0175021	0.784007
Gm6645	4.17363	1.48872	0.627711	2.37167	0.0177079	0.784563
Gm43605	3.6374	-1.57527	0.664129	-2.37193	0.0176953	0.784563
Stx7	142.103	0.317417	0.133819	2.37199	0.0176928	0.784563
Mex3d	10.2467	0.830473	0.349948	2.37313	0.017638	0.784563
Gm8158	263.976	0.705124	0.297379	2.37113	0.0177338	0.784563
Ccdc13	8.24587	-1.10174	0.464631	-2.37121	0.0177298	0.784563
Gm49271	5.34454	-1.62413	0.684379	-2.37314	0.0176377	0.784563
Txndc9	222.749	0.481571	0.203398	2.36763	0.0179026	0.787357
Rpl7	847.387	0.662623	0.279779	2.36838	0.0178663	0.787357
Stk36	5.42908	-1.40294	0.592833	-2.3665	0.0179571	0.787357
Flt1	60.7002	-0.62794	0.265159	-2.36817	0.0178765	0.787357
Gm42879	1.65224	-2.16728	0.916571	-2.36455	0.0180518	0.787357
Gm45873	2.76084	-1.66205	0.702983	-2.36429	0.0180649	0.787357
Rarb	14.9524	-0.872189	0.368507	-2.36682	0.0179417	0.787357
S1pr5	17.7031	-0.65224	0.275821	-2.36472	0.0180435	0.787357
Scap	80.7742	0.426795	0.180528	2.36415	0.0180717	0.787357
1700063D05Rik	8.28522	-1.21142	0.511857	-2.36671	0.0179469	0.787357
Ranbp3l	6.35236	1.33403	0.563083	2.36915	0.0178292	0.787357
4930500H12Rik	1.27679	-2.46073	1.04051	-2.36492	0.0180339	0.787357
mt-Tn	1377.09	0.783027	0.331167	2.36445	0.0180569	0.787357
Dpp10	143.691	0.48116	0.203622	2.363	0.0181276	0.787946
Atp5l	619.089	0.590831	0.250005	2.36328	0.018114	0.787946
Prkar1b	579.24	0.558629	0.236531	2.36176	0.0181883	0.789666
Gm6285	3.11462	2.18909	0.927928	2.35912	0.0183183	0.794385
Gm48909	400.872	0.629776	0.267125	2.35761	0.0183932	0.794857
Rpl23	1043.57	0.478615	0.202992	2.35781	0.0183833	0.794857
Pdzph1	9.79991	0.92202	0.391019	2.35799	0.0183741	0.794857
Naalad2	7.26979	-0.913393	0.387503	-2.35712	0.0184171	0.794964
Atp2b4	232.621	0.706025	0.300018	2.35327	0.018609	0.796779
Rpl30-ps3	937.387	0.725686	0.308404	2.35304	0.0186208	0.796779
Gm7854	2.03533	-2.11391	0.898055	-2.35387	0.018579	0.796779
Gm44168	3.48275	-1.40546	0.596848	-2.3548	0.0185328	0.796779
Dusp6	93.3888	0.544028	0.231044	2.35465	0.01854	0.796779
Gm23803	1.41643	-2.56159	1.08872	-2.35285	0.0186302	0.796779
Mcc	16.7499	-0.707701	0.300738	-2.35321	0.018612	0.796779
Lbhd1	9.57859	0.995776	0.423019	2.35398	0.0185737	0.796779
Rec8	1.53684	-3.02219	1.28477	-2.35232	0.0186566	0.796991
1700019D03Rik	57.2815	0.574979	0.245021	2.34665	0.0189431	0.801344
Ssb	955.931	0.335686	0.142883	2.34938	0.0188045	0.801344
AI504432	77.0947	0.475691	0.202543	2.34859	0.0188448	0.801344
Gm47625	1.26811	-2.72859	1.1624	-2.34738	0.0189062	0.801344
Prss44	2.56607	-2.15668	0.917971	-2.3494	0.0188036	0.801344
Cep95	16.5229	-0.713826	0.304322	-2.34563	0.0189951	0.801344
Xbp1	76.0976	0.379482	0.161718	2.34656	0.0189474	0.801344
Sqle	60.1364	0.53688	0.228752	2.347	0.0189253	0.801344
Pfdn5	710.679	0.498645	0.212412	2.34754	0.0188979	0.801344
Rogdi	89.2457	0.509875	0.217369	2.34566	0.0189933	0.801344
Or10q3	3.88223	-1.56013	0.664942	-2.34627	0.0189624	0.801344
Xrcc4	62.7121	0.535228	0.228234	2.34508	0.0190228	0.801603
Tox	56.3993	0.64885	0.276995	2.34246	0.019157	0.80191
Bud23	23.1268	-0.573572	0.244829	-2.34275	0.0191424	0.80191
Gm44764	1.9598	-3.07806	1.31368	-2.34309	0.0191248	0.80191
Osgep	31.5328	-0.519192	0.221634	-2.34257	0.0191514	0.80191
Pnn	127.764	-0.330721	0.141106	-2.34378	0.0190892	0.80191
Scin	4.03773	-2.10576	0.899075	-2.34214	0.0191733	0.80191
Umps	17.6907	-0.652734	0.278708	-2.342	0.0191807	0.80191
Cetn2	171.164	0.442868	0.189151	2.34134	0.0192146	0.802425
Agrn	51.7095	0.454427	0.194194	2.34006	0.0192805	0.80248
Rps15a-ps5	177.365	0.752164	0.321373	2.34047	0.0192594	0.80248
Trpm6	3.34049	1.76679	0.754828	2.34066	0.0192497	0.80248
Uck2	22.4379	0.696534	0.298292	2.33507	0.0195395	0.802671
Sall4	7.05123	-1.51308	0.647083	-2.33831	0.0193714	0.802671
5530601H04Rik	29.8599	0.608542	0.260618	2.33499	0.0195437	0.802671
Anp32e	203.04	-0.268644	0.114871	-2.33865	0.0193534	0.802671
Gm12990	1.52776	-2.64428	1.13166	-2.33664	0.0194579	0.802671
Or8b9	2.31756	-2.19601	0.940041	-2.33608	0.0194872	0.802671
Ankrd34c	11.5537	1.04856	0.448929	2.3357	0.0195068	0.802671
Jkamp	214.61	0.446612	0.191103	2.33702	0.019438	0.802671
Scube1	9.64471	1.27459	0.545658	2.33588	0.0194977	0.802671
Fbln1	8.33118	1.4272	0.610552	2.33755	0.0194106	0.802671
Filip1l	12.5714	-0.815775	0.349011	-2.33739	0.019419	0.802671
2700054A10Rik	1.42303	-2.23221	0.955325	-2.3366	0.01946	0.802671
Rpn1	333.598	0.258097	0.110572	2.33421	0.0195848	0.803473
Gm6204	1411.52	0.583156	0.249925	2.33332	0.0196313	0.80361
Gm9457	73.7917	0.79702	0.341559	2.33347	0.0196233	0.80361
Strbp	1350.26	0.245833	0.105408	2.33221	0.0196897	0.805116
Gm6822	951.208	0.54363	0.233236	2.33082	0.0197631	0.80723
Nbeal1	124.517	-0.4468	0.19196	-2.32757	0.0199349	0.809209
Nos1ap	146.922	0.536003	0.23037	2.32671	0.0199808	0.809209
Fblim1	3.35006	-1.61613	0.694423	-2.3273	0.0199491	0.809209
Sh2d4a	6.23585	-1.3999	0.601313	-2.32807	0.0199083	0.809209
Dync1li1	158.659	-0.275363	0.118263	-2.3284	0.0198911	0.809209
4933430M04Rik	1.13575	-3.0179	1.29595	-2.32871	0.0198744	0.809209
Cisd3	38.3282	0.546528	0.234837	2.32727	0.019951	0.809209
Gm40578	1.60434	-2.15575	0.926558	-2.32662	0.0199853	0.809209
Cct3	198.127	-0.359619	0.154631	-2.32566	0.0200367	0.809532
Ddx5	712.599	0.167968	0.0722189	2.32582	0.0200284	0.809532
Stxbp1	681.199	0.41674	0.179357	2.32353	0.0201507	0.811126
Ak4	26.0668	0.521544	0.22449	2.32324	0.0201662	0.811126
Coq7	166.017	0.326795	0.14067	2.32312	0.0201725	0.811126
Cdh8	118.602	-0.378761	0.162982	-2.32395	0.0201284	0.811126
Bnip5	6.92717	1.32379	0.56989	2.32289	0.0201851	0.811126
Gm13381	1.14348	-2.97917	1.28499	-2.31844	0.0204256	0.813029
Tceal8	117.442	0.520501	0.224574	2.31773	0.0204642	0.813029
5430420F09Rik	1.1416	-2.64618	1.14036	-2.32048	0.0203149	0.813029
Uqcrh	2015.33	0.597958	0.257927	2.31832	0.0204318	0.813029
Sema4f	22.2639	0.801552	0.346	2.31662	0.0205242	0.813029
B930086L07Rik	2.49285	-2.18828	0.944621	-2.31657	0.0205272	0.813029
Lingo1	143.179	0.755381	0.325926	2.31765	0.0204685	0.813029
Acad11	21.0035	-0.731807	0.315886	-2.31668	0.0205212	0.813029
Cox6c	3048.12	0.718866	0.310161	2.31772	0.0204644	0.813029
Pde10a	594.241	-0.46446	0.200434	-2.31727	0.0204893	0.813029
Gm50174	42.1088	0.900097	0.388581	2.31637	0.020538	0.813029
ENSMUSG00000121479	3.17529	-1.56777	0.6763	-2.31816	0.0204407	0.813029
Mirt1	8.46894	-1.09716	0.473375	-2.31773	0.0204639	0.813029
mt-Cytb	72238.6	0.715327	0.308782	2.31661	0.020525	0.813029
Rpl17-ps10	112.075	0.684403	0.295718	2.31438	0.0206469	0.815606
Mcu	98.9574	-0.359591	0.15535	-2.31472	0.0206281	0.815606
Tmem81	4.42772	-1.38576	0.598964	-2.3136	0.0206896	0.816429
Nol3	20.9562	0.568238	0.245668	2.31303	0.020721	0.816801
Tmem196	25.4049	0.799386	0.345785	2.3118	0.0207887	0.817738
Gm41555	9.11178	-1.36705	0.591278	-2.31203	0.020776	0.817738
Map7d1	190.811	0.341998	0.147989	2.31097	0.0208344	0.817811
Mbp	3618.65	-0.623146	0.269631	-2.31111	0.0208269	0.817811
Ttn	14.4704	-0.86543	0.374846	-2.30876	0.0209569	0.818306
Gxylt2	8.48406	-0.987334	0.427578	-2.30913	0.0209362	0.818306
Gm48611	1.40172	-2.42206	1.04882	-2.30931	0.0209262	0.818306
Gm4734	27.3043	0.919201	0.398134	2.30877	0.0209562	0.818306
Galnt1	88.7085	-0.367883	0.159247	-2.31014	0.0208804	0.818306
Snap91	246.832	0.405728	0.175912	2.30643	0.0210868	0.820664
Gm6109	2.81724	2.11612	0.917487	2.30644	0.0210863	0.820664
Slirp	44.0447	0.877123	0.380231	2.30682	0.0210651	0.820664
Atp5md	1161.14	0.810185	0.351324	2.30609	0.0211054	0.820664
Snhg9	136.335	0.676539	0.293437	2.30557	0.0211349	0.820955
Gm17751	2.38351	-1.68214	0.731711	-2.29892	0.0215098	0.821597
Wdr26	515.698	0.361032	0.15681	2.30235	0.0213155	0.821597
Cyct	1.2667	-2.97181	1.29418	-2.29628	0.0216596	0.821597
Neurl2	3.56205	1.64644	0.71579	2.30017	0.0214388	0.821597
Endog	1.35883	-2.48498	1.08071	-2.2994	0.021482	0.821597
Gm5391	3.68024	1.59921	0.695044	2.30088	0.0213984	0.821597
Gm14539	476.909	0.803454	0.349686	2.29764	0.0215821	0.821597
Atpif1	1436.03	0.492236	0.213765	2.3027	0.0212957	0.821597
Gm43885	30.1964	-0.616109	0.267912	-2.29967	0.0214669	0.821597
Gm9008	16.4918	0.898874	0.390407	2.3024	0.0213126	0.821597
Slc1a5	2.18375	-2.16123	0.940184	-2.29873	0.0215204	0.821597
Tenm4	110.396	0.43056	0.187483	2.29653	0.0216457	0.821597
Cic	83.8133	0.478646	0.208465	2.29605	0.0216728	0.821597
Spef1l	3.95506	-1.36519	0.594793	-2.29523	0.0217198	0.821597
Gm47644	5.53226	-1.21458	0.528812	-2.29681	0.0216294	0.821597
Slitrk5	166.019	0.386773	0.168375	2.29709	0.0216138	0.821597
Gm47403	16.5272	1.71668	0.74515	2.30381	0.0212333	0.821597
Mpp2	57.5676	0.726085	0.316098	2.29702	0.0216175	0.821597
Cdk7	25.4306	-0.479474	0.208748	-2.29691	0.0216242	0.821597
Gm20900	980.139	0.698507	0.303356	2.3026	0.0213014	0.821597
Rpl31-ps12	249.766	0.727922	0.316373	2.30084	0.0214007	0.821597
BC106179	5.99146	-1.58399	0.690148	-2.29514	0.0217249	0.821597
Esp15	1.66232	-2.44878	1.06666	-2.29575	0.0216902	0.821597
Adgrf2	1.25509	-2.96605	1.28965	-2.29988	0.0214548	0.821597
Rnf8	89.7883	-0.378154	0.164551	-2.29809	0.0215566	0.821597
Ubash3a	3.225	-2.07169	0.899366	-2.30349	0.021251	0.821597
Dynlrb1	715.047	0.373506	0.162799	2.29428	0.0217744	0.821775
Cacnb2	113.945	-0.482499	0.210445	-2.29276	0.0218619	0.821775
Slc16a1	45.5174	-0.424287	0.185045	-2.29288	0.021855	0.821775
Gm45630	0.966951	-2.75643	1.2019	-2.29339	0.0218255	0.821775
Gm7926	130.99	0.671337	0.292655	2.29395	0.0217932	0.821775
Snrpd1	278.547	0.596581	0.260126	2.29343	0.0218232	0.821775
Tex30	16.7788	0.81642	0.358387	2.27804	0.0227243	0.821814
4930523C07Rik	5.53534	-1.23178	0.540945	-2.2771	0.0227804	0.821814
Gm37159	3.33617	-1.42495	0.624426	-2.28202	0.0224881	0.821814
Rpl36a-ps2	321.776	0.785089	0.342848	2.2899	0.022027	0.821814
Pygo2	74.4569	0.387613	0.169283	2.28974	0.0220366	0.821814
Serinc2	4.16473	1.79405	0.786445	2.28121	0.0225358	0.821814
Gm12408	2.22048	-2.12186	0.928053	-2.28635	0.0222336	0.821814
Plac8	3.24967	-1.515	0.661346	-2.29079	0.0219757	0.821814
Gm43844	2.03128	-2.24066	0.981643	-2.28256	0.0224563	0.821814
Gm8129	1610.85	0.54503	0.238558	2.28469	0.0223313	0.821814
Gm7940	21.0345	-0.61331	0.268813	-2.28155	0.0225157	0.821814
Chst11	62.565	-0.427861	0.187196	-2.28564	0.0222756	0.821814
Rps26-ps1	570.028	0.393741	0.172856	2.27785	0.0227357	0.821814
Gtf2e2	46.9077	0.549942	0.241256	2.2795	0.0226376	0.821814
Phaf1	6.07391	-1.11325	0.488828	-2.27738	0.0227636	0.821814
Map1s	60.2739	0.560971	0.245534	2.2847	0.0223307	0.821814
Tmem38a	88.0538	0.401782	0.175664	2.28722	0.0221832	0.821814
4930474H20Rik	1.04473	-3.15864	1.38614	-2.27873	0.0226829	0.821814
Gm10916	2.79761	-1.55442	0.679157	-2.28875	0.0220939	0.821814
Gm12191	326.526	0.787227	0.345594	2.2779	0.0227327	0.821814
Fau-ps2	1.66394	-1.8956	0.832106	-2.27807	0.0227222	0.821814
Gm11956	38.8968	0.729344	0.319589	2.28213	0.0224817	0.821814
Rps15a-ps6	642.485	0.75334	0.329553	2.28594	0.0222575	0.821814
Mtx3	28.7274	-0.529445	0.232444	-2.27773	0.0227424	0.821814
Gm47322	0.6652	-3.08927	1.35552	-2.27902	0.0226658	0.821814
H4c6	3.65579	1.99275	0.872757	2.28328	0.0224139	0.821814
Klhl3	60.4304	0.472895	0.207102	2.28339	0.0224072	0.821814
Nemf	354.692	0.322079	0.140921	2.28553	0.0222815	0.821814
Rpl31-ps17	214.165	0.71049	0.310213	2.29033	0.0220021	0.821814
Gm3362	1019.97	0.72656	0.318402	2.28189	0.0224957	0.821814
Xrcc6	19.4447	-0.539758	0.236405	-2.28319	0.0224193	0.821814
Gm3150	1.7614	2.28242	1.00032	2.28168	0.0225079	0.821814
Gm39556	2.17863	-1.99119	0.872843	-2.28127	0.0225324	0.821814
Gm32461	5.65011	-1.33367	0.585038	-2.27963	0.0226298	0.821814
Kctd5	20.2002	-0.681352	0.298273	-2.28432	0.0223527	0.821814
AA388235	2.66044	-2.7257	1.19493	-2.28105	0.0225452	0.821814
H2-T24	3.80231	-1.85935	0.811704	-2.29068	0.0219819	0.821814
Myot	5.63683	-1.18141	0.51828	-2.27948	0.0226385	0.821814
Gm45352	1.56923	-2.08727	0.9167	-2.27694	0.0227896	0.821814
Nsa2-ps1	28.1996	0.575358	0.25241	2.27946	0.02264	0.821814
Malat1	4255.32	-0.51354	0.224768	-2.28476	0.0223269	0.821814
mt-Co1	13578.8	0.603512	0.263871	2.28715	0.0221871	0.821814
Gm44745	6.33445	-0.988962	0.43452	-2.27599	0.0228466	0.822018
Gm49212	2.6204	-2.42264	1.06455	-2.27574	0.0228614	0.822018
Fhod3	13.0383	0.891442	0.391601	2.2764	0.0228219	0.822018
Plekhb1	420.943	-0.584109	0.256796	-2.2746	0.02293	0.823687
Crym	161.176	0.540013	0.23754	2.27335	0.0230049	0.825582
Ubqln2	217.099	0.313556	0.137976	2.27255	0.0230535	0.826532
Bhmt1b	1.09448	-2.67841	1.17891	-2.27194	0.0230903	0.827055
Kdm5d	53.9357	0.753878	0.33194	2.27113	0.0231393	0.828014
Gm42584	1.98026	-1.93058	0.850529	-2.26985	0.0232166	0.829187
Gm12090	690.198	0.631886	0.278382	2.26985	0.0232166	0.829187
Tex9	24.0937	-0.607478	0.267731	-2.26899	0.0232691	0.830265
Ythdf2	66.6973	0.357032	0.157417	2.26806	0.0233256	0.831484
Lix1	64.8181	-0.388282	0.17127	-2.26707	0.0233857	0.832829
Lrp8	54.8644	0.527904	0.232913	2.26653	0.0234189	0.833216
Rnf2	68.0067	0.400325	0.176935	2.26255	0.0236633	0.833948
Gm17634	2.68738	1.78735	0.789321	2.26441	0.0235487	0.833948
Gm7285	4.12253	1.60728	0.710194	2.26316	0.0236259	0.833948
Or14n1-ps1	2.59096	-2.07043	0.914424	-2.2642	0.0235621	0.833948
Gm5586	163.142	0.68633	0.303295	2.26291	0.0236411	0.833948
Kirrel2	5.33559	-1.30328	0.575478	-2.26469	0.0235316	0.833948
A930029G22Rik	4.1826	-1.35889	0.599789	-2.26562	0.0234746	0.833948
Ttc27	32.9121	0.750109	0.331423	2.2633	0.0236172	0.833948
Slc14a2	1.34026	2.60106	1.14895	2.26386	0.0235829	0.833948
Zfp91	229.552	-0.287893	0.127126	-2.26463	0.0235355	0.833948
Gm7658	132.889	0.591753	0.262117	2.25759	0.0239713	0.83531
Gm28438	16374.4	0.725325	0.320746	2.26136	0.0237367	0.83531
Gm37006	3.62059	-1.36202	0.602822	-2.25941	0.0238578	0.83531
Usp8	163.283	-0.26668	0.118167	-2.2568	0.0240207	0.83531
Casq2	13.2631	-0.855518	0.379236	-2.2559	0.0240769	0.83531
Gm12792	1.36113	-2.59055	1.14738	-2.2578	0.0239584	0.83531
Rspo3	20.5047	1.09317	0.483976	2.25873	0.0239	0.83531
Gm5909	378.16	0.388139	0.17198	2.25689	0.024015	0.83531
Cilp2	2.76379	1.82986	0.809971	2.25916	0.0238733	0.83531
Gfra2	49.5267	1.14166	0.506082	2.25588	0.0240779	0.83531
Rps2-ps12	0.943824	-2.64128	1.1687	-2.26001	0.0238208	0.83531
Dipk2a	42.739	0.611048	0.270588	2.25823	0.0239316	0.83531
Gm9719	1.09032	2.55538	1.13303	2.25535	0.0241112	0.83531
Rnf227	305.724	-0.293792	0.130168	-2.25702	0.024007	0.83531
Iqgap2	91.4015	0.483864	0.214213	2.2588	0.0238959	0.83531
Gm21963	1.27996	-2.4825	1.09946	-2.25794	0.0239496	0.83531
Mcat	14.496	0.671686	0.297673	2.25646	0.024042	0.83531
H2-DMa	22.8674	0.766212	0.339771	2.25508	0.024128	0.83531
Gm49741	13.0692	-0.827154	0.366752	-2.25535	0.0241115	0.83531
4931406C07Rik	32.9034	-0.531295	0.235695	-2.25416	0.0241858	0.835757
Zfp595	6.6575	1.15285	0.511413	2.25424	0.0241808	0.835757
Kcnd1	11.4366	0.882793	0.391731	2.25357	0.0242232	0.836274
Plekhf2	17.0398	-0.655587	0.291001	-2.25287	0.0242674	0.836334
Ifnar1	16.5308	-0.692931	0.307583	-2.25283	0.0242699	0.836334
Gm48293	1.58044	-2.29909	1.02083	-2.25218	0.0243111	0.83698
Gm48831	2.3694	-1.98432	0.881208	-2.25181	0.0243342	0.837002
Gm10288	1190.91	0.457837	0.203371	2.25124	0.0243703	0.837472
Gt(ROSA)26Sor	27.0407	0.700649	0.311585	2.24866	0.024534	0.842318
Map6	92.2602	0.44715	0.198997	2.24702	0.0246387	0.845136
D130079A08Rik	0.767701	-2.91921	1.29971	-2.24605	0.0247008	0.845707
Kpna1	205.028	0.256474	0.114186	2.24611	0.0246972	0.845707
Gm48714	3.80718	-1.66255	0.740339	-2.24566	0.0247259	0.845788
Ier5	156.178	0.53578	0.239713	2.23509	0.0254114	0.848577
Rpl31-ps9	449.582	0.731827	0.327366	2.2355	0.0253844	0.848577
Gm13292	89.3017	-0.501385	0.223515	-2.24318	0.0248854	0.848577
Gm14279	617.266	0.79395	0.354344	2.24062	0.0250507	0.848577
Pde1a	328.157	0.735716	0.3288	2.23758	0.0252484	0.848577
Cox7b	760.547	0.725369	0.324561	2.23492	0.0254224	0.848577
Slitrk2	48.5816	-0.364941	0.162681	-2.24329	0.0248781	0.848577
Epha7	169.314	0.366288	0.16328	2.24332	0.0248764	0.848577
Lyn	11.0347	-0.767673	0.342675	-2.24024	0.0250754	0.848577
Gm43219	0.576201	-3.05816	1.36736	-2.23654	0.0253162	0.848577
Zcchc4	35.1685	-0.418158	0.186573	-2.24126	0.0250093	0.848577
Gm26995	2.44702	-1.82203	0.813971	-2.23844	0.0251922	0.848577
Osbpl5	14.9805	0.737329	0.329363	2.23865	0.0251784	0.848577
Gm48755	4.18382	-2.07949	0.929693	-2.23674	0.025303	0.848577
Gm55136	2.96482	-2.09103	0.934682	-2.23715	0.0252764	0.848577
A4gnt	1.00415	-3.01005	1.34211	-2.24277	0.0249117	0.848577
Pate1	0.88194	-2.69773	1.20572	-2.23744	0.0252575	0.848577
Lrrc46	9.40115	1.57133	0.700687	2.24256	0.0249253	0.848577
Adam11	48.1611	0.597223	0.266554	2.24053	0.0250564	0.848577
Gm31946	0.618286	3.08499	1.37798	2.23877	0.0251707	0.848577
Smim13	187.381	0.277019	0.123847	2.23679	0.0252999	0.848577
Gm48522	0.772858	-3.41681	1.52585	-2.23929	0.0251371	0.848577
Churc1	18.7496	0.58468	0.261046	2.23976	0.0251067	0.848577
Acot4	2.96335	1.99162	0.89102	2.23521	0.0254035	0.848577
Gm50109	11.8412	1.06941	0.47772	2.23857	0.0251838	0.848577
Il33	90.1284	-0.526021	0.235178	-2.2367	0.0253062	0.848577
Aldh1a1	56.3643	-0.643212	0.287645	-2.23613	0.0253433	0.848577
Gm14461	5.87739	-1.1496	0.514615	-2.2339	0.0254899	0.850067
Gm42444	3.02448	-1.40585	0.629496	-2.23329	0.0255298	0.850636
Gm26831	1.63755	-2.5026	1.12251	-2.22947	0.025783	0.852472
Gm17837	2.7028	1.62732	0.72924	2.23154	0.0256457	0.852472
Nop58	242.23	0.264187	0.118601	2.22753	0.0259122	0.852472
Gm13680	401.43	0.452739	0.20331	2.22684	0.025958	0.852472
Gm42991	11.3186	-0.770096	0.345933	-2.22614	0.0260049	0.852472
Rest	16.7569	-0.708067	0.318082	-2.22605	0.0260105	0.852472
Clstn3	160.464	0.471115	0.211484	2.22766	0.0259033	0.852472
Zfp788	52.362	0.66481	0.298611	2.22634	0.0259914	0.852472
Bnc1	1.05992	-2.6672	1.198	-2.22637	0.0259894	0.852472
Pex11a	50.1936	-0.429641	0.19293	-2.22692	0.0259524	0.852472
Gm7287	56.6407	0.683272	0.306997	2.22566	0.0260367	0.852472
Slc8a2	298.685	0.576151	0.258345	2.23016	0.0257371	0.852472
1810008I18Rik	3.71401	-2.05488	0.920769	-2.2317	0.025635	0.852472
Tpt1	80.1586	0.58671	0.262981	2.231	0.0256814	0.852472
Ccser2	154.397	-0.284831	0.127661	-2.23114	0.0256716	0.852472
Nckap1l	12.5757	-0.729255	0.327467	-2.22696	0.0259499	0.852472
Cdh12	32.7093	0.839579	0.376377	2.23069	0.0257019	0.852472
Notch3	7.19549	-1.06085	0.476519	-2.22625	0.0259974	0.852472
Gm56645	2.14224	-2.35288	1.05706	-2.22587	0.026023	0.852472
Chrm1	134.969	0.374477	0.168261	2.22558	0.0260426	0.852472
Hspg2	2.64402	-1.78799	0.803566	-2.22506	0.0260769	0.852846
Rpl38-ps1	37.9274	0.615967	0.277007	2.22365	0.026172	0.853706
Gm19353	91.6102	0.451202	0.202897	2.2238	0.0261619	0.853706
Wnt8b	3.0547	-1.52837	0.68724	-2.22392	0.0261536	0.853706
Gm13112	7.74443	-1.21016	0.54467	-2.22183	0.0262948	0.854718
Polr1e	11.138	-0.745817	0.335568	-2.22255	0.0262462	0.854718
Trappc1	74.1963	0.423841	0.19073	2.22221	0.0262692	0.854718
Krt2	0.812676	-2.72639	1.22702	-2.22197	0.0262857	0.854718
Tbc1d25	22.4906	0.555596	0.25019	2.22069	0.0263718	0.855957
Gm35106	5.43562	-1.2249	0.55186	-2.21958	0.0264475	0.855957
Rnf220	206.305	0.372215	0.167732	2.21911	0.0264793	0.855957
Prdx2	256.994	-0.604645	0.272539	-2.21856	0.0265167	0.855957
ENSMUSG00000121399	1.7598	-1.77375	0.79884	-2.2204	0.0263915	0.855957
Icam2	7.05341	-1.01639	0.458127	-2.21858	0.0265155	0.855957
Bcap29	104.066	0.353547	0.159347	2.21873	0.0265054	0.855957
Gm17756	2.44643	2.87948	1.29735	2.21951	0.0264522	0.855957
Ptgds	994.341	1.06132	0.478625	2.21744	0.0265931	0.856615
Tomm5	107.004	0.519832	0.234513	2.21664	0.0266474	0.856615
Prom1	25.8943	-0.678191	0.305913	-2.21694	0.0266271	0.856615
Stox1	3.49481	-1.48201	0.668405	-2.21723	0.0266075	0.856615
Tpm4	29.7058	-0.673525	0.303858	-2.21658	0.0266521	0.856615
Gm6123	7.1579	-0.949205	0.428493	-2.21522	0.0267451	0.857407
Zfp697	15.4328	0.774377	0.349683	2.21451	0.0267937	0.857407
Gabra2	436.525	0.309807	0.139881	2.2148	0.026774	0.857407
Gm33326	3.27294	-2.07954	0.939184	-2.2142	0.0268148	0.857407
4833422M21Rik	1.30147	-2.48717	1.12315	-2.21445	0.0267977	0.857407
Adrb1	109.283	0.511569	0.230895	2.2156	0.0267192	0.857407
Raph1	122.814	0.504114	0.227796	2.21301	0.0268969	0.85776
2010109A12Rik	2.49327	-1.54486	0.698282	-2.21237	0.026941	0.85776
Anapc10	38.7102	0.691767	0.312589	2.21302	0.0268961	0.85776
Rps3a2	2194.52	0.661008	0.298765	2.21247	0.0269345	0.85776
Psmc6	275.82	0.412312	0.186324	2.21287	0.0269063	0.85776
mt-Nd1	74599.8	0.631655	0.285703	2.21088	0.027044	0.860305
Atp5g3	1462.38	0.298128	0.134901	2.20998	0.0271064	0.861554
D830039M14Rik	3.22034	-1.99903	0.904759	-2.20946	0.0271427	0.86197
Kcnj9	62.7793	0.674661	0.305447	2.20876	0.027191	0.862116
Gm10371	2.3635	-1.93937	0.878047	-2.20873	0.0271935	0.862116
Bbln	119.382	0.654806	0.29684	2.20593	0.0273892	0.862774
Lingo4	4.40636	-1.19416	0.541177	-2.2066	0.027342	0.862774
Plekha8	24.6718	-0.659217	0.29877	-2.20643	0.0273536	0.862774
Rpl36a-ps3	33.1752	0.909951	0.412147	2.20783	0.027256	0.862774
Gm32390	5.96662	-1.01355	0.459497	-2.20578	0.0273996	0.862774
Pla2g3	1.51511	2.45403	1.11223	2.20641	0.0273554	0.862774
Basp1	1020.06	0.728775	0.330226	2.2069	0.0273211	0.862774
Gm34917	1.12465	-2.47179	1.12038	-2.20621	0.0273692	0.862774
Parn	29.6359	-0.498815	0.226184	-2.20535	0.0274298	0.862995
Ids	488.484	0.260209	0.118087	2.20354	0.0275568	0.86508
Zfand4	6.71281	-0.995357	0.451784	-2.20317	0.0275826	0.86508
Unc13a	82.5259	0.421904	0.191563	2.20243	0.0276351	0.86508
Pccb	64.9777	0.382256	0.173442	2.20395	0.027528	0.86508
Rfng	38.1213	0.509164	0.231129	2.20294	0.027599	0.86508
Gm6211	19.9861	1.88372	0.855293	2.20242	0.0276354	0.86508
Tbr1	101.855	1.55756	0.707647	2.20104	0.0277332	0.865392
Itih2	2.77017	1.94048	0.882091	2.19987	0.0278165	0.865392
Gm10293	23.2476	-0.645423	0.293227	-2.2011	0.0277289	0.865392
1700016H13Rik	1.31188	-2.36931	1.0769	-2.20012	0.0277985	0.865392
Gm4924	60.051	1.02495	0.465574	2.20147	0.0277026	0.865392
Gpm6a	3490.31	0.321438	0.146174	2.199	0.0278776	0.865392
Epop	21.6885	0.859705	0.390811	2.1998	0.0278214	0.865392
Brd4	167.117	0.458547	0.208514	2.19912	0.0278697	0.865392
Cbln2	45.235	0.950352	0.431835	2.20073	0.0277551	0.865392
Emx2os	2.24296	2.16143	0.982796	2.19926	0.0278593	0.865392
Tmem62	18.6237	0.585713	0.26641	2.19854	0.0279106	0.865694
Vangl2	26.558	-0.659061	0.29999	-2.19694	0.0280245	0.866266
Pm20d2	3.93921	-1.12538	0.512452	-2.19607	0.0280871	0.866266
Oas3	3.61484	-1.67813	0.764403	-2.19535	0.0281384	0.866266
Nyap1	40.757	0.470022	0.213947	2.19691	0.0280268	0.866266
Gm15785	11.7972	1.01203	0.460938	2.19558	0.0281217	0.866266
0610040F04Rik	2.78459	-1.44352	0.657349	-2.19598	0.0280934	0.866266
Cdr2l	18.3917	-0.673714	0.30679	-2.19601	0.0280914	0.866266
Tmem179	177.756	0.378081	0.172144	2.1963	0.0280702	0.866266
Pcdhgc5	4.61813	1.15309	0.525106	2.19592	0.0280975	0.866266
Gm47669	5.22981	2.55908	1.16595	2.19484	0.0281753	0.866686
Car7	10.0153	0.91837	0.418573	2.19405	0.0282319	0.867074
Syngr3	59.4857	0.389053	0.177325	2.19401	0.0282344	0.867074
Gm9001	7.16864	1.15316	0.525746	2.19338	0.0282797	0.86775
Gm11640	3.9624	-1.49419	0.681403	-2.19281	0.0283207	0.868293
Mcts2	36.1315	0.73868	0.337025	2.19176	0.0283965	0.8699
Trp53i11	25.5978	0.730577	0.333997	2.18738	0.0287151	0.869991
Tmsb15l	2.67556	2.79189	1.27827	2.18411	0.0289539	0.869991
Lce1a1	0.749517	-3.39045	1.55313	-2.18298	0.0290373	0.869991
Bpnt2	776.579	0.240556	0.109894	2.18899	0.0285978	0.869991
Cfap418	81.0379	0.332474	0.152044	2.18669	0.0287653	0.869991
Gtpbp10	11.9168	-0.691681	0.316875	-2.18282	0.0290493	0.869991
Gm43561	1.38798	-3.20528	1.46685	-2.18515	0.0288782	0.869991
Gpat3	9.17806	-0.828652	0.378922	-2.18687	0.0287522	0.869991
Lrtm2	143.293	-0.362172	0.165867	-2.1835	0.0289988	0.869991
Tmem121b	43.3723	0.439497	0.201002	2.18653	0.0287771	0.869991
Cecr2	13.282	-0.860618	0.39379	-2.18547	0.0288541	0.869991
Gm56999	902.032	0.399234	0.182652	2.18577	0.0288326	0.869991
Gm44064	0.80154	-3.11371	1.42208	-2.18955	0.0285566	0.869991
Ppfibp2	22.3086	-0.547562	0.250317	-2.18748	0.0287076	0.869991
Prpf31	71.5379	0.455346	0.20785	2.19074	0.0284704	0.869991
Gab1	20.3467	-0.767093	0.350564	-2.18817	0.0286574	0.869991
6430548M08Rik	162.005	0.462354	0.211457	2.18651	0.028778	0.869991
Slc25a37	36.8312	-0.546913	0.250484	-2.18343	0.0290045	0.869991
AV064505	0.848436	-2.50673	1.14658	-2.18628	0.0287952	0.869991
Pate4	2.34186	-2.15691	0.987796	-2.18356	0.028995	0.869991
Gm11618	0.82465	-3.17427	1.45421	-2.18282	0.0290494	0.869991
Sec14l4	3.54587	-1.59376	0.727517	-2.19069	0.0284744	0.869991
Gpr179	1.84699	-1.72117	0.785723	-2.19056	0.028484	0.869991
Togaram1	132.379	0.425335	0.194889	2.18244	0.0290768	0.869991
Dnah11	2.63133	-1.71486	0.784494	-2.18594	0.02882	0.869991
Kcnv1	160.518	0.716982	0.328494	2.18264	0.0290625	0.869991
Gm16580	55.6747	-0.488501	0.223318	-2.18747	0.0287082	0.869991
Gm17087	0.919415	-2.48475	1.1381	-2.18325	0.0290172	0.869991
Mir5136	1.9548	1.97753	0.903125	2.18965	0.0285499	0.869991
Gm37221	6.8511	1.07052	0.491113	2.17979	0.0292733	0.870502
Kdsr	81.3643	-0.299082	0.137153	-2.18065	0.0292095	0.870502
Sel1l3	28.3891	0.823306	0.377681	2.1799	0.029265	0.870502
Map3k10	32.8759	0.569049	0.261054	2.17982	0.0292711	0.870502
Gm28447	14.4934	1.60162	0.734107	2.18173	0.0291297	0.870502
Megf11	62.9729	0.396761	0.182027	2.17969	0.0292808	0.870502
Dpf3	4.42081	-1.53551	0.704359	-2.18	0.0292573	0.870502
Gm4705	200.842	0.696112	0.31913	2.18128	0.0291625	0.870502
Cym	4.87217	2.74082	1.25876	2.1774	0.0294506	0.872315
Smim10l1	355.716	0.311455	0.14299	2.17815	0.0293947	0.872315
Prr12	60.9377	0.657761	0.302101	2.17729	0.0294589	0.872315
Adck5	8.87077	0.908544	0.417191	2.17777	0.0294235	0.872315
Bysl	23.1185	0.61603	0.28293	2.17732	0.0294568	0.872315
Pax8	2.13477	-1.60613	0.738468	-2.17495	0.0296339	0.874716
Tmem30a	573.719	0.210824	0.0969068	2.17554	0.02959	0.874716
Myrip	26.3798	0.594462	0.273319	2.17498	0.0296319	0.874716
Zfp994	25.6647	0.570034	0.262061	2.17519	0.0296158	0.874716
Gm15656	2.60794	2.83015	1.30179	2.17404	0.0297023	0.876042
Nsmf	244.053	0.350756	0.161462	2.17238	0.0298271	0.877129
Ssbp3	277.656	0.528666	0.24331	2.17281	0.0297945	0.877129
Ptpru	13.5969	0.846224	0.389665	2.17167	0.0298805	0.877129
Mmp17	93.9548	0.351541	0.16182	2.17242	0.0298242	0.877129
Exoc2	36.798	-0.45521	0.209593	-2.17188	0.0298648	0.877129
Dhh	1.85853	-2.06214	0.949391	-2.17206	0.029851	0.877129
Bok	26.2142	0.630562	0.290744	2.16879	0.0300988	0.87869
Phka1	13.973	-0.829685	0.382508	-2.16907	0.0300776	0.87869
Pex5	11.3837	0.852852	0.39317	2.16917	0.0300701	0.87869
Sfxn5	204.694	-0.326727	0.150615	-2.16929	0.0300609	0.87869
9130017K11Rik	7.20653	-1.38597	0.6386	-2.17033	0.0299819	0.87869
Nrxn1	1252.24	0.439149	0.202449	2.16919	0.0300686	0.87869
mt-Co3	1297.69	1.05098	0.484375	2.16977	0.030024	0.87869
Zc3h10	25.1646	0.575194	0.26544	2.16695	0.0302389	0.88209
S100a4	14.4122	0.853414	0.394278	2.1645	0.0304262	0.882136
C230012O17Rik	1.12299	2.50623	1.15727	2.16564	0.0303391	0.882136
Snrnp27	324.232	0.263571	0.121768	2.16454	0.0304231	0.882136
Sh3gl3	116.065	-0.313362	0.144779	-2.16441	0.0304327	0.882136
Nuak1	81.9945	0.536996	0.248125	2.16422	0.0304478	0.882136
Gm18709	3.18045	-1.4753	0.681705	-2.16414	0.0304536	0.882136
Gm45250	4.33493	-1.5542	0.717585	-2.16587	0.0303209	0.882136
Msantd2	12.5586	-0.820283	0.37867	-2.16622	0.0302942	0.882136
Myadml2	4.56866	1.17599	0.543326	2.16444	0.0304308	0.882136
Chchd1	298.338	0.657772	0.304031	2.1635	0.0305024	0.882863
4732465J04Rik	1.67126	-2.13766	0.988355	-2.16285	0.030553	0.88364
Mex3a	9.61448	0.857384	0.396484	2.16247	0.0305822	0.883799
Gm15361	0.999121	2.54161	1.17824	2.15712	0.0309963	0.885432
Gm4860	1.50487	-2.38265	1.10395	-2.15829	0.0309052	0.885432
Gm15467	0.7189	-2.81275	1.30463	-2.15598	0.0310856	0.885432
Rps24-ps2	236.44	0.586069	0.271793	2.1563	0.0310599	0.885432
Actl6b	152.336	0.291409	0.13511	2.15683	0.0310191	0.885432
Ndufa4	647.83	0.664511	0.308206	2.15606	0.0310789	0.885432
Atp6v1b1	0.745395	-2.92553	1.35543	-2.15838	0.0308983	0.885432
Gm7964	18.8531	-0.65252	0.302721	-2.15551	0.0311217	0.885432
Myh14	48.2915	-0.425554	0.197298	-2.15691	0.0310129	0.885432
Gm16053	25.9026	0.95749	0.444027	2.15638	0.0310542	0.885432
Pdcd2l	19.0734	0.561436	0.260507	2.15517	0.0311484	0.885432
Doc2a	1.67438	1.89585	0.879548	2.15548	0.0311242	0.885432
Tspan15	11.7459	-0.730365	0.338912	-2.15503	0.0311594	0.885432
Gm45407	2.98911	-1.55595	0.721022	-2.15798	0.0309295	0.885432
Tlr3	16.6783	-0.632388	0.293112	-2.15749	0.0309672	0.885432
Mt3	505.652	-0.398452	0.18479	-2.15624	0.0310649	0.885432
Dusp4	1.77925	2.06803	0.957212	2.16048	0.0307357	0.885432
Eif1b	278.181	0.236104	0.109561	2.155	0.0311616	0.885432
Mrs2	32.2392	-0.479517	0.222126	-2.15876	0.0308686	0.885432
Slc25a32	49.8879	0.434466	0.201103	2.16041	0.0307409	0.885432
Ly6e	82.0933	0.667348	0.308798	2.16112	0.0306862	0.885432
Entpd1	18.7863	-0.727044	0.336662	-2.15957	0.030806	0.885432
Oxsr1	34.6805	-0.466949	0.216746	-2.15436	0.0312121	0.88619
Ccdc141	32.9754	-0.520956	0.242253	-2.15046	0.0315188	0.886424
Chgb	414.689	0.404419	0.188053	2.15056	0.031511	0.886424
Gm13478	19.4034	2.04966	0.952513	2.15185	0.0314094	0.886424
Rpl22	694.224	0.618132	0.287236	2.152	0.0313971	0.886424
Gm11808	604.252	0.497051	0.231065	2.15113	0.0314657	0.886424
Fndc5	171.558	-0.287454	0.133504	-2.15314	0.0313073	0.886424
Prickle2	249.417	0.243558	0.113214	2.15131	0.031452	0.886424
Gm5779	2.97154	-1.48902	0.691881	-2.15213	0.0313874	0.886424
Zfp961	16.6069	-0.626224	0.291223	-2.15032	0.0315297	0.886424
Ubl5	561.079	0.281093	0.130555	2.15307	0.0313135	0.886424
Sf3b6	343.456	0.738455	0.342933	2.15335	0.0312913	0.886424
Gm56630	1.28108	-2.22571	1.0347	-2.15107	0.0314706	0.886424
Rgmb	46.5163	0.505672	0.234878	2.15291	0.0313259	0.886424
Drd1	845.334	-0.395318	0.183884	-2.14982	0.0315692	0.886865
Gripap1	132.804	-0.347175	0.16162	-2.1481	0.031706	0.887337
Tspan5	143.688	0.417471	0.194388	2.14762	0.0317437	0.887337
Inka2	78.1477	0.570125	0.265482	2.14751	0.0317527	0.887337
Fbxo10	17.3034	0.633367	0.294786	2.14856	0.0316689	0.887337
Lig4	29.4576	-0.440763	0.205165	-2.14834	0.0316871	0.887337
Mnt	33.1644	0.557936	0.259595	2.14926	0.0316139	0.887337
Gpr141	5.7387	-1.33677	0.622283	-2.14818	0.0316996	0.887337
Gm47636	5.9393	1.18209	0.550586	2.14697	0.031796	0.88788
Gm7449	4.30515	-1.30239	0.611248	-2.13071	0.0331128	0.888169
Adhfe1	12.4276	-0.701067	0.327904	-2.13803	0.0325146	0.888169
Sdhaf4	171.287	0.701134	0.329436	2.12829	0.0333134	0.888169
Gm29678	1.7799	-1.9133	0.895688	-2.13613	0.0326691	0.888169
Gpbar1	5.34941	-1.47789	0.692634	-2.13373	0.0328647	0.888169
Gm13196	9.09498	1.2953	0.607798	2.13113	0.0330781	0.888169
Cdh22	44.0804	0.552051	0.259415	2.12806	0.0333323	0.888169
Ggta1	6.77381	-1.09704	0.512196	-2.14184	0.0322067	0.888169
Gm44144	3.16273	-1.56549	0.730632	-2.14265	0.0321411	0.888169
5031425F14Rik	3.56908	-1.25163	0.584771	-2.14038	0.0323244	0.888169
Stamos	7.80618	-0.859986	0.402824	-2.13489	0.0327701	0.888169
Dcx	50.0926	0.56895	0.265634	2.14186	0.0322051	0.888169
Cyp2u1	30.2501	-0.52418	0.245642	-2.13392	0.0328495	0.888169
Clrn1	1.469	3.00641	1.40892	2.13384	0.0328555	0.888169
Rusc1	168.585	0.365963	0.171962	2.12817	0.0333231	0.888169
Musk	6.12313	-0.990387	0.463741	-2.13565	0.0327082	0.888169
Stra6l	7.44834	-1.22639	0.572407	-2.14252	0.0321515	0.888169
Gm2810	62.6163	0.377849	0.177327	2.13081	0.0331051	0.888169
Gm43627	1.08439	-3.10175	1.4569	-2.12901	0.0332533	0.888169
1110003F10Rik	5.2621	-1.24323	0.583132	-2.13198	0.0330084	0.888169
B3glct	64.8657	0.82216	0.385981	2.13005	0.0331671	0.888169
Gm10243	24.3606	0.738259	0.344621	2.14224	0.0321745	0.888169
Casc1	1.19441	-2.83155	1.32742	-2.13312	0.032915	0.888169
Gm30055	1.17391	3.19065	1.49489	2.13437	0.0328121	0.888169
Gm18289	2.11714	-2.30758	1.08396	-2.12885	0.033267	0.888169
Gm44083	149.162	0.733452	0.342802	2.13958	0.0323887	0.888169
Gm29759	1.38043	2.33173	1.08635	2.14639	0.0318415	0.888169
Dyrk2	85.4254	0.639146	0.298124	2.14389	0.0320417	0.888169
Gm48207	1.4525	2.82304	1.31631	2.14467	0.0319794	0.888169
P4ha1	40.1127	-0.501364	0.234644	-2.1367	0.0326222	0.888169
Syt1	3626.04	0.470825	0.219412	2.14584	0.0318855	0.888169
Map7	83.6377	-0.302371	0.14143	-2.13796	0.0325198	0.888169
Gm40723	8.12847	-1.18271	0.555205	-2.13022	0.0331538	0.888169
Gm5781	617.298	0.273521	0.12748	2.14559	0.0319057	0.888169
Nek5	1.8926	-1.69431	0.790094	-2.14444	0.0319976	0.888169
Naf1	22.1494	0.544045	0.254036	2.14161	0.0322252	0.888169
Slc7a5	19.7276	0.889535	0.415101	2.14294	0.0321181	0.888169
Cish	7.43167	-0.959565	0.448234	-2.14077	0.0322926	0.888169
Gm5620	0.845501	-2.60396	1.21859	-2.13686	0.0326091	0.888169
Aldh3a2	25.2831	-0.476375	0.223019	-2.13603	0.0326766	0.888169
Ccl8	1.78048	2.75093	1.28821	2.13547	0.0327226	0.888169
Atp2a3	3.43982	-1.3134	0.61557	-2.13364	0.0328723	0.888169
Gm12333	2.53467	-1.48612	0.695714	-2.13611	0.0326708	0.888169
Gm36101	2.78422	-1.57205	0.735901	-2.13623	0.032661	0.888169
Nrsn1	399.851	0.303164	0.142173	2.13236	0.0329769	0.888169
Prl	4.80542	-1.38725	0.647569	-2.14224	0.0321743	0.888169
Lyrm4	174.756	0.326053	0.152051	2.14436	0.0320042	0.888169
Vipr2	2.5314	-1.41752	0.663777	-2.13553	0.0327176	0.888169
Fam228a	6.6972	-1.03512	0.482753	-2.14421	0.0320161	0.888169
Arfgap3	13.3625	0.725163	0.340695	2.12848	0.0332972	0.888169
Cdh10	58.6182	0.425463	0.199503	2.13261	0.0329568	0.888169
Gm49685	2.3622	1.69042	0.792508	2.13301	0.0329243	0.888169
Otulin	31.2578	0.485587	0.22685	2.14057	0.0323091	0.888169
Uqcrh-ps1	26.5719	0.710847	0.333085	2.13413	0.0328321	0.888169
Ccdc191	26.0274	-0.48645	0.228575	-2.12819	0.0333217	0.888169
Socs5	124.032	-0.229237	0.107071	-2.14099	0.0322747	0.888169
Dlgap1	776.154	0.690575	0.322946	2.13836	0.0324874	0.888169
Nrtn	19.4686	-0.770931	0.359823	-2.14253	0.0321509	0.888169
Tnfaip8	21.2759	-0.693005	0.325571	-2.12858	0.0332887	0.888169
Gm56504	3.57921	1.90638	0.89463	2.13092	0.0330961	0.888169
Gm34299	1.58123	-1.96736	0.923415	-2.13053	0.0331282	0.888169
Ms4a4b	1.94398	-1.99894	0.935438	-2.1369	0.0326063	0.888169
Gm10136	916.607	0.68473	0.320906	2.13374	0.0328641	0.888169
mt-Tv	424.264	0.76942	0.360572	2.13389	0.0328522	0.888169
Cybc1	13.8543	-0.772024	0.362869	-2.12755	0.0333742	0.88865
Gm50050	19.8379	-1.01311	0.476351	-2.12682	0.0334352	0.889541
Slc44a4	1.01634	-2.39929	1.12824	-2.12658	0.0334554	0.889541
Slc9a9	17.1925	0.645273	0.303625	2.12523	0.0335677	0.89062
Chmp2b	99.1404	0.317949	0.149598	2.12536	0.0335568	0.89062
Cd226	3.34093	1.62302	0.763579	2.12555	0.0335411	0.89062
Fam169b	4.98048	-1.29857	0.611117	-2.12491	0.0335943	0.890692
Syt5	219.518	0.405912	0.191076	2.12435	0.0336408	0.891289
Clstn1	490.488	0.351299	0.165421	2.12367	0.0336979	0.891746
Sim1	1.18175	-2.67681	1.26062	-2.12341	0.0337195	0.891746
Chst9	1.09099	2.6685	1.25678	2.12329	0.0337298	0.891746
Rabgap1l	300.419	0.288769	0.136121	2.12142	0.0338865	0.895252
Rpl30-ps11	39.2797	0.630979	0.297509	2.12087	0.0339325	0.895833
Gm11225	19.6437	-1.30038	0.61396	-2.11802	0.0341731	0.897302
Gm11410	195.765	0.663759	0.3134	2.11793	0.0341809	0.897302
Gm17229	5.79356	-1.06674	0.503464	-2.11881	0.0341067	0.897302
Ankrd31	0.773211	2.69084	1.27002	2.11874	0.0341128	0.897302
Gm49226	9.9033	-0.846906	0.399783	-2.11841	0.03414	0.897302
Atp6v0c	1371.87	0.284353	0.134192	2.119	0.0340902	0.897302
Slc22a3	17.2278	-0.742335	0.35042	-2.11842	0.0341399	0.897302
U2af1	209.145	-0.420275	0.198257	-2.11985	0.0340186	0.897302
Fam163b	103.732	0.796951	0.376408	2.11726	0.0342381	0.898173
Gm5148	3.41459	-2.20267	1.04076	-2.11641	0.0343103	0.898799
Gdi2	416.866	0.24761	0.116993	2.11645	0.034307	0.898799
Hdgfl2	64.8856	0.459115	0.216961	2.11612	0.0343348	0.89881
Gm23058	1.08603	-2.77783	1.31298	-2.11568	0.0343721	0.899153
1700123O20Rik	25.0192	0.619428	0.292846	2.1152	0.0344129	0.89959
Gm55418	2.07264	-2.39081	1.1306	-2.11465	0.0344601	0.899898
Lingo3	132.899	0.481522	0.227724	2.1145	0.034473	0.899898
Gm45445	1.03294	2.80549	1.327	2.11416	0.0345014	0.900009
Vmn2r86	2.56986	-1.50513	0.712313	-2.11301	0.0345996	0.900048
Gm30262	0.723746	-2.76865	1.3102	-2.11315	0.0345883	0.900048
Gm47601	15.5681	1.38288	0.654345	2.11339	0.0345676	0.900048
Bmerb1	220.875	0.250806	0.118669	2.1135	0.0345583	0.900048
Ppp1r11	251.846	0.326844	0.154714	2.11256	0.0346381	0.900421
Klhl26	49.4407	0.462184	0.218825	2.11212	0.0346762	0.900783
Rapgef4	131.41	-0.410801	0.194771	-2.10915	0.0349315	0.90238
Gm19243	146.556	1.02311	0.484961	2.10968	0.0348862	0.90238
Gpr89	63.7277	-0.402292	0.190664	-2.10996	0.0348618	0.90238
Galnt12	1.77834	2.0839	0.987283	2.11074	0.0347946	0.90238
1700087I21Rik	15.5065	-0.673454	0.319178	-2.10996	0.0348618	0.90238
Peli1	143.201	0.265495	0.125806	2.11036	0.0348272	0.90238
Plcxd3	100.797	0.665823	0.315661	2.1093	0.034919	0.90238
Zeb1	210.479	-0.30212	0.143177	-2.11011	0.0348487	0.90238
Gm56501	31.5665	-0.755847	0.358465	-2.10857	0.034982	0.903058
Atp8a1	320.757	-0.197357	0.0936327	-2.10778	0.0350496	0.904179
Apba1	148.839	0.352096	0.167122	2.10682	0.0351335	0.905715
Dglucy	8.16319	-0.969116	0.46008	-2.10641	0.0351688	0.905999
Hpgds	26.4072	-0.491229	0.233315	-2.10543	0.0352539	0.907377
Gm11979	6.51877	-1.51317	0.718766	-2.10523	0.0352711	0.907377
Txndc15	178.761	0.274701	0.130548	2.1042	0.0353607	0.909056
1300014J16Rik	3.40692	-1.37907	0.655641	-2.1034	0.0354311	0.910237
Car6	0.83509	-3.48552	1.65849	-2.10162	0.0355862	0.911706
Alg6	22.6139	-0.484964	0.230719	-2.10197	0.0355559	0.911706
Bace2	5.1464	1.10523	0.525802	2.10198	0.0355549	0.911706
Gnaq	279.397	0.295044	0.140377	2.1018	0.0355709	0.911706
Npdc1	116.581	0.338399	0.161116	2.10034	0.0356989	0.913965
Nrep	99.9682	-0.308013	0.146672	-2.10001	0.0357279	0.91408
Slc6a11	171.938	-0.644641	0.307198	-2.09845	0.035865	0.916957
Ssrp1	146.852	-0.24765	0.11818	-2.09552	0.0361245	0.918084
Gm36447	6.54084	1.0716	0.511168	2.09638	0.0360488	0.918084
1700058P15Rik	4.60461	-1.34231	0.640094	-2.09705	0.0359891	0.918084
Acss3	1.42568	-2.37852	1.1342	-2.09709	0.035986	0.918084
Gm35595	1.06167	-2.47099	1.1792	-2.09549	0.0361278	0.918084
4930512B01Rik	6.17243	-0.953246	0.454861	-2.09569	0.03611	0.918084
Gm8253	72.199	0.850529	0.405557	2.09719	0.035977	0.918084
Gm35097	4.13928	-1.51106	0.720782	-2.09641	0.0360456	0.918084
Rbm27	156.123	0.2864	0.136677	2.09545	0.0361309	0.918084
Rnpc3	82.8915	-0.54123	0.258375	-2.09475	0.0361935	0.918303
Ywhah	104.743	0.296713	0.141673	2.09436	0.0362279	0.918303
Gm38340	2.65097	-2.30958	1.10297	-2.09397	0.0362627	0.918303
Mief2	10.8051	0.825509	0.394222	2.09402	0.0362583	0.918303
Rap1gap2	87.7782	0.406063	0.193909	2.09409	0.0362517	0.918303
mt-Tl1	1815.61	0.688622	0.328938	2.09347	0.036307	0.918798
Gm22505	1.58518	-2.07536	0.991528	-2.09309	0.0363412	0.919041
Insr	42.5439	-0.38728	0.185088	-2.09241	0.036402	0.919953
G730003C15Rik	1.32046	-2.39125	1.14384	-2.09055	0.0365682	0.92009
Dcaf12l1	137.111	0.366206	0.175171	2.09056	0.0365672	0.92009
Frmd4b	46.0841	-0.451823	0.216093	-2.09088	0.036539	0.92009
Prrt3	61.8065	0.544203	0.260168	2.09174	0.0364622	0.92009
Pex11g	6.236	-1.33121	0.636728	-2.09071	0.0365544	0.92009
Ankfy1	50.3452	-0.392907	0.187979	-2.09016	0.0366034	0.92009
Laptm4b	112.678	0.350837	0.167757	2.09134	0.0364974	0.92009
Slc14a1	10.6966	-1.00902	0.482751	-2.09014	0.036605	0.92009
Gm37525	2.99121	-1.44288	0.690602	-2.08931	0.0366796	0.920722
Gm8444	96.9748	0.628116	0.300595	2.08957	0.0366561	0.920722
Rps26	735.498	0.360333	0.172497	2.08893	0.0367144	0.920976
Tmem88b	216.613	-0.496211	0.237912	-2.08569	0.0370064	0.92326
Slc25a13	18.3543	-0.672471	0.322429	-2.08564	0.0370113	0.92326
Arnt2	155.512	0.335976	0.1611	2.08551	0.0370229	0.92326
Aldh1l2	14.226	-0.833887	0.399498	-2.08733	0.036858	0.92326
Gm45286	3.17797	-1.42489	0.683255	-2.08545	0.0370286	0.92326
Sox4	69.7438	0.501782	0.240561	2.08588	0.0369895	0.92326
Pfkp	278.679	0.366444	0.175617	2.08661	0.0369233	0.92326
Fam43a	15.563	0.669849	0.321145	2.08582	0.0369951	0.92326
Rnf165	167.96	0.558451	0.267532	2.08742	0.0368503	0.92326
Gm6909	3.36345	-1.38516	0.664434	-2.08472	0.0370948	0.923676
N6amt1	80.3371	-0.434527	0.208414	-2.08492	0.0370763	0.923676
Gm10075	33.8645	0.48719	0.233869	2.08317	0.0372353	0.923973
Gm17971	4.95881	-1.1226	0.539018	-2.08268	0.0372804	0.923973
Brinp2	66.9316	0.367296	0.176303	2.08332	0.0372223	0.923973
Sorcs2	40.3317	-0.472463	0.226811	-2.08307	0.0372451	0.923973
Tbc1d10b	61.9745	0.380015	0.182449	2.08286	0.0372644	0.923973
Gja3	0.798935	-2.67841	1.28581	-2.08305	0.0372469	0.923973
Gm31282	6.92102	0.994734	0.477483	2.08329	0.0372253	0.923973
Gm19656	1.79363	-2.36237	1.13453	-2.08225	0.0373198	0.924334
Cnih3	39.7824	0.907182	0.436128	2.08008	0.0375181	0.925572
Lmbrd1	219.931	0.236245	0.113692	2.07794	0.0377151	0.925572
Gm37127	0.669164	-3.02022	1.45122	-2.08116	0.0374192	0.925572
Gm13532	222.633	0.598999	0.288046	2.07953	0.0375687	0.925572
Acot9	27.8389	0.520676	0.250439	2.07905	0.0376124	0.925572
Nmnat1	7.10469	-0.893232	0.429805	-2.07823	0.0376885	0.925572
Ppbp	1.37367	2.25132	1.08381	2.07723	0.0377799	0.925572
Fam229b	55.4492	0.600762	0.289306	2.07656	0.0378418	0.925572
Rab3ip	45.1491	0.394834	0.190113	2.07684	0.0378162	0.925572
Galntl6	18.6219	-0.591634	0.28443	-2.08007	0.0375193	0.925572
Gm26632	3.18627	-2.09224	1.00711	-2.07747	0.0377581	0.925572
Gm23721	0.991954	-2.69497	1.29713	-2.07765	0.0377418	0.925572
Higd1b	15.1253	-0.822965	0.39572	-2.07967	0.037556	0.925572
Gm11680	1.17455	-3.78263	1.82018	-2.07816	0.0376947	0.925572
Cyb5d2	30.1114	-0.477642	0.229639	-2.07997	0.0375282	0.925572
Ndufs4	300.591	0.511443	0.246101	2.07818	0.0376927	0.925572
Gm4468	2257.54	0.60061	0.288935	2.0787	0.0376447	0.925572
Rab11b	245.517	0.367649	0.17704	2.07665	0.0378343	0.925572
Ino80c	99.5495	-0.376464	0.181107	-2.07868	0.037647	0.925572
Olfm1	593.985	0.882425	0.425232	2.07516	0.0379715	0.926982
A330069E16Rik	5.43051	1.27755	0.615723	2.07487	0.0379982	0.926982
AU018091	3.01846	-1.50621	0.725933	-2.07487	0.037999	0.926982
Ksr1	39.3008	0.494068	0.238111	2.07495	0.0379916	0.926982
Gm5900	7.49734	-0.956961	0.461341	-2.0743	0.0380513	0.927649
Gm44663	5.66032	-0.976184	0.470889	-2.07307	0.038166	0.928624
Ewsr1	55.6558	-0.350113	0.168882	-2.07312	0.0381612	0.928624
Fgf12	141.479	0.306745	0.147939	2.07346	0.0381297	0.928624
Adra2b	5.71526	-1.12403	0.542423	-2.07224	0.0382433	0.928754
Gm15402	3.1942	-1.74419	0.841708	-2.07221	0.0382462	0.928754
Plin3	26.9483	-0.491994	0.237396	-2.07246	0.0382222	0.928754
Acadm	62.8201	-0.343277	0.16575	-2.07105	0.0383538	0.928946
Bhlhe22	17.3864	1.27385	0.614942	2.0715	0.0383125	0.928946
Acot2	22.6207	0.870667	0.42032	2.07144	0.0383177	0.928946
Ier3	24.2481	0.609261	0.294159	2.07119	0.0383406	0.928946
Gm56878	241.748	0.683076	0.329929	2.07037	0.0384174	0.92988
Gm37877	5.87627	2.17349	1.05021	2.06958	0.0384921	0.930873
Dgkz	133.852	0.600581	0.29022	2.0694	0.0385084	0.930873
Gorasp2	89.4554	0.32094	0.155166	2.06837	0.0386057	0.931023
Gm48822	7.16941	-1.05301	0.509127	-2.06827	0.0386145	0.931023
Tcf7	5.19708	-1.09261	0.528142	-2.06878	0.0385665	0.931023
Gm7156	1.14189	3.02691	1.46337	2.06845	0.0385976	0.931023
Gm14912	1.48096	-2.36157	1.1424	-2.0672	0.0387156	0.932855
Gm30455	58.118	0.36193	0.175161	2.06627	0.0388026	0.933838
Hint1	728.171	0.308182	0.149152	2.06623	0.0388065	0.933838
Gm7780	21.4896	0.769504	0.37249	2.06584	0.0388439	0.934135
Ovol2	2.69157	1.97133	0.95441	2.0655	0.0388757	0.934296
Gm6679	0.651145	-3.1987	1.54908	-2.0649	0.0389321	0.934447
1700030C10Rik	1.86655	1.88759	0.914039	2.06511	0.0389128	0.934447
Pik3c2b	18.089	-0.642749	0.311417	-2.06395	0.0390227	0.934812
Sgk2	6.53878	1.07437	0.520525	2.06402	0.0390161	0.934812
Gm8463	2.25655	-2.01343	0.975431	-2.06415	0.0390036	0.934812
Tvp23bos	1.87369	-1.94713	0.943599	-2.06352	0.0390635	0.93519
Rps4x-ps	23.1212	0.727527	0.352686	2.06282	0.03913	0.936179
Dcaf6	239.802	0.257603	0.125092	2.05931	0.039465	0.936325
Zfp281	99.7278	0.417157	0.202944	2.05553	0.0398282	0.936325
Cnot9	21.1758	0.554261	0.269221	2.05876	0.0395171	0.936325
Gid8	87.0343	0.340612	0.165636	2.05639	0.0397451	0.936325
Rap1gds1	252.483	0.295094	0.143575	2.05532	0.0398478	0.936325
Fsd1l	37.8245	0.636379	0.308677	2.06164	0.0392424	0.936325
Bri3bp	101.776	0.335656	0.163009	2.05912	0.0394828	0.936325
Gm42484	7.46409	-1.08619	0.528033	-2.05705	0.0396819	0.936325
Mrpl51	103.217	-0.279887	0.136123	-2.05614	0.0397691	0.936325
Ccdc61	5.7891	0.984624	0.478461	2.0579	0.0396	0.936325
Xndc1	14.1363	-0.686543	0.333726	-2.0572	0.0396667	0.936325
Tspan8	2.10159	-1.56856	0.762592	-2.05688	0.0396978	0.936325
Gm5347	4.30406	-1.27598	0.619252	-2.06051	0.0393494	0.936325
Gm7669	1.7526	-2.12192	1.03006	-2.06	0.0393982	0.936325
Adam32	2.87236	1.78029	0.86626	2.05514	0.039865	0.936325
Cnot1	117.311	-0.266456	0.129312	-2.06056	0.0393448	0.936325
Il17rd	11.119	-0.794365	0.386057	-2.05763	0.0396254	0.936325
Gm18072	2.27082	-1.68084	0.81637	-2.05892	0.0395022	0.936325
Cox7a2	2112.31	0.679459	0.330504	2.05583	0.0397992	0.936325
Tecta	4.33677	-1.7224	0.836483	-2.0591	0.0394845	0.936325
Cck	419.013	1.18073	0.573131	2.06014	0.039385	0.936325
Gm12128	2.13458	-2.66137	1.2913	-2.06101	0.0393024	0.936325
Gm35161	2.53795	2.1701	1.05343	2.06004	0.0393951	0.936325
Gm5191	3.09808	1.45148	0.705506	2.05735	0.0396523	0.936325
Klhdc2	185.802	0.327479	0.159235	2.05659	0.0397261	0.936325
Samd12	139.017	-0.280958	0.136302	-2.06129	0.0392757	0.936325
Csnk1a1	469.712	0.18752	0.091105	2.05828	0.0395632	0.936325
Gm6813	44.5793	0.824894	0.400272	2.06083	0.0393191	0.936325
1110059E24Rik	128.718	0.508408	0.247062	2.05781	0.0396079	0.936325
Gm42692	4.86827	-1.18242	0.575519	-2.05452	0.0399254	0.937152
Ttc21b	17.1195	-0.587094	0.286095	-2.0521	0.0401603	0.937624
Rpl30-ps9	204.835	0.789423	0.384874	2.05112	0.0402554	0.937624
Pla2g12a	37.9806	-0.38401	0.187281	-2.05045	0.040321	0.937624
Gm11914	8.93563	1.05675	0.514962	2.05209	0.0401605	0.937624
Corin	2.50979	-2.19114	1.06782	-2.05197	0.0401723	0.937624
Lncpint	14.2806	-0.76761	0.374105	-2.05186	0.0401834	0.937624
Gopc	82.1409	0.297049	0.144777	2.05177	0.0401925	0.937624
Gm5605	5.73737	-0.99611	0.485293	-2.05259	0.040112	0.937624
Gm28262	3.15268	-1.87497	0.914276	-2.05078	0.0402888	0.937624
Psmd12	186.121	0.217114	0.105762	2.05285	0.040087	0.937624
Iars	32.3515	0.458458	0.223589	2.05045	0.0403207	0.937624
Gpr150	3.51898	1.69481	0.825865	2.05216	0.0401541	0.937624
Chga	166.573	0.418223	0.203729	2.05284	0.0400882	0.937624
Tfb1m	6.29698	-1.15119	0.561106	-2.05164	0.0402049	0.937624
Wdr24	12.2902	-0.680917	0.332086	-2.05042	0.040323	0.937624
Gm44228	9.5359	-0.90325	0.440589	-2.0501	0.0403549	0.93778
Mpped1	168.408	0.682966	0.333243	2.04945	0.0404182	0.938664
Gm13433	11.7311	1.08563	0.529818	2.04907	0.0404557	0.93895
Gm37730	2.86171	-1.20864	0.590297	-2.04752	0.0406074	0.940169
Tafa1	30.5464	1.07455	0.524879	2.04724	0.0406344	0.940169
Fkrp	48.6353	0.462111	0.225724	2.04724	0.0406341	0.940169
Pdlim3	3.57383	-1.24651	0.608731	-2.04772	0.0405879	0.940169
Hmgcr	121.75	0.359105	0.175392	2.04745	0.040614	0.940169
Ankrd45	84.3291	0.804932	0.393313	2.04654	0.0407031	0.940375
A830011K09Rik	5.84971	0.950598	0.464571	2.04619	0.040738	0.940375
Icosl	3.92178	-1.29892	0.63489	-2.04589	0.0407672	0.940375
Hoxc13	3.65326	-1.74615	0.8535	-2.04587	0.0407695	0.940375
Tmem151a	79.834	0.504258	0.246418	2.04635	0.0407218	0.940375
Chrna4	30.282	0.629985	0.308046	2.0451	0.0408449	0.940677
Gm8823	37.7025	0.836612	0.409108	2.04496	0.0408584	0.940677
Ninj1	41.7119	0.363994	0.17797	2.04526	0.0408292	0.940677
Kcnc4	28.9822	0.712757	0.348643	2.04437	0.0409167	0.941438
BC055324	2.24424	1.75526	0.858756	2.04396	0.0409577	0.941655
Gm34654	0.772905	-2.53606	1.24091	-2.0437	0.040983	0.941655
Cfap68	115.503	0.398726	0.195118	2.04351	0.041002	0.941655
5330425B07Rik	4.77678	-1.07126	0.524344	-2.04305	0.041047	0.942109
Rpl35a-ps4	389.019	0.648628	0.317596	2.04231	0.041121	0.943184
Gm9794	1910.56	0.505739	0.247782	2.04106	0.0412446	0.943184
3300002P09Rik	2.55242	1.71136	0.838374	2.04129	0.0412222	0.943184
Vamp2	1132.57	0.406184	0.19898	2.04133	0.0412182	0.943184
Gm29968	4.71497	1.692	0.828598	2.042	0.0411512	0.943184
Rdh11	45.1868	-0.348828	0.170906	-2.04105	0.0412458	0.943184
Trim2	720.331	0.26552	0.130147	2.04016	0.0413341	0.943599
Lrba	75.1452	-0.362054	0.177546	-2.03921	0.0414286	0.943599
Epb41	160.15	-0.352591	0.172918	-2.03906	0.0414441	0.943599
Gm18343	0.667354	2.7694	1.35915	2.0376	0.04159	0.943599
Gm45200	7.06986	-0.845296	0.414628	-2.03868	0.0414817	0.943599
Or5p4	1.26758	-1.98779	0.974812	-2.03915	0.0414349	0.943599
Gm34297	4.78801	-1.17845	0.577854	-2.03935	0.0414151	0.943599
Gm47477	9.13554	-0.718075	0.352136	-2.0392	0.04143	0.943599
Gm6863	305.048	0.513547	0.251701	2.0403	0.0413201	0.943599
Hnrnpa1l2-ps2	1.81569	-1.96862	0.966161	-2.03757	0.0415932	0.943599
Gm49904	1.14726	-2.48828	1.22107	-2.03778	0.0415718	0.943599
Wtap	137.255	0.306142	0.150192	2.03834	0.0415163	0.943599
Tcof1	40.9315	0.526625	0.258431	2.03778	0.0415721	0.943599
Gmps	163.373	0.420413	0.206397	2.03692	0.0416585	0.943929
Or6x1	1.03574	-2.69908	1.32493	-2.03715	0.0416353	0.943929
Rmi2	0.69807	-2.49757	1.22637	-2.03656	0.0416944	0.944169
Larp1b	31.9891	0.455713	0.223808	2.03618	0.0417325	0.944458
Mrpl47	117.305	0.435904	0.214229	2.03476	0.0418753	0.945966
Add1	248.564	-0.309488	0.152083	-2.035	0.0418511	0.945966
Wnk1	376.129	-0.233138	0.114557	-2.03513	0.0418381	0.945966
Polk	23.4773	-0.509254	0.250374	-2.03397	0.0419546	0.946196
Rsl1d1	229.254	0.213624	0.105011	2.03431	0.0419204	0.946196
Tbc1d12	35.7224	0.506982	0.249266	2.0339	0.0419617	0.946196
Mcm7	16.427	-0.606633	0.2983	-2.03363	0.0419888	0.946234
Map6d1	31.9087	-0.666706	0.327888	-2.03334	0.0420185	0.946332
Sez6l	65.2432	0.540294	0.265885	2.03206	0.042148	0.948675
Cspp1	96.0178	-0.281089	0.138475	-2.02989	0.0423681	0.950254
Ncl	844.933	-0.235868	0.116263	-2.02874	0.0424843	0.950254
Gm38148	4.80686	1.01549	0.500379	2.02943	0.0424141	0.950254
Rhox7-ps1	1.39794	-1.858	0.915599	-2.02927	0.0424311	0.950254
Amot	26.2609	-0.488018	0.240535	-2.02888	0.0424703	0.950254
Xk	35.8182	0.499588	0.246082	2.03017	0.0423397	0.950254
Apbb1	281.38	0.358075	0.176513	2.0286	0.0424988	0.950254
9130023H24Rik	4.2186	-1.4124	0.696063	-2.02912	0.0424457	0.950254
Efcab10	16.367	0.963756	0.474938	2.02923	0.0424353	0.950254
Ncald	716.796	0.847271	0.417266	2.03053	0.0423029	0.950254
Septin12	4.26151	-1.4685	0.723177	-2.03063	0.042293	0.950254
Pter	45.0964	1.07839	0.531757	2.02797	0.0425636	0.950562
Gm20395	1.46126	-1.81816	0.896527	-2.02801	0.0425595	0.950562
Cops2	186.105	0.448066	0.220975	2.02768	0.0425926	0.950639
Adgrd1	5.57855	0.976473	0.481739	2.02697	0.0426651	0.951118
Slc8a1	360.961	0.722183	0.35627	2.02707	0.0426555	0.951118
Tunar	18.9806	0.712103	0.351408	2.02643	0.0427208	0.951789
Slco1c1	84.8755	-0.317232	0.156578	-2.02604	0.0427612	0.95212
Ccdc71l	22.2123	0.528566	0.260948	2.02556	0.0428096	0.952629
Vxn	79.8348	1.36259	0.672887	2.02499	0.0428682	0.953363
Gm40741	1.18258	-3.41105	1.685	-2.02436	0.0429333	0.953612
Tle6	9.27547	-0.920825	0.454923	-2.02414	0.0429562	0.953612
Prss35	3.67658	1.39736	0.690327	2.02421	0.042949	0.953612
Gm37143	5.24993	-1.00658	0.497988	-2.02129	0.0432501	0.954448
Mettl15	8.49723	0.864948	0.427809	2.02181	0.0431959	0.954448
Gm57446	17.4564	1.12468	0.556417	2.0213	0.0432489	0.954448
Zbtb40	8.19083	-0.911653	0.450987	-2.02146	0.0432319	0.954448
Ago4	16.4571	-0.657089	0.325032	-2.02161	0.0432162	0.954448
Gm10399	3.34246	-1.40386	0.694342	-2.02186	0.0431909	0.954448
Tprkb	110.659	-0.460106	0.227425	-2.02311	0.0430614	0.954448
S100b	891.512	-0.355691	0.175823	-2.02301	0.0430722	0.954448
Fcf1	120.554	0.521797	0.258104	2.02165	0.0432124	0.954448
Vmn2r90	1.01496	2.88455	1.42697	2.02145	0.0432328	0.954448
Aox1	9.1531	-0.778749	0.385448	-2.02037	0.0433446	0.954838
Tuba8	1.30906	2.11412	1.04632	2.02052	0.043329	0.954838
Ppm1e	63.3144	0.650467	0.321909	2.02066	0.0433153	0.954838
Lgals3	1.95946	1.8585	0.920278	2.01949	0.0434358	0.955837
Rangap1	277.83	0.264301	0.130878	2.01944	0.0434413	0.955837
Slc17a7	281.585	1.50496	0.745386	2.01903	0.0434838	0.956206
Gm12610	7.42193	-1.00367	0.497207	-2.01862	0.043527	0.95625
Tmem109	71.935	0.286273	0.141823	2.01852	0.0435371	0.95625
Mcee	118.704	0.48043	0.23806	2.0181	0.0435805	0.956576
Zfp386	59.187	0.42432	0.21028	2.01788	0.0436033	0.956576
Selplg	40.0302	-0.478823	0.237373	-2.01717	0.0436777	0.957644
Micos13	237.136	0.497201	0.246557	2.01658	0.0437394	0.958433
Chchd2	3325.23	0.287384	0.14254	2.01617	0.0437827	0.958435
Rab7	209.693	-0.26788	0.132904	-2.01559	0.0438424	0.958435
Ap3b1	119.297	-0.300952	0.149282	-2.016	0.0438001	0.958435
Matr3	627.396	0.348609	0.172947	2.0157	0.0438313	0.958435
Zkscan3	53.3611	-0.351065	0.17425	-2.01472	0.0439339	0.959872
Slc27a4	75.2493	0.351341	0.17443	2.01423	0.0439855	0.959874
Atp10b	2.27076	1.85529	0.920989	2.01446	0.0439617	0.959874
Gm4780	5.33954	-0.999206	0.496223	-2.01362	0.0440491	0.960699
Prmt1	220.989	-0.249124	0.12375	-2.01313	0.044101	0.960968
Mylk3	1.892	2.31603	1.15053	2.01302	0.044113	0.960968
Ythdf3	168.896	0.419968	0.20866	2.0127	0.0441466	0.961011
Rny1	74.0776	0.679153	0.337479	2.01243	0.0441747	0.961011
Etfb	116.215	-0.32911	0.163631	-2.01129	0.0442944	0.961011
Gm9755	7.92675	-0.75403	0.374829	-2.01166	0.0442557	0.961011
Chdh	3.61829	-1.17424	0.583659	-2.01186	0.0442347	0.961011
Dlat	108.839	0.279913	0.139135	2.01182	0.0442394	0.961011
Gm26885	1.01055	-2.6626	1.32383	-2.01128	0.0442956	0.961011
Rpp38	27.4698	0.540471	0.269236	2.00743	0.0447044	0.961951
Slc10a3	7.5767	0.953299	0.474436	2.00933	0.0445019	0.961951
Kif4	1.3733	-2.20381	1.09701	-2.00892	0.0445455	0.961951
Faah	23.5093	0.642524	0.319974	2.00805	0.0446383	0.961951
Nrf1	16.2556	-0.572694	0.284971	-2.00965	0.0444679	0.961951
Ipcef1	78.2799	0.832432	0.414623	2.00769	0.0446766	0.961951
Gm5914	13.5747	0.713373	0.355472	2.00683	0.0447675	0.961951
Gm54621	7.71314	-1.05459	0.525393	-2.00724	0.0447241	0.961951
Rab37	4.25131	-1.4557	0.725277	-2.00709	0.0447397	0.961951
Narf	33.8357	-0.474111	0.23626	-2.00673	0.0447779	0.961951
Serpinb9b	3.05423	-1.80411	0.897505	-2.01014	0.0444167	0.961951
Gm6867	93.5618	0.373984	0.186317	2.00725	0.0447234	0.961951
1700056N10Rik	2.32554	-1.79567	0.893882	-2.00884	0.0445536	0.961951
Senp5	77.2377	-0.313855	0.156255	-2.0086	0.0445795	0.961951
Kmt5b	73.4353	-0.302904	0.150934	-2.00686	0.044765	0.961951
Slc22a6	3.15856	1.80899	0.90105	2.00765	0.0446802	0.961951
mt-Tg	16.7324	1.02468	0.510489	2.00725	0.0447228	0.961951
Morf4l2	299.292	0.261205	0.130215	2.00595	0.0448614	0.96208
Magoh	144.566	0.556724	0.277495	2.00625	0.0448297	0.96208
Rpl11	621.416	0.441125	0.21989	2.00611	0.044844	0.96208
Lhx9	2.42003	-2.17729	1.08631	-2.00429	0.045039	0.963031
Ahcy	34.1678	-0.40626	0.202686	-2.00439	0.0450288	0.963031
Brinp1	188.022	0.395921	0.197623	2.00342	0.0451327	0.963031
Dnai4	19.6043	-0.525192	0.262102	-2.00377	0.045095	0.963031
Gem	2.14931	-1.85688	0.926516	-2.00415	0.0450537	0.963031
Arhgap9	3.00288	-1.55144	0.773878	-2.00476	0.0449886	0.963031
Gm10132	237.966	0.55474	0.276904	2.00336	0.0451384	0.963031
Cmtm5	154.805	-0.376131	0.187646	-2.00447	0.0450195	0.963031
Senp3	32.9253	0.434946	0.217097	2.00347	0.0451274	0.963031
Pantr1	288.056	0.499464	0.249452	2.00225	0.0452582	0.963916
Rbis	182.487	0.555016	0.277209	2.00216	0.045268	0.963916
Eva1a	7.41175	-0.816448	0.407855	-2.00181	0.0453053	0.963916
Map3k21	1.95298	1.99228	0.995379	2.00153	0.0453352	0.963916
Elovl5	118.762	-0.350388	0.175057	-2.00157	0.0453313	0.963916
Gm24289	2.93502	1.81611	0.906925	2.00249	0.0452323	0.963916
Lrp4	12.5427	-0.92285	0.461165	-2.00113	0.0453785	0.964196
Gm7556	0.892401	-2.72284	1.36132	-2.00015	0.0454842	0.964196
Ptprk	45.6206	0.594936	0.297615	1.99901	0.0456072	0.964196
Pgr	120.438	0.397881	0.198924	2.00017	0.0454821	0.964196
Arid3b	19.7364	-0.565356	0.282723	-1.99968	0.045535	0.964196
Gm7054	1.04017	-2.734	1.36735	-1.99949	0.0455555	0.964196
Uqcrb	329.798	0.596945	0.298485	1.99991	0.0455095	0.964196
Tmem65	96.864	0.339125	0.169576	1.99984	0.0455175	0.964196
Synj1	719.487	0.349068	0.174488	2.00053	0.0454435	0.964196
Gm5165	38.6913	0.453818	0.227008	1.99913	0.0455944	0.964196
Gm28196	1.97463	-1.44155	0.721239	-1.99871	0.0456395	0.964332
Tm9sf3	286.631	0.180895	0.0905194	1.99842	0.0456714	0.96446
Gm48743	7.29184	-1.06641	0.533757	-1.99792	0.045725	0.965044
Gm43857	1.87691	-1.80918	0.905686	-1.99758	0.0457622	0.965282
Ppp1r7	380.526	-0.217528	0.108936	-1.99684	0.045843	0.965346
Foxo4	22.9778	-0.547119	0.273939	-1.99723	0.0458004	0.965346
Gm10362	85.997	0.44459	0.222629	1.997	0.0458254	0.965346
Gm16399	1017.63	0.582795	0.291912	1.99648	0.0458822	0.965428
Tns3	26.5129	-0.479905	0.240394	-1.99632	0.0458987	0.965428
2310065F04Rik	1.99816	-1.77452	0.889116	-1.99582	0.0459533	0.96603
Polr3b	18.1135	-0.524202	0.26278	-1.99483	0.0460616	0.966385
Lpcat2	13.7495	-0.678915	0.340237	-1.99542	0.0459973	0.966385
Gm12598	1.5358	2.08888	1.04727	1.9946	0.0460866	0.966385
Glns-ps1	1.31564	-2.07509	1.04042	-1.99448	0.0460999	0.966385
Mirg	28.3484	-0.53668	0.26904	-1.9948	0.046065	0.966385
Cxxc1	36.7625	0.393028	0.197118	1.99388	0.0461653	0.967212
Pak5	101.907	0.5023	0.251997	1.99328	0.0462307	0.967829
Sun1	52.1809	0.356735	0.178982	1.99313	0.0462467	0.967829
Gm11575	13.7494	0.919736	0.461619	1.99242	0.0463255	0.968935
Gm50086	1.08529	-2.19798	1.10393	-1.99104	0.0464761	0.971539
Gm55267	0.51143	-2.98643	1.50053	-1.99025	0.0465634	0.972818
Wnt6	0.854986	3.2596	1.6382	1.98974	0.0466197	0.973031
Gm11214	1.13815	-2.23063	1.1211	-1.98968	0.0466259	0.973031
Gm32793	1.01081	2.32111	1.16767	1.98782	0.0468319	0.974156
AW822252.1	11.7773	-0.664469	0.334278	-1.98777	0.0468367	0.974156
Gm43614	1.50705	-2.239	1.12577	-1.98886	0.0467162	0.974156
Tmem132b	181.662	0.278066	0.139831	1.98859	0.0467465	0.974156
Sbno2	13.527	-0.641434	0.322685	-1.9878	0.0468337	0.974156
Jmjd6	66.621	-0.334429	0.168229	-1.98794	0.0468183	0.974156
Gm9894	1.33766	-2.10622	1.05995	-1.98709	0.0469122	0.975182
Gm37647	3.31265	-1.89596	0.954543	-1.98625	0.0470054	0.97603
Med21	144.283	0.369494	0.186022	1.98629	0.0470012	0.97603
Pcbd1	8.48839	-1.04732	0.527468	-1.98556	0.0470818	0.977072
Aox3	1.01174	2.40801	1.21783	1.97728	0.0480094	0.978309
Clk1	117.483	-0.310487	0.157673	-1.96918	0.0489325	0.978309
Rgs5	161.409	-0.265545	0.134723	-1.97104	0.0487197	0.978309
Dtymk	26.3858	0.513922	0.259669	1.97914	0.0477998	0.978309
Ing5	38.3815	-0.351698	0.177685	-1.97933	0.0477786	0.978309
Gm37566	6.08343	-0.901202	0.458052	-1.96747	0.0491293	0.978309
St18	31.5641	-0.588549	0.298511	-1.97162	0.0486536	0.978309
Dcaf8	183.725	-0.25184	0.12834	-1.96229	0.0497291	0.978309
Metap1d	26.0536	-0.416028	0.210492	-1.97646	0.0481033	0.978309
Gm37437	3.28664	-1.29682	0.661256	-1.96115	0.0498613	0.978309
Harbi1	8.39015	-0.773373	0.392068	-1.97255	0.0485473	0.978309
Cse1l	106.78	0.428451	0.217086	1.97365	0.0484218	0.978309
Anapc1	48.1154	-0.369588	0.188164	-1.96418	0.0495087	0.978309
Pip4k2a	149.412	-0.321449	0.162192	-1.98191	0.0474895	0.978309
Tmem29	38.2706	0.662061	0.33642	1.96796	0.0490725	0.978309
Chm	251.802	0.345762	0.174912	1.97677	0.0480672	0.978309
Atp11c	30.0631	-0.475069	0.242087	-1.96239	0.049717	0.978309
Cdc14a	7.15584	-0.903691	0.456003	-1.98177	0.0475053	0.978309
4930579G24Rik	2.8214	-1.45428	0.735649	-1.97686	0.048057	0.978309
Rps3a1	594.149	0.608583	0.30856	1.97233	0.0485718	0.978309
Gm42783	3.52518	-1.27087	0.642176	-1.979	0.0478155	0.978309
Gimd1	5.77783	-1.2598	0.635193	-1.98334	0.0473298	0.978309
Rpl22l1	45.5699	0.827163	0.418192	1.97795	0.0479346	0.978309
Rorc	1.20894	-2.11438	1.07036	-1.97538	0.0482247	0.978309
Nbl1	15.8373	0.885396	0.446095	1.98477	0.0471698	0.978309
Dab1	118.813	0.373705	0.189	1.97728	0.0480099	0.978309
Fut9	644.447	0.353876	0.179997	1.966	0.0492982	0.978309
Rragd	190.54	-0.290538	0.147865	-1.96489	0.0494267	0.978309
Fsbp	8.23112	-0.732678	0.370684	-1.97655	0.048092	0.978309
Gm12925	4.17707	-1.59719	0.805469	-1.98294	0.0473744	0.978309
Gm15772	68.0165	0.762008	0.387237	1.96781	0.0490905	0.978309
Medag	6.65973	1.08331	0.552178	1.96188	0.0497767	0.978309
Lap3	64.1017	-0.320061	0.162782	-1.96619	0.0492763	0.978309
Gm7361	5.3847	-1.13998	0.574909	-1.98288	0.0473805	0.978309
Gm43715	4.62397	-1.15274	0.586559	-1.96525	0.0493851	0.978309
1700029E06Rik	0.72971	2.92885	1.48672	1.97001	0.048837	0.978309
Hnrnpd	226.689	0.245968	0.124489	1.97582	0.0481756	0.978309
Foxk1	63.7574	0.336935	0.171501	1.96462	0.049458	0.978309
Gm43019	2.00846	-1.81152	0.922959	-1.96273	0.0496778	0.978309
Inmt	7.95908	1.10152	0.558507	1.97226	0.0485799	0.978309
Ndufa5	1572.13	0.43643	0.222257	1.96363	0.0495731	0.978309
Alms1-ps1	1.21624	-2.42652	1.22972	-1.97322	0.0484703	0.978309
Mir335	3.43588	1.47161	0.746728	1.97074	0.0487535	0.978309
Hoxa5	1.16571	-2.26575	1.14861	-1.97261	0.0485399	0.978309
Gm56053	6.165	1.71246	0.86364	1.98284	0.047385	0.978309
Gm7482	129.894	-0.277448	0.141095	-1.96639	0.049254	0.978309
Ctu1	9.80589	0.790603	0.400643	1.97333	0.0484577	0.978309
Zfand6	209.409	0.361523	0.182789	1.97782	0.0479491	0.978309
Smg1	115.084	-0.44409	0.225287	-1.97122	0.048699	0.978309
Rrm1	31.6753	-0.428024	0.218188	-1.96172	0.0497947	0.978309
Ccn2	89.6486	0.915587	0.463174	1.97677	0.0480677	0.978309
Gm57006	22.2061	-0.601998	0.303389	-1.98424	0.0472285	0.978309
Gm8112	24.0955	0.88705	0.451886	1.963	0.0496467	0.978309
Tma16	44.1298	-0.354831	0.179703	-1.97454	0.0483203	0.978309
Uggt2	36.3826	-0.40187	0.203976	-1.97019	0.0488169	0.978309
Elp3	83.4254	-0.303695	0.153458	-1.97901	0.047815	0.978309
Tmem260	29.5496	-0.464733	0.235311	-1.97497	0.048271	0.978309
Sh3bp5	83.353	0.370051	0.187983	1.96854	0.0490065	0.978309
Ogdhl	125.407	0.286827	0.145885	1.96612	0.0492851	0.978309
Ipo4	41.2435	0.405196	0.206417	1.963	0.0496461	0.978309
Pnp	19.9698	-0.537582	0.273207	-1.96767	0.0491057	0.978309
Adamts8	2.16317	1.84975	0.938769	1.9704	0.0487929	0.978309
4930510E17Rik	1.06154	-2.11476	1.07481	-1.96756	0.0491187	0.978309
Rps27a-ps2	23.4263	0.739496	0.37498	1.9721	0.0485986	0.978309
Gm47640	1.31306	-2.3295	1.18788	-1.96105	0.0498727	0.978309
Rbp1	68.8609	0.550882	0.280122	1.96658	0.0492319	0.978309
Gm2735	22.4924	0.677612	0.344165	1.96886	0.048969	0.978309
Pde4a	126.229	0.450579	0.22943	1.9639	0.0495411	0.978309
Gm5921	2.73108	-1.48718	0.756733	-1.96527	0.049383	0.978309
Cdcp1	2.71798	-1.30659	0.664309	-1.96684	0.0492011	0.978309
Gga3	87.3239	0.304224	0.154083	1.97441	0.048335	0.978309
Nlk	292.104	0.372779	0.188382	1.97885	0.0478327	0.978309
Gp1ba	0.861434	2.61017	1.32241	1.9738	0.0484042	0.978309
Spag7	88.0165	0.454769	0.231826	1.96168	0.0497995	0.978309
Ngfr	5.46151	-1.49262	0.756146	-1.97398	0.0483839	0.978309
Hoxb5	2.42901	-1.44123	0.729511	-1.97561	0.0481989	0.978309
Gm12279	0.825409	2.51429	1.27253	1.97582	0.0481749	0.978309
Tmem104	13.174	0.664511	0.33691	1.97237	0.0485674	0.978309
Bphl	17.7716	0.642485	0.326695	1.96662	0.0492271	0.978309
Mef2c	986.104	0.620796	0.316535	1.96122	0.049853	0.978309
Irf2bpl	150.204	0.221064	0.11214	1.97132	0.0486868	0.978309
Gm7422	4.1963	-1.07769	0.544429	-1.97949	0.0477605	0.978309
Ap4s1	92.5414	0.359792	0.182682	1.96951	0.0488951	0.978309
Ddx1	177.689	0.267284	0.13477	1.98325	0.0473392	0.978309
Dio2	173.833	-0.438461	0.223018	-1.96603	0.0492947	0.978309
Rpl37	1591.32	0.578255	0.292237	1.97872	0.0478476	0.978309
Kcnq3	418.72	-0.272436	0.137425	-1.98244	0.0474301	0.978309
Gm10240	17.9564	0.838459	0.424659	1.97443	0.048333	0.978309
Gm35569	0.959247	2.80548	1.42133	1.97384	0.0483996	0.978309
Nptxr	204.041	0.95634	0.487307	1.9625	0.0497042	0.978309
Cers5	50.5985	0.365184	0.185857	1.96487	0.049429	0.978309
Urb1	7.99288	-0.72996	0.370647	-1.96942	0.0489049	0.978309
Plcxd2	73.5284	0.625326	0.316656	1.97478	0.0482933	0.978309
Gm5678	8.56507	-1.25357	0.63729	-1.96704	0.0491788	0.978309
Gm34967	5.17604	0.976337	0.497321	1.96319	0.0496236	0.978309
Ccdc116	1.218	2.05206	1.03844	1.97609	0.0481443	0.978309
Flywch1	345.8	0.524774	0.266186	1.97146	0.0486716	0.978309
Gm50010	8.02223	-0.805468	0.410379	-1.96274	0.0496761	0.978309
Gm36931	1.22252	-2.54681	1.28354	-1.9842	0.0472332	0.978309
H2-Ob	0.703584	-2.75833	1.39268	-1.98059	0.0476369	0.978309
Cdh2	246.191	0.377363	0.191815	1.96733	0.0491457	0.978309
Fam53c	72.7826	-0.326212	0.1661	-1.96395	0.0495359	0.978309
Jak2	62.6376	-0.292536	0.14862	-1.96836	0.0490271	0.978309
Gm50150	2.67383	-1.52761	0.771952	-1.97889	0.0478281	0.978309
Nwd2	56.8867	1.00181	0.511108	1.96007	0.0499882	0.979542
H1f0	117.739	0.294407	0.150192	1.96021	0.0499714	0.979542
Cps1	3.03058	-1.4589	0.744713	-1.95901	0.0501121	0.97996
Gm5829	2.36043	-1.54957	0.791213	-1.95847	0.0501749	0.97996
Pofut1	13.2907	-0.574868	0.293377	-1.95948	0.0500562	0.97996
Gm15032	18.9594	0.710759	0.362853	1.95881	0.0501355	0.97996
Per3	55.651	-0.414263	0.211541	-1.95831	0.0501936	0.97996
Gm56024	5.30678	-1.18931	0.607161	-1.9588	0.0501362	0.97996
Gm47392	2.17381	-1.64184	0.838233	-1.9587	0.0501481	0.97996
Crlf3	21.5677	-0.461543	0.235722	-1.95799	0.0502309	0.980174
Dr1	49.3502	0.388903	0.198683	1.9574	0.0503002	0.981012
Mrps18c	83.1121	0.555944	0.284119	1.95673	0.0503794	0.981528
Ier3ip1	370.321	0.267207	0.13655	1.95685	0.0503654	0.981528
Kantr	100.112	0.273231	0.139687	1.95602	0.0504628	0.982391
9630050E16Rik	3.72338	-1.13093	0.578282	-1.95568	0.0505028	0.982391
C230035I16Rik	3.05625	-1.29927	0.664349	-1.9557	0.0505	0.982391
Uox	0.749368	-2.5655	1.31226	-1.95502	0.0505801	0.983332
Fam81a	173.888	0.807538	0.4131	1.95482	0.0506039	0.983332
Eif3s6-ps1	76.4094	0.58118	0.297354	1.9545	0.0506416	0.983551
Usp40	36.7367	-0.507169	0.259532	-1.95417	0.0506812	0.983736
Zmat2	692.315	0.256729	0.131388	1.95398	0.0507039	0.983736
Tmem121	90.6664	0.423938	0.217039	1.95328	0.0507869	0.984832
Gm8141	10.7247	1.62891	0.834488	1.95199	0.0509392	0.984977
Id3	81.4183	-0.386177	0.197806	-1.9523	0.0509026	0.984977
Vmn2r27	1.44836	-1.85895	0.952385	-1.95189	0.050951	0.984977
Gm14329	5.17315	-1.0579	0.541818	-1.9525	0.0508791	0.984977
Mrps33	146.413	0.30428	0.15584	1.95251	0.0508777	0.984977
P3h3	4.71736	0.942006	0.482638	1.95179	0.0509637	0.984977
Gm10392	2.85793	-1.41328	0.724144	-1.95165	0.0509795	0.984977
Vmn1r46	1.83419	-1.83113	0.938591	-1.95094	0.0510648	0.986033
Gm57010	5.25681	-1.3032	0.668128	-1.95053	0.0511135	0.986033
Gm45804	7.42341	-0.983817	0.504339	-1.95071	0.051092	0.986033
Gm37731	3.86174	-1.1481	0.589191	-1.9486	0.051343	0.986454
Gm56685	1.10581	-2.66746	1.36864	-1.94898	0.0512974	0.986454
Gm43678	1.944	-2.14843	1.10257	-1.94857	0.0513472	0.986454
Zcchc7	225.782	-0.313007	0.160606	-1.94891	0.051306	0.986454
Cadm1	485.346	0.367236	0.188407	1.94917	0.0512751	0.986454
Gm12155	43.6498	0.752494	0.386078	1.94907	0.0512868	0.986454
Dhx29	104.765	-0.256469	0.131618	-1.94858	0.0513453	0.986454
Gm9633	4.08756	-1.3583	0.696616	-1.94986	0.0511926	0.986454
Gm15627	2.27713	-1.5371	0.789026	-1.9481	0.0514034	0.987025
Gm16741	1.24323	-2.08088	1.06831	-1.94783	0.0514349	0.98712
Slc1a3	762.258	-0.29806	0.153088	-1.94698	0.0515368	0.988567
Gas5	1283.55	0.681019	0.350091	1.94526	0.0517433	0.98877
Rpl13-ps6	2.10651	-1.83399	0.942498	-1.94588	0.0516691	0.98877
Rad54l	21.3464	-0.784634	0.40327	-1.94568	0.0516936	0.98877
Rpl5	16.3641	0.674502	0.346757	1.94517	0.0517547	0.98877
Mdh2	912.256	0.278043	0.142899	1.94574	0.0516866	0.98877
D11Wsu47e	12.1806	0.611047	0.314121	1.94526	0.0517433	0.98877
Dtd2	14.5344	-0.632948	0.325148	-1.94665	0.0515769	0.98877
Mylk	54.5496	0.573827	0.295007	1.94513	0.0517597	0.98877
Hcn1	134.737	0.49589	0.255015	1.94455	0.0518288	0.989582
Gm37072	1.28411	2.64145	1.36046	1.94159	0.052187	0.98984
Rpl31	202.607	0.535013	0.275631	1.94104	0.0522528	0.98984
Lrp2	7.25037	-1.30967	0.674428	-1.94189	0.0521504	0.98984
Or4c52	9.67789	1.53279	0.789622	1.94117	0.0522376	0.98984
Fnbp1l	234.022	-0.285651	0.146964	-1.94367	0.0519349	0.98984
Atp6v1g1	80.5842	-0.431381	0.222176	-1.94162	0.052183	0.98984
Skint7	1.04834	-3.22176	1.65861	-1.94244	0.0520839	0.98984
Gm15787	1.93012	-1.91639	0.986271	-1.94307	0.0520076	0.98984
Mdfic	9.7932	-0.76489	0.393766	-1.9425	0.0520765	0.98984
Rexo5	2.31895	1.32608	0.68322	1.94092	0.0522674	0.98984
Psmb10	88.0802	0.365547	0.188102	1.94335	0.0519744	0.98984
Rps13-ps4	13.6845	-0.694199	0.357572	-1.94142	0.052207	0.98984
Tnnc1	8.77083	0.997873	0.51347	1.94339	0.0519689	0.98984
Gm48967	46.8201	0.485266	0.249656	1.94374	0.0519267	0.98984
Stt3b	87.9852	0.307686	0.158387	1.94262	0.0520621	0.98984
Cd2ap	50.7111	-0.323528	0.166616	-1.94176	0.0521663	0.98984
Sumo1	281.549	0.427587	0.220756	1.93692	0.0527549	0.991338
Ola1	322.011	0.266775	0.137692	1.93748	0.0526868	0.991338
Gm14278	2.82299	-1.56269	0.806801	-1.93689	0.0527585	0.991338
Gm13378	13.6929	-0.760177	0.391992	-1.93926	0.0524691	0.991338
Top1	680.643	0.126418	0.065181	1.93949	0.0524417	0.991338
Gm12500	1.50444	-1.99042	1.02626	-1.93948	0.0524426	0.991338
Reck	1.74437	-1.54747	0.798925	-1.93694	0.0527527	0.991338
Pyroxd1	8.28061	-0.739571	0.381899	-1.93656	0.0527992	0.991338
Vmn2r26	2.17131	-1.74633	0.901032	-1.93815	0.052605	0.991338
Mdfic2	9.29152	-0.816613	0.421706	-1.93645	0.0528125	0.991338
Kcp	0.880684	-2.35694	1.21721	-1.93634	0.0528256	0.991338
Armt1	46.599	-0.376035	0.194131	-1.93702	0.0527425	0.991338
Vsir	23.5475	-0.598717	0.309097	-1.93699	0.0527472	0.991338
Gpr75	10.5003	-0.788595	0.406733	-1.93885	0.0525192	0.991338
Gm11736	2.13203	-1.68711	0.870897	-1.9372	0.0527204	0.991338
Npm1	822	0.271948	0.140366	1.93742	0.0526938	0.991338
Ndufv2	544.26	0.438087	0.225958	1.9388	0.052526	0.991338
Mettl26	31.213	-0.413634	0.213317	-1.93905	0.0524948	0.991338
Akr1b3	26.9763	-0.480738	0.248381	-1.93549	0.0529303	0.992802
Maneal	33.1742	0.42951	0.222042	1.93436	0.0530689	0.993901
Med25	45.1105	0.568386	0.293823	1.93445	0.0530574	0.993901
Gm20820	9.6441	1.63756	0.846492	1.93452	0.0530487	0.993901
Gm44541	4.41152	-1.42749	0.738506	-1.93294	0.0532438	0.996175
Gm47161	5.99972	-1.28205	0.663211	-1.9331	0.0532244	0.996175
Gm42611	7.7347	-0.84891	0.439254	-1.93262	0.053283	0.996408
Gm27029	8.40577	0.801282	0.414714	1.93213	0.0533431	0.997032
Rpl31-ps14	111.136	0.700836	0.363297	1.9291	0.0537184	0.997478
Snrpb2	394.639	0.386524	0.200328	1.92946	0.0536741	0.997478
Psd4	2.10308	-1.82252	0.944509	-1.9296	0.053657	0.997478
Lrrc7	172.52	-0.264567	0.137117	-1.9295	0.0536688	0.997478
Jun	34.1986	0.475756	0.246557	1.9296	0.0536565	0.997478
Uba6	155.183	0.359203	0.185998	1.93121	0.0534568	0.997478
[truncated: 54,943 more rows]

## Sheet: WT_GF over WT_SPF
symbol	baseMean	log2FoldChange	lfcSE	stat	pvalue	padj
Utrn	136.761	0.722129	0.11745	6.1484	7.82682e-10	9.36009e-06
Tunar	18.9806	-1.90997	0.32475	-5.88135	4.06941e-09	2.43331e-05
Me2	55.5425	1.2558	0.243792	5.1511	2.58969e-07	0.00103234
Ryr3	79.6871	0.766943	0.152351	5.03407	4.80183e-07	0.00143563
Pde10a	594.241	0.99294	0.200395	4.95491	7.2364e-07	0.0017308
Rbp1	68.8609	-1.32168	0.271777	-4.86311	1.15554e-06	0.00230318
Akt3	400.746	0.742849	0.156911	4.73421	2.19908e-06	0.00375697
Gm50403	18.1819	1.52091	0.327998	4.63696	3.53565e-06	0.00528535
Sacs	288.731	0.580543	0.127935	4.5378	5.68449e-06	0.00755343
Gpr158	152.454	0.591384	0.131749	4.48873	7.16504e-06	0.0077897
Gng4	43.9136	-1.20003	0.267226	-4.4907	7.09907e-06	0.0077897
Ap3b1	119.297	0.657169	0.148761	4.41761	9.97988e-06	0.00994578
Cnbd2	18.0314	-1.13107	0.262844	-4.30322	1.68337e-05	0.0134209
Fnbp1l	234.022	0.630081	0.146375	4.30457	1.67314e-05	0.0134209
Fabp7	87.6434	-1.62554	0.3766	-4.31636	1.58623e-05	0.0134209
Mme	150.777	1.076	0.252258	4.26547	1.99486e-05	0.0149103
Cacnb2	113.945	0.88447	0.209935	4.21307	2.51919e-05	0.0165604
Cdr1os	1187.55	1.08922	0.259138	4.20325	2.63106e-05	0.0165604
Myh10	383.721	0.561981	0.132914	4.22816	2.35611e-05	0.0165604
Pten	204.293	0.407941	0.097766	4.17262	3.01113e-05	0.0180051
Matn2	17.8588	-1.2106	0.29492	-4.10483	4.04613e-05	0.0230417
Plcb1	831.137	0.576747	0.141417	4.07835	4.53574e-05	0.0239789
Spred1	288.723	0.461772	0.113333	4.07448	4.61171e-05	0.0239789
Ebf1	73.875	0.727691	0.179529	4.05333	5.04932e-05	0.0251603
Marcks	496.664	-0.495394	0.12279	-4.03448	5.47233e-05	0.0261775
Camk4	288.715	1.01281	0.253211	3.99987	6.33775e-05	0.0291512
Cdh8	118.602	0.643629	0.161701	3.98035	6.88125e-05	0.0304788
Dnajb4	154.394	0.452014	0.114238	3.95678	7.59682e-05	0.0324465
Gm56610	28.8926	1.53384	0.390197	3.93094	8.4614e-05	0.0348931
Ano3	1284.06	0.859598	0.22075	3.89399	9.86082e-05	0.0393085
Gm43885	30.1964	1.03525	0.268512	3.85549	0.000115497	0.0425744
Dusp11	46.9771	0.628423	0.163122	3.85246	0.000116935	0.0425744
Stk32a	45.4251	0.838709	0.217772	3.85132	0.000117481	0.0425744
Pnck	219.195	-0.855853	0.226036	-3.78635	0.000152875	0.0488067
Adgrl2	93.1554	0.630864	0.166772	3.78278	0.000155084	0.0488067
D5Ertd579e	182.734	0.548811	0.144655	3.79394	0.000148274	0.0488067
Rgs7bp	2189.98	0.675407	0.178218	3.78978	0.000150779	0.0488067
Gm49674	24.6385	1.25374	0.330889	3.789	0.000151253	0.0488067
Plcxd3	100.797	-1.17153	0.311602	-3.7597	0.000170116	0.0521645
Lrrc7	172.52	0.50939	0.135955	3.74676	0.000179132	0.0535561
Lrrk2	63.8033	0.647679	0.173557	3.7318	0.000190114	0.0549515
Tle4	352.97	0.460277	0.123464	3.72802	0.00019299	0.0549515
Serpina3n	12.3305	-1.41745	0.38359	-3.69522	0.000219696	0.0611012
Osbpl8	318.685	0.486187	0.13231	3.67459	0.000238228	0.0638815
Rn7sk	69.2058	1.02602	0.279743	3.66774	0.000244701	0.0638815
Elmod1	718.626	0.482306	0.131537	3.66668	0.000245718	0.0638815
Kcnq3	418.72	0.499316	0.136705	3.65251	0.000259694	0.0660782
Pwwp2a	148.347	0.587563	0.161209	3.64474	0.000267665	0.0666877
Sh3rf2	90.3367	0.817301	0.224818	3.6354	0.000277555	0.0677404
Zcchc12	188.757	-0.823181	0.229752	-3.5829	0.000339795	0.0700623
Eloa	34.3771	0.863592	0.24097	3.58381	0.000338619	0.0700623
Ybx1-ps2	42.5223	0.787469	0.218943	3.59669	0.000322295	0.0700623
Ppp1r9a	1461.73	0.40147	0.111116	3.61307	0.000302591	0.0700623
Crym	161.176	-0.845012	0.234921	-3.597	0.000321908	0.0700623
Glt8d1	29.1292	-0.868778	0.242295	-3.58562	0.000336274	0.0700623
Gm21378	35.795	0.880959	0.244488	3.60328	0.000314225	0.0700623
Gnal	657.579	0.458543	0.127816	3.58754	0.000333813	0.0700623
Jcad	371.391	0.682203	0.188805	3.61328	0.000302352	0.0700623
Dcx	50.0926	-0.917307	0.258544	-3.54797	0.000388209	0.0773765
Pde7b	62.1596	0.793249	0.223343	3.55171	0.000382739	0.0773765
Arhgap20	242.367	0.603396	0.170669	3.53547	0.000407046	0.0798011
Arhgap10	74.8438	0.763734	0.216922	3.52078	0.000430272	0.082994
Cnksr2	736.7	0.496622	0.141367	3.513	0.000443081	0.084108
Plekha5	252.042	0.582847	0.166393	3.50282	0.000460352	0.0846977
Vip	14.3402	-2.10458	0.600375	-3.50544	0.000455853	0.0846977
Sertm1	12.7936	-1.17002	0.335455	-3.48786	0.000486895	0.0882239
Cntnap4	14.6114	-1.13089	0.324671	-3.48319	0.000495486	0.0884405
Peak1	81.137	0.549278	0.157905	3.47853	0.00050417	0.0886671
Slc4a4	398.177	0.465343	0.134334	3.46407	0.000532062	0.0922164
Dlx1	20.1616	-1.30786	0.378729	-3.45329	0.000553802	0.0932805
Abr	154.127	-0.488014	0.141182	-3.45662	0.000546992	0.0932805
Myo1b	124.755	0.552088	0.162602	3.39534	0.000685444	0.11385
Slc25a18	19.5742	-0.996276	0.294608	-3.3817	0.000720378	0.116419
Cartpt	59.7739	-2.08782	0.616981	-3.38393	0.000714562	0.116419
Ppp1r7	380.526	0.363717	0.107829	3.37308	0.000743326	0.116966
Hdlbp	164.881	0.384971	0.114017	3.37642	0.000734346	0.116966
Fxyd6	113.908	-0.850798	0.252504	-3.36944	0.000753202	0.116981
Ccdc71l	22.2123	-0.835264	0.248652	-3.35917	0.000781767	0.119861
Sema4b	16.1072	-0.942966	0.281966	-3.34425	0.000825043	0.122608
Gpd1l	85.7016	-0.523502	0.156456	-3.34601	0.000819827	0.122608
Pik3c3	56.2803	0.514081	0.153804	3.34244	0.000830441	0.122608
Vps13b	129.767	0.64633	0.193975	3.33203	0.000862155	0.125738
Gabra4	432.054	0.485455	0.145951	3.32614	0.000880562	0.126875
Ppp2r2a	723.558	0.43352	0.130588	3.31975	0.000900981	0.128272
Rps15a	462.998	-1.25916	0.380386	-3.31021	0.000932248	0.131162
Rpl3	551.664	-0.657558	0.199481	-3.29635	0.000979515	0.135971
Socs5	124.032	0.345825	0.104999	3.29359	0.000989167	0.135971
Sez6l	65.2432	-0.857826	0.260737	-3.29	0.00100188	0.136153
Gm19410	40.8916	1.13146	0.344314	3.28613	0.00101574	0.136486
Aff3	78.6135	0.611444	0.186394	3.28039	0.00103665	0.137748
Miat	15.4901	-1.12459	0.343214	-3.27664	0.0010505	0.138054
Nbn	41.0758	0.652993	0.199546	3.27239	0.00106642	0.138623
Sema3e	75.8353	0.63472	0.194244	3.26764	0.00108448	0.139455
Bbx	134.467	0.681001	0.208833	3.26098	0.00111029	0.141255
Cadm1	485.346	-0.608779	0.187286	-3.25053	0.00115189	0.145005
Narf	33.8357	0.76057	0.234717	3.24038	0.00119371	0.148704
PTPRG	90.5134	-0.675318	0.208748	-3.23509	0.00121603	0.149896
Acap2	99.1744	0.443136	0.1371	3.23222	0.00122834	0.149896
Clmp	78.812	-0.861914	0.267265	-3.22494	0.00125997	0.152202
Pja1	241.193	-0.313398	0.0975373	-3.21311	0.00131305	0.152949
Strit1	18.797	2.11915	0.660861	3.20665	0.00134289	0.152949
Rnf6	121.978	0.674587	0.210262	3.20832	0.00133514	0.152949
Cacna2d3	251.448	0.494372	0.153605	3.21846	0.00128881	0.152949
Actn2	47.8759	0.938148	0.291739	3.21571	0.00130122	0.152949
Amph	176.664	-0.446322	0.139061	-3.20954	0.00132948	0.152949
Nexn	299.851	0.65844	0.205851	3.19862	0.00138086	0.154334
Rasgef1b	138.966	0.695944	0.21752	3.19945	0.0013769	0.154334
Meis2	896.344	0.322865	0.101367	3.18511	0.00144697	0.15694
Ppp2r2d	152.723	0.466797	0.146697	3.18205	0.00146236	0.15694
Srgap1	116.511	0.555922	0.175208	3.17292	0.00150916	0.15694
Atp2b1	4410.81	0.539801	0.170027	3.17479	0.00149945	0.15694
Hlf	397.304	0.462819	0.145594	3.17883	0.0014787	0.15694
Cfap90	15.5751	-1.17761	0.371019	-3.17399	0.0015036	0.15694
Samd15	12.9473	1.07553	0.338577	3.17662	0.00149004	0.15694
St13	333.92	0.353902	0.110936	3.19015	0.00142199	0.15694
5031425E22Rik	16.539	-0.861474	0.271751	-3.17008	0.00152397	0.157113
Serpini1	171.998	-0.771775	0.244501	-3.15653	0.00159656	0.160868
Gprin3	397.476	0.567426	0.179736	3.157	0.00159404	0.160868
Itga9	16.8063	0.922851	0.292433	3.15577	0.00160074	0.160868
Dync1i1	243.182	-0.523726	0.166166	-3.15182	0.00162255	0.1617
Syt6	62.1329	0.675939	0.214807	3.14672	0.00165111	0.162165
Coch	57.3289	1.04746	0.332933	3.14615	0.00165433	0.162165
Psmb10	88.0802	-0.575893	0.183239	-3.14285	0.00167314	0.162676
Kcnd2	579.346	0.488748	0.156305	3.12688	0.00176673	0.166683
Rhobtb2	91.4479	0.549832	0.175551	3.13204	0.00173595	0.166683
Ninj1	41.7119	-0.534216	0.170748	-3.12869	0.00175587	0.166683
Lrrc10b	313.207	0.936428	0.299531	3.12632	0.00177011	0.166683
Disp2	71.6295	-0.581299	0.186171	-3.12239	0.00179388	0.167601
Pcdh19	98.368	-0.837744	0.269034	-3.11389	0.00184637	0.170876
Usp33	31.4488	0.884848	0.284927	3.10552	0.00189944	0.170876
Itpr1	609.742	0.429469	0.138593	3.09877	0.00194324	0.170876
Grm1	126.191	0.461861	0.148605	3.10797	0.00188375	0.170876
Arpp21	3490.41	0.646865	0.208394	3.10405	0.00190891	0.170876
Oxsr1	34.6805	0.664847	0.213966	3.10726	0.0018883	0.170876
Dgkb	1196.49	0.476051	0.153532	3.10067	0.00193086	0.170876
Akap5	249.017	0.467149	0.150711	3.09962	0.00193767	0.170876
Gpr155	118.067	0.864925	0.279714	3.09218	0.00198695	0.172884
Ube2ql1	65.6423	-0.888514	0.287454	-3.09098	0.00199498	0.172884
Sytl5	16.1078	1.02976	0.333559	3.0872	0.00202052	0.173838
Arfrp1	57.3292	-0.508184	0.164955	-3.08074	0.00206488	0.174953
Ptchd1	43.5878	0.769011	0.250106	3.07474	0.00210687	0.174953
Lrba	75.1452	0.537925	0.175182	3.07066	0.00213589	0.174953
Akap9	1211.95	0.584391	0.190264	3.07147	0.00213006	0.174953
Wnt7a	12.6128	-0.997089	0.324351	-3.07411	0.00211133	0.174953
Dach1	171.357	0.750583	0.243598	3.08124	0.00206142	0.174953
Ifi27	67.5657	-0.756342	0.245853	-3.0764	0.00209516	0.174953
Gm14336	175.965	-0.853251	0.27825	-3.06649	0.00216588	0.176202
Nebl	97.5868	0.493543	0.161784	3.05063	0.0022836	0.179004
Atp6ap2	618.865	-0.485364	0.158836	-3.05575	0.00224497	0.179004
Epb41	160.15	0.522026	0.171319	3.0471	0.00231059	0.179004
Gm43889	33.0233	0.711335	0.232706	3.05679	0.00223718	0.179004
Ppfibp2	22.3086	0.75334	0.247375	3.04533	0.00232422	0.179004
Tubb2a	475.232	-0.49055	0.16089	-3.04898	0.00229616	0.179004
Tuba1b	864.797	-0.511622	0.168079	-3.04394	0.00233503	0.179004
Robo2	180.565	0.515341	0.169208	3.0456	0.00232218	0.179004
Camk2n2	66.616	-0.845144	0.276649	-3.05493	0.00225109	0.179004
Irf2bpl	150.204	0.344707	0.113406	3.03959	0.00236897	0.180449
Nrp2	38.1062	-1.29246	0.428497	-3.01627	0.00255904	0.18473
Secisbp2l	311.241	0.419605	0.13869	3.02549	0.00248234	0.18473
Diaph2	192.216	0.400107	0.133075	3.00663	0.00264164	0.18473
Lrp8	54.8644	-0.686414	0.2277	-3.01456	0.00257353	0.18473
Ago4	16.4571	0.975524	0.324063	3.01029	0.00260998	0.18473
Ccnd2	402.929	0.61325	0.202523	3.02805	0.00246135	0.18473
Slmap	265.194	0.406511	0.135126	3.00838	0.00262645	0.18473
Dipk2a	42.739	-0.796086	0.264131	-3.01398	0.00257843	0.18473
Islr2	82.2939	-0.872713	0.288383	-3.02623	0.00247627	0.18473
Unc13c	320	0.561516	0.186868	3.00488	0.00265687	0.18473
Hap1	118.13	-1.00197	0.332307	-3.01518	0.00256823	0.18473
Spag9	462.206	0.322114	0.106839	3.01495	0.00257026	0.18473
Fkbp1b	31.3699	-0.742836	0.246182	-3.01743	0.00254929	0.18473
Rtl6	55.9939	-0.585694	0.194655	-3.00889	0.00262206	0.18473
Snhg4	31.2238	-0.676946	0.224641	-3.01346	0.00258287	0.18473
Slx4ip	18.8884	0.709635	0.236511	3.00044	0.00269593	0.186362
Ralyl	106.215	-0.703835	0.235196	-2.99255	0.00276661	0.190149
Resp18	119.22	-0.727644	0.243729	-2.98546	0.00283148	0.190234
Il11ra1	73.5561	-0.497914	0.16669	-2.98707	0.00281663	0.190234
A330008L17Rik	13.6194	0.992765	0.33231	2.98747	0.002813	0.190234
Cfap68	115.503	-0.570873	0.190972	-2.9893	0.0027962	0.190234
Tgfa	49.6598	0.633045	0.21255	2.97834	0.00289815	0.19255
B230219D22Rik	202.137	0.294473	0.0988708	2.97836	0.00289797	0.19255
Ddit4l	55.9153	0.842198	0.283518	2.97053	0.00297286	0.19322
Fam118a	31.8893	-0.693515	0.233258	-2.97317	0.0029474	0.19322
Sidt1	12.5291	-1.37383	0.462294	-2.97177	0.00296088	0.19322
Crtac1	59.3972	-0.982067	0.330176	-2.97437	0.00293591	0.19322
Gm14620	326.427	0.58184	0.196326	2.96365	0.00304018	0.194425
Dlg2	265.508	0.410686	0.138482	2.96562	0.00302073	0.194425
Cdc42ep3	95.1566	0.53952	0.182028	2.96394	0.00303732	0.194425
Gm20604	61.916	-0.537148	0.181515	-2.95924	0.00308395	0.196175
Syne1	545.252	0.626697	0.212593	2.94787	0.00319972	0.200523
Pcdh8	22.7654	-1.1108	0.376851	-2.94759	0.0032026	0.200523
Tnfrsf21	96.7144	-0.540825	0.183441	-2.94822	0.00319605	0.200523
Luc7l2	223.17	0.392084	0.13326	2.94226	0.00325826	0.200853
Ppp4r4	101.333	0.44323	0.150609	2.94292	0.00325136	0.200853
Gsk3b	856.256	0.387252	0.131602	2.94259	0.00325477	0.200853
1700019D03Rik	57.2815	-0.706033	0.240159	-2.93986	0.00328364	0.20138
Dmrtc1a	20.2027	-0.797945	0.271608	-2.93786	0.0033049	0.20165
Blcap	155.973	-0.420135	0.143201	-2.93388	0.0033475	0.203212
Ift80	26.1909	0.650304	0.221932	2.9302	0.00338746	0.204599
Cep83	137.847	0.48786	0.166716	2.9263	0.0034302	0.204602
Hint1	728.171	-0.434164	0.148255	-2.9285	0.00340603	0.204602
Sstr3	14.4117	-1.30916	0.447498	-2.92552	0.00343884	0.204602
Pals2	235.849	0.463901	0.158809	2.92113	0.00348767	0.205463
AI593442	514.572	0.604113	0.206705	2.92259	0.00347134	0.205463
Kcna4	194.184	0.521862	0.179073	2.91423	0.00356564	0.209027
Me3	73.7837	0.488435	0.167863	2.90973	0.00361743	0.211028
Ago3	63.8726	0.47307	0.162856	2.90484	0.00367444	0.213314
Mageh1	78.4473	-0.575494	0.198761	-2.89541	0.00378663	0.217713
Parm1	72.4086	-0.649466	0.22422	-2.89656	0.00377277	0.217713
Gspt2	64.8739	-0.416983	0.144429	-2.88711	0.00388798	0.219206
Nbea	626.682	0.422771	0.146374	2.88829	0.00387342	0.219206
Gm44126	21.2036	1.11146	0.385418	2.88378	0.00392932	0.219206
Tlnrd1	87.5327	0.700553	0.242765	2.88573	0.00390513	0.219206
Eml5	53.4577	0.588527	0.203695	2.88926	0.00386152	0.219206
Ankrd9	10.8836	-1.20432	0.417401	-2.88528	0.0039106	0.219206
Slk	328.469	0.373984	0.129727	2.88285	0.00394091	0.219206
Nr3c1	231.206	0.396036	0.137529	2.87966	0.00398105	0.220414
Smpd2	12.4104	-0.928499	0.322951	-2.87505	0.0040397	0.22263
Ntmt1	17.0355	-0.854314	0.297456	-2.87207	0.00407796	0.223708
Sh3gl3	116.065	0.407496	0.14223	2.86506	0.00416931	0.225615
Dixdc1	74.8706	0.40397	0.140954	2.86596	0.0041574	0.225615
Heatr1	35.6187	0.573827	0.200088	2.86786	0.00413253	0.225615
St3gal1	16.5581	-0.945523	0.330524	-2.86068	0.00422731	0.227722
Slitrk2	48.5816	0.453839	0.158963	2.85499	0.00430378	0.230802
Car2	329.571	0.471917	0.165853	2.84539	0.00443574	0.236817
Zfp664	66.5824	0.504009	0.177372	2.84153	0.0044897	0.238632
Brd9	117.822	-0.4669	0.16457	-2.83709	0.0045527	0.24091
Dnah6	14.0655	1.09451	0.386182	2.83418	0.00459428	0.242039
Ptprf	120.432	-0.418561	0.147773	-2.83246	0.00461909	0.242279
Lyrm1	41.7044	-0.564226	0.199306	-2.83095	0.00464102	0.242367
Dnajc2	230.084	0.329119	0.116412	2.8272	0.00469573	0.244158
Ywhag	801.707	-0.312995	0.110798	-2.82491	0.00472939	0.244843
Nenf	157.15	-0.408847	0.145272	-2.81435	0.00488753	0.247495
Hes6	26.5448	-0.731613	0.260116	-2.81264	0.00491363	0.247495
2900092N22Rik	18.8843	1.09164	0.387707	2.81562	0.00486827	0.247495
Elapor2	156.724	0.414674	0.147473	2.81187	0.00492547	0.247495
Sox1ot	14.236	-1.18094	0.418997	-2.81849	0.00482495	0.247495
Pdzrn4	37.8725	-0.816186	0.289629	-2.81804	0.00483175	0.247495
Gm9224	11.2155	1.28891	0.457604	2.81664	0.0048529	0.247495
Rarb	14.9524	1.01728	0.36244	2.80674	0.00500454	0.248774
Gon7	14.5627	-0.922042	0.328508	-2.80676	0.0050043	0.248774
Malat1	4255.32	0.630534	0.224695	2.80618	0.00501334	0.248774
Jpt1	95.8298	-0.408316	0.145599	-2.80439	0.00504123	0.249124
Heatr5b	60.8158	0.449323	0.160521	2.79916	0.00512356	0.252151
Cep126	97.1416	0.589897	0.21139	2.79056	0.00526171	0.257889
Serf1	20.7998	-0.753326	0.270228	-2.78774	0.00530769	0.25908
Rnf128	141.19	-0.488166	0.175289	-2.78493	0.00535401	0.260279
Pld5	23.072	0.679256	0.244288	2.78055	0.00542669	0.262518
Tuba1a	1449.6	-0.336997	0.121243	-2.77952	0.00544397	0.262518
Zc3h15	304.927	-0.27083	0.0977474	-2.77072	0.00559332	0.266496
Ppp3ca	11846	0.411976	0.148629	2.77184	0.00557409	0.266496
Zfyve16	21.5854	0.655024	0.236401	2.77082	0.00559151	0.266496
Rpl21-ps6	49.5137	-0.77016	0.278191	-2.76846	0.00563227	0.266923
Cep192	17.6972	-0.94342	0.340879	-2.76761	0.00564691	0.266923
Samd5	57.4071	0.705449	0.255711	2.75878	0.00580178	0.2718
6430548M08Rik	162.005	-0.577142	0.209272	-2.75785	0.00581827	0.2718
Elof1	90.2463	-0.331991	0.120355	-2.75842	0.00580812	0.2718
Chchd6	160.094	-0.335483	0.121718	-2.75624	0.00584696	0.272077
Cttnbp2	172.25	0.292669	0.10632	2.75272	0.00591027	0.273957
Adssl1	12.7686	-0.849967	0.308972	-2.75095	0.00594219	0.274373
Prkg2	27.9452	-0.792835	0.289033	-2.74306	0.00608699	0.27906
Gm56999	902.032	-0.499479	0.182102	-2.74285	0.00609093	0.27906
Shprh	70.1436	0.510047	0.186039	2.74162	0.0061137	0.27906
Sbds	171.236	0.465403	0.170074	2.73648	0.00621004	0.280248
Rabep1	532.628	0.302061	0.110314	2.7382	0.00617771	0.280248
mt-Atp8	80.4889	0.756798	0.276514	2.73692	0.0062017	0.280248
Tex10	20.4745	0.731326	0.267701	2.73188	0.00629741	0.283106
Phlda1	85.8843	-0.498391	0.182516	-2.73066	0.00632071	0.283106
P4ha1	40.1127	0.629675	0.230796	2.72828	0.00636659	0.283127
Prr36	13.5266	-1.16734	0.428076	-2.72695	0.00639221	0.283127
Sgcz	15.6063	0.908666	0.333194	2.72714	0.00638861	0.283127
Cobl	112.937	0.498546	0.183328	2.71942	0.0065396	0.288587
Tlk1	156.209	0.717579	0.264185	2.7162	0.0066035	0.290336
Pdzd8	112.949	0.39759	0.146598	2.71211	0.00668566	0.292871
Cebpz	120.282	0.440992	0.162705	2.71038	0.00672065	0.293329
Ranbp2	172.246	0.468935	0.173111	2.70887	0.0067512	0.293591
Smarcal1	27.0557	0.578201	0.213637	2.70647	0.00680037	0.293846
Prmt6	27.0753	-0.610647	0.225728	-2.70523	0.00682572	0.293846
mt-Nd5	36702	0.536159	0.198212	2.70498	0.00683077	0.293846
Kcnd3	34.6875	-0.590888	0.2186	-2.70305	0.0068706	0.2945
Rpl21-ps15	71.1425	-1.00126	0.370871	-2.69975	0.00693913	0.296375
Nrp1	55.9592	-0.621677	0.230611	-2.69578	0.00702246	0.297822
Klhdc2	185.802	-0.42249	0.156724	-2.69576	0.00702282	0.297822
Tubgcp5	80.4799	0.399215	0.1482	2.69376	0.00706501	0.298553
Wdr1	78.612	-0.43742	0.162455	-2.69257	0.00709043	0.298572
Ppp1r16b	338.894	0.389177	0.145039	2.68326	0.00729084	0.302747
Epb41l4b	23.6871	-0.757876	0.282105	-2.68651	0.00722036	0.302747
Spock3	735.367	0.556224	0.207222	2.6842	0.00727044	0.302747
Gpatch8	96.1762	0.371929	0.138559	2.68426	0.00726898	0.302747
Kcnj2	65.7206	0.521916	0.194708	2.6805	0.00735117	0.304196
Arxes2	107.886	-0.42468	0.158974	-2.67139	0.00755387	0.30742
Jmjd1c	182.37	0.500334	0.187305	2.67122	0.00755761	0.30742
Marchf11	17.44	0.937014	0.35073	2.67161	0.00754877	0.30742
Pphln1	42.1129	0.643323	0.240523	2.67468	0.00748006	0.30742
Cramp1	26.3021	-0.635218	0.237646	-2.67296	0.00751858	0.30742
Prps1	364.247	-0.347436	0.130391	-2.66456	0.00770887	0.309441
Ankrd34c	11.5537	-1.16688	0.43794	-2.66448	0.00771079	0.309441
Srp54b	83.552	0.468045	0.175533	2.66642	0.00766644	0.309441
Gspt1	102.11	0.388539	0.145808	2.66474	0.00770488	0.309441
Sfi1	45.6511	1.0426	0.391509	2.66303	0.00774416	0.309741
Kcnip1	36.057	-0.818995	0.308099	-2.65822	0.00785535	0.31314
Syt17	21.7951	-1.14714	0.432118	-2.65469	0.00793815	0.314633
Stard10	434.478	0.552374	0.208099	2.65438	0.00794542	0.314633
Gm9575	43.1881	0.512449	0.193203	2.65239	0.00799244	0.315451
Lrrn3	167.816	-0.506728	0.19114	-2.65109	0.00802335	0.315629
Adarb2	18.3695	-0.736312	0.278176	-2.64692	0.00812277	0.318492
Kdm3a	58.8869	0.445592	0.168818	2.63948	0.00830342	0.324512
Pja2	1947.03	0.319901	0.121281	2.63768	0.00834756	0.325174
Mrfap1	904.474	-0.341323	0.129458	-2.63655	0.00837536	0.325198
Svip	86.7996	0.35019	0.132914	2.6347	0.00842117	0.325918
Cd4	39.5925	0.886487	0.336756	2.63243	0.00847759	0.326488
Ankmy2	111.672	0.33984	0.129123	2.63192	0.00849048	0.326488
Ppp2r2b	310.988	-0.304478	0.115863	-2.62791	0.00859123	0.328251
Gda	640.945	-0.501514	0.190802	-2.62845	0.00857748	0.328251
Ddx10	343.531	0.496637	0.189101	2.6263	0.00863187	0.328753
Zfp605	14.9399	0.891469	0.33987	2.62297	0.00871677	0.330933
Ndst4	21.6281	-1.74812	0.667303	-2.61968	0.00880134	0.332036
Ifnar1	16.5308	0.788587	0.300939	2.62042	0.00878206	0.332036
Golga4	234.985	0.480961	0.183742	2.61759	0.0088552	0.333017
Bex1	163.499	-0.2928	0.112312	-2.60703	0.00913301	0.333296
B230112I24Rik	20.2178	0.802922	0.308389	2.6036	0.00922494	0.333296
Cotl1	98.8653	-0.594127	0.228112	-2.60454	0.00919968	0.333296
Calb2	35.0549	-1.50788	0.577068	-2.613	0.00897513	0.333296
Mtmr9	110.716	-0.341801	0.131172	-2.60575	0.00916721	0.333296
Rwdd2a	42.9259	-0.518425	0.199075	-2.60416	0.00920986	0.333296
Mrpl22	30.1782	-0.640937	0.245725	-2.60835	0.00909787	0.333296
Cnrip1	82.2161	-0.530278	0.202872	-2.61385	0.00895282	0.333296
Bcl11b	1224.26	0.441744	0.168993	2.61398	0.00894948	0.333296
Usp16	74.174	0.611921	0.234159	2.61327	0.00896817	0.333296
Slc5a7	58.862	0.61714	0.236413	2.61044	0.00904269	0.333296
Lix1	64.8181	-0.410465	0.157379	-2.60813	0.00910375	0.333296
Cd2ap	50.7111	0.424926	0.163143	2.60462	0.00919749	0.333296
Tram1l1	84.0935	-0.404118	0.155612	-2.59695	0.00940549	0.335135
Pmvk	58.2746	-0.414879	0.159779	-2.59657	0.00941596	0.335135
Csrp2	21.0344	-0.774086	0.297724	-2.60001	0.00932205	0.335135
Zic1	75.5825	-1.38091	0.531442	-2.59843	0.00936523	0.335135
Pmm1	217.975	-0.385857	0.148548	-2.59752	0.00938985	0.335135
Myef2l	20.9976	0.602124	0.232544	2.58929	0.00961731	0.339079
Chn2	76.9994	-0.650394	0.251265	-2.58848	0.00964017	0.339079
Rab6a	970.985	-0.467681	0.180599	-2.58961	0.00960842	0.339079
Gm25813	14.6169	0.824333	0.318372	2.58921	0.00961952	0.339079
Uxs1	122.041	0.3771	0.146104	2.58104	0.00985045	0.339486
Zbed6	56.8352	0.556167	0.215314	2.58305	0.00979306	0.339486
Smg1	115.084	0.577457	0.223263	2.58645	0.00969713	0.339486
Kcnk1	205.077	0.414914	0.160659	2.58257	0.00980668	0.339486
Tk2	31.5205	-0.537002	0.207971	-2.5821	0.00982019	0.339486
Arfgap3	13.3625	-0.852176	0.329871	-2.58336	0.0097842	0.339486
Cyc1	166.988	-0.300133	0.116256	-2.58166	0.00983272	0.339486
Sulf2	53.7018	-0.725637	0.281442	-2.57828	0.00992926	0.341218
Bnip3	24.4711	0.734661	0.285329	2.57479	0.0100301	0.343698
Gm14480	56.9362	0.755726	0.293817	2.57209	0.0101085	0.344928
Slc6a6	167.509	0.464254	0.180601	2.5706	0.0101521	0.344928
Map7	83.6377	0.355072	0.138129	2.57059	0.0101526	0.344928
Gm20005	15.6136	1.15656	0.450257	2.56866	0.0102092	0.34587
Usp15	177.012	0.354184	0.138137	2.564	0.0103475	0.349563
Nme1	469.942	-0.342546	0.133808	-2.55999	0.0104676	0.352626
Lrp1b	291.73	0.474879	0.185615	2.5584	0.0105154	0.353242
Bcl2l13	28.2201	-0.578579	0.226835	-2.55066	0.0107519	0.353414
Npy1r	13.8624	-0.814445	0.319515	-2.54901	0.010803	0.353414
Myo16	19.2946	-0.863522	0.338824	-2.54859	0.0108161	0.353414
Sh3bp5	83.353	-0.469372	0.183971	-2.55134	0.0107308	0.353414
Cenpj	15.7493	0.782928	0.306804	2.55188	0.0107144	0.353414
Sltm	356.986	0.415169	0.162694	2.55184	0.0107154	0.353414
Utp6	41.7499	0.479621	0.187887	2.55272	0.0106887	0.353414
Tst	15.3458	-0.73578	0.288444	-2.55086	0.0107458	0.353414
Senp5	77.2377	0.390291	0.1531	2.54926	0.0107952	0.353414
Rsph9	35.5893	-0.78313	0.307244	-2.54888	0.0108068	0.353414
Znhit1	102.715	0.391117	0.153606	2.54623	0.0108894	0.354839
Pde4dip	202.611	0.269023	0.105852	2.54149	0.0110381	0.356931
Rn7s2	194.704	0.811883	0.319471	2.54133	0.0110431	0.356931
H1f0	117.739	-0.373279	0.146868	-2.54159	0.0110351	0.356931
Brinp3	84.6317	-0.590169	0.234629	-2.51533	0.0118922	0.362802
Lrrc55	19.3151	-0.765323	0.303669	-2.52025	0.011727	0.362802
Adh5	82.1824	-0.423055	0.166913	-2.53458	0.0112581	0.362802
Ran	222.739	-0.253905	0.100878	-2.51695	0.0118375	0.362802
Ndnf	30.1358	-1.03191	0.410164	-2.51585	0.0118744	0.362802
Ptpro	34.352	-0.669134	0.264747	-2.52745	0.0114894	0.362802
Rpn1	333.598	-0.274444	0.108873	-2.52078	0.0117096	0.362802
Copb1	157.554	0.394499	0.156325	2.52357	0.0116169	0.362802
Naa16	23.0981	0.599247	0.237048	2.52796	0.0114728	0.362802
Pls1	32.4465	0.646485	0.256498	2.52043	0.0117212	0.362802
H3f3b	350.615	-0.245217	0.0970787	-2.52596	0.0115383	0.362802
Ssh2	89.9244	-0.347043	0.137274	-2.5281	0.0114681	0.362802
Lyst	128.18	0.352804	0.139841	2.5229	0.0116392	0.362802
Rasgrf2	193.514	-0.89247	0.354098	-2.5204	0.011722	0.362802
Rock2	897.412	0.45835	0.181208	2.52942	0.0114252	0.362802
Psmc1	887.973	0.234989	0.0928318	2.53134	0.0113626	0.362802
Gm35755	25.0431	0.762654	0.302302	2.52282	0.0116418	0.362802
Laptm4b	112.678	-0.414231	0.164461	-2.51872	0.0117784	0.362802
Ly6h	204.168	-0.633897	0.251154	-2.52394	0.0116047	0.362802
Rhebl1	15.0765	-0.719153	0.285766	-2.51657	0.0118502	0.362802
Rpp21	64.1504	-0.464355	0.183796	-2.52647	0.0115214	0.362802
3222401L13Rik	18.9664	0.692935	0.275379	2.5163	0.0118595	0.362802
Gabra3	141.943	-0.647309	0.257543	-2.5134	0.0119575	0.362828
Ak4	26.0668	-0.547936	0.218074	-2.51261	0.011984	0.362828
Rras2	10.6067	-0.920258	0.366111	-2.51361	0.0119504	0.362828
Dnm3	460.199	0.33951	0.135336	2.50865	0.0121195	0.364162
Olfm3	105.69	-0.491426	0.195851	-2.50918	0.0121011	0.364162
Tpp1	83.255	-0.378276	0.150724	-2.50974	0.0120822	0.364162
Gpr88	1523.09	0.65659	0.261835	2.50765	0.0121537	0.364276
Prkca	260.616	-0.537188	0.21432	-2.50647	0.0121942	0.364576
Ksr1	39.3008	-0.581295	0.232114	-2.50435	0.0122677	0.365841
Shisal1	52.3899	-0.720559	0.287822	-2.50348	0.0122977	0.365841
Cnpy2	94.4267	-0.546214	0.218767	-2.49678	0.0125327	0.371907
Kcnk2	298.732	0.468167	0.187862	2.49208	0.0126999	0.372901
Chmp1b2	78.7321	-0.362701	0.145683	-2.48967	0.0127863	0.372901
A330015K06Rik	15.7885	0.83254	0.333706	2.49483	0.0126018	0.372901
Ptpn11	165.717	0.439583	0.176635	2.48865	0.0128229	0.372901
Lpl	246.718	0.649762	0.261084	2.48871	0.0128209	0.372901
Cyld	433.942	0.345588	0.138903	2.48799	0.0128468	0.372901
Tsc22d1	694.394	-0.298331	0.119741	-2.49147	0.0127216	0.372901
Adcy2	76.1903	-0.615268	0.247045	-2.49051	0.012756	0.372901
Vti1b	280.331	0.332276	0.133316	2.49239	0.0126887	0.372901
Nap1l5	588.989	-0.549079	0.221322	-2.4809	0.0131049	0.377643
Inafm1	33.4589	-0.568327	0.229003	-2.48174	0.0130742	0.377643
Gm24305	16.0938	0.931537	0.375293	2.48216	0.0130589	0.377643
Homer2	80.7917	-0.645067	0.260229	-2.47885	0.0131809	0.378918
Akap11	980.327	0.250351	0.10103	2.47798	0.0132129	0.37893
Clasp1	88.0617	0.408026	0.164971	2.47333	0.0133861	0.379231
Glra2	21.6725	-0.726208	0.293965	-2.47039	0.0134966	0.379231
Zcchc7	225.782	0.392573	0.15898	2.46932	0.0135369	0.379231
Lin54	28.5399	0.522281	0.211384	2.47077	0.0134823	0.379231
Spcs2	239.691	-0.458858	0.185707	-2.47087	0.0134785	0.379231
Tmem59l	74.263	-0.504659	0.203932	-2.47465	0.0133367	0.379231
Gm12184	24.4399	0.691859	0.280193	2.46923	0.0135406	0.379231
Drd1	845.334	0.453547	0.18339	2.47313	0.0133935	0.379231
Slc1a3	762.258	-0.375526	0.151675	-2.47586	0.0132916	0.379231
Gm5511	112.073	-0.412609	0.166886	-2.4724	0.0134211	0.379231
Gm42583	79.0005	0.684795	0.277657	2.46634	0.0136503	0.381325
Pard3	142.024	0.35677	0.1447	2.46558	0.0136791	0.381325
Erbin	176.989	0.534347	0.21686	2.46403	0.0137386	0.382094
Rasd2	356.941	0.606157	0.246126	2.46279	0.0137861	0.382524
Mlh3	56.2178	0.452303	0.183898	2.45954	0.0139116	0.385113
Fgf14	65.9207	0.460218	0.187446	2.4552	0.0140805	0.388889
Dcakd	22.0834	-0.647864	0.263999	-2.45404	0.0141262	0.389252
Penk	2178.53	0.553015	0.225635	2.45093	0.0142489	0.390833
Frat1	32.8642	-0.722779	0.294876	-2.45113	0.014241	0.390833
Pmepa1	337.563	0.501708	0.20479	2.44987	0.0142908	0.391083
Tmem255a	21.3598	-1.02436	0.418383	-2.44837	0.0143504	0.391223
Wwp1	92.3004	0.376803	0.15408	2.4455	0.0144653	0.391223
Nt5dc3	45.4836	-0.592811	0.242198	-2.44763	0.0143798	0.391223
Ebpl	86.6484	-0.401821	0.164465	-2.4432	0.0145576	0.391223
Sox4	69.7438	-0.5788	0.236839	-2.44386	0.0145311	0.391223
Pgap6	11.8389	-0.76429	0.312414	-2.4464	0.0144291	0.391223
Gm15337	12.1418	0.980535	0.401166	2.44421	0.0145168	0.391223
Sfr1	460.998	0.271087	0.110914	2.44412	0.0145206	0.391223
Csnk1g1	64.8919	0.550061	0.225282	2.44165	0.0146203	0.392027
Nckap1	623.516	0.26532	0.108727	2.44024	0.0146774	0.392677
Mt2	589.659	-0.353411	0.145022	-2.43695	0.0148115	0.39294
Ogdhl	125.407	-0.347694	0.142595	-2.43832	0.0147555	0.39294
Cacng4	95.4654	0.587859	0.241208	2.43714	0.0148038	0.39294
Mtcl1	83.0956	0.501976	0.206014	2.43661	0.0148257	0.39294
8030462N17Rik	62.4191	0.388892	0.159674	2.43554	0.0148695	0.39294
Hbegf	35.4464	0.528434	0.217	2.43518	0.0148844	0.39294
Slc35b3	15.042	-0.86078	0.35369	-2.43371	0.0149449	0.393668
Nhs	41.0901	-0.550899	0.226667	-2.43043	0.0150807	0.396312
Gm43848	11.2256	-0.853332	0.351321	-2.42892	0.0151438	0.396312
Sox11	168.803	-0.497112	0.204732	-2.42811	0.0151778	0.396312
Umps	17.6907	0.654062	0.269361	2.4282	0.0151741	0.396312
Dctn2	217.377	-0.330079	0.136015	-2.42678	0.0152333	0.396896
Ddx25	122.62	-0.426206	0.175751	-2.42505	0.0153062	0.397927
Ndufaf2	85.8572	0.349483	0.144289	2.4221	0.015431	0.398573
Rab10	313.782	-0.246221	0.101643	-2.42242	0.0154177	0.398573
St8sia3	881.406	0.36858	0.152154	2.42241	0.0154178	0.398573
Mgst3	174.374	-0.650425	0.269167	-2.41644	0.0156732	0.403089
Ktn1	580.887	0.353101	0.146096	2.41692	0.0156526	0.403089
Camk1d	296.115	0.295758	0.1225	2.41434	0.0157636	0.403239
Thsd7a	313.364	0.358683	0.148587	2.41396	0.0157803	0.403239
Wdr48	33.0814	0.586657	0.242923	2.415	0.0157353	0.403239
Pxylp1	37.6043	-0.578377	0.239701	-2.41291	0.0158257	0.403538
Atp13a3	64.3262	0.349085	0.144721	2.41213	0.0158598	0.403548
Mettl13	12.418	0.834942	0.34643	2.41013	0.0159468	0.404041
Shisa5	83.6823	-0.409319	0.169785	-2.4108	0.0159174	0.404041
Mal	282.509	0.504546	0.210434	2.39764	0.016501	0.407949
Anapc1	48.1154	0.440568	0.183985	2.39458	0.0166393	0.407949
Ocrl	97.2123	-0.299671	0.125055	-2.39631	0.0165612	0.407949
Grin3a	50.2532	-0.629988	0.262509	-2.39987	0.0164009	0.407949
Scarb2	287.111	-0.345363	0.143607	-2.40492	0.0161759	0.407949
Mthfd2	17.5903	0.641568	0.267751	2.39614	0.0165689	0.407949
E230029C05Rik	13.2506	-0.820821	0.341188	-2.40578	0.0161381	0.407949
Ube2n	105.764	-0.407326	0.16971	-2.40012	0.0163896	0.407949
Gjb6	69.3242	-0.472079	0.196565	-2.40164	0.0163216	0.407949
Ibtk	62.3056	0.394817	0.164694	2.39727	0.0165176	0.407949
Ppp2r3d	29.8289	-0.492093	0.205242	-2.39763	0.0165016	0.407949
Vps53	98.7833	0.350827	0.146125	2.40087	0.016356	0.407949
Gm3226	321.766	-0.459176	0.191693	-2.39537	0.0166037	0.407949
Cxcl14	126.657	-0.400671	0.1673	-2.39492	0.0166239	0.407949
Cbr3	94.4947	0.46138	0.192366	2.39844	0.016465	0.407949
mt-Rnr1	285146	0.608751	0.254238	2.39442	0.0166468	0.407949
Gm29170	13.9986	0.703486	0.294117	2.39186	0.0167633	0.408149
Gm7287	56.6407	-0.725591	0.303163	-2.3934	0.016693	0.408149
Hipk4	43.1009	0.788115	0.329584	2.39124	0.0167915	0.408149
Ubb-ps	1443.32	-0.310289	0.129704	-2.39228	0.0167439	0.408149
Cox18	24.4379	-0.686729	0.287413	-2.38934	0.0168786	0.408605
Pkib	13.1899	-0.831338	0.347833	-2.39005	0.0168461	0.408605
Pdgfa	120.163	-0.350485	0.146902	-2.38585	0.0170397	0.410017
Nin	68.5344	0.493682	0.206902	2.38606	0.0170298	0.410017
Galnt16	53.7454	-0.482397	0.202081	-2.38714	0.0169799	0.410017
Ilf3	111.054	0.439066	0.18413	2.38454	0.0171003	0.410648
Drd2	193.511	0.643495	0.270245	2.38116	0.0172582	0.412782
Lgals1	42.4016	-0.727062	0.305283	-2.3816	0.0172377	0.412782
Ndufs2	223.002	-0.318314	0.133739	-2.3801	0.0173077	0.41314
Necab3	18.9208	-0.994167	0.418069	-2.378	0.0174069	0.414008
B4galnt4	38.4307	-0.596225	0.25074	-2.37786	0.0174133	0.414008
Lmo2	55.6669	0.561689	0.236495	2.37505	0.0175464	0.416344
Crybg3	33.0835	0.741934	0.312595	2.37347	0.017622	0.41731
Gm4859	24.8052	-0.646309	0.272528	-2.37153	0.0177145	0.418346
Zfp458	21.3266	0.771818	0.325512	2.37109	0.0177357	0.418346
Rgs4	1808.93	0.643331	0.271566	2.36897	0.0178378	0.419889
Cdk19	380.503	0.366371	0.154747	2.36755	0.0179065	0.419889
Eef1g	96.9023	-0.384887	0.162561	-2.36765	0.0179016	0.419889
Sf3b5	156.346	-0.405579	0.171376	-2.36661	0.0179518	0.420129
Sphkap	132.704	-0.677815	0.286642	-2.36467	0.0180459	0.420378
Gabra5	59.266	-0.662574	0.280247	-2.36425	0.0180665	0.420378
Gm6813	44.5793	-0.934742	0.39537	-2.36422	0.0180679	0.420378
Bclaf1	771.365	0.262784	0.111297	2.3611	0.018221	0.422594
Cd83	17.0229	-0.80269	0.340003	-2.36084	0.0182338	0.422594
Atxn1	193.021	0.453723	0.192448	2.35764	0.0183913	0.42542
Syt2	67.606	0.547507	0.232891	2.35091	0.0187274	0.426667
Tmem9	53.6735	-0.427228	0.182055	-2.34669	0.0189408	0.426667
Gm5392	10.5606	-1.07104	0.454981	-2.35403	0.0185709	0.426667
Maged1	418.349	-0.23777	0.101103	-2.35177	0.0186845	0.426667
Hdac6	28.2841	-0.543703	0.231282	-2.35082	0.0187322	0.426667
Ankrd34a	63.1258	-0.397571	0.169225	-2.34937	0.0188053	0.426667
Jtb	58.3077	-0.375546	0.15986	-2.34922	0.0188129	0.426667
Rcc1	15.0501	-0.693887	0.295557	-2.34772	0.0188885	0.426667
Gtpbp10	11.9168	0.721133	0.307315	2.34656	0.0189475	0.426667
Rpl5	16.3641	-0.788046	0.33592	-2.34593	0.0189795	0.426667
Uso1	114.73	0.319125	0.136108	2.34465	0.0190452	0.426667
Gm39043	13.536	0.981713	0.417526	2.35126	0.0187099	0.426667
Ndn	322.16	-0.362455	0.154471	-2.34643	0.0189542	0.426667
Ido1	25.6708	0.871803	0.371836	2.34459	0.0190479	0.426667
Tacc1	418.738	0.22286	0.0946262	2.35516	0.0185146	0.426667
Lca5	11.2206	0.778763	0.332163	2.34452	0.0190518	0.426667
Myo9a	562.952	0.284136	0.120695	2.35417	0.018564	0.426667
Gm9531	21.8228	0.558129	0.238266	2.34246	0.0191573	0.428228
Cyb5b	143.73	-0.33671	0.143928	-2.33944	0.0193128	0.429297
Gm47154	23.2208	-0.587886	0.251219	-2.34013	0.0192768	0.429297
Mrs2	32.2392	0.505435	0.215994	2.34005	0.0192812	0.429297
Sgsm1	84.428	-0.4033	0.172582	-2.33686	0.0194466	0.430707
Snw1	158.356	0.428976	0.183572	2.33683	0.0194483	0.430707
Mylk	54.5496	-0.678801	0.29069	-2.33514	0.0195362	0.43073
Rnaseh2c	51.0642	-0.430781	0.184433	-2.3357	0.019507	0.43073
D030056L22Rik	39.8291	-0.432558	0.185271	-2.33473	0.0195573	0.43073
Cntln	162.272	0.397365	0.17031	2.33318	0.0196385	0.431723
Marcksl1	27.6998	-0.692296	0.296925	-2.33156	0.0197241	0.432808
Arhgef9	701.6	0.319638	0.137145	2.33067	0.019771	0.433043
Amn	17.8965	-0.778558	0.334236	-2.32936	0.0198398	0.433756
D430041D05Rik	169.607	0.559456	0.240282	2.32833	0.0198944	0.434156
Sulf1	24.8265	-0.549825	0.236357	-2.32624	0.0200056	0.434297
Ttc14	204.064	0.433131	0.1862	2.32616	0.0200099	0.434297
Rbfox1	1085.33	0.31698	0.136251	2.32644	0.0199951	0.434297
Tspan6	25.3914	-0.773657	0.333068	-2.32282	0.0201888	0.436601
Acvrl1	33.8733	0.765478	0.329581	2.32258	0.0202016	0.436601
Pum3	107.224	0.286491	0.123374	2.32214	0.0202255	0.436601
Syt13	100.232	-0.63998	0.275928	-2.31937	0.0203749	0.437778
Zfp385b	99.9386	0.383565	0.165587	2.3164	0.0205363	0.437778
Prnp	909.676	-0.210764	0.0909128	-2.31831	0.0204326	0.437778
Phpt1	179.435	-0.326976	0.141148	-2.31655	0.0205282	0.437778
Bex3	380.448	-0.253656	0.109396	-2.3187	0.0204111	0.437778
Ubl3	267.439	0.290402	0.12536	2.31655	0.0205283	0.437778
Gm50370	56.1498	0.978185	0.421838	2.31886	0.0204025	0.437778
Elavl1	45.7289	0.418316	0.180714	2.31479	0.0206245	0.438876
Rgs17	301.759	-0.328768	0.142178	-2.31237	0.0207573	0.440917
Neto1	404.604	0.27104	0.117273	2.31118	0.0208231	0.441531
Gm42993	17.552	0.863753	0.373882	2.31023	0.0208754	0.441856
Cul3	274.098	0.294671	0.127631	2.30877	0.0209564	0.441871
Slc9a9	17.1925	-0.683132	0.295921	-2.3085	0.0209715	0.441871
Ephb1	83.7659	0.46583	0.201988	2.30623	0.0210978	0.441871
Mprip	334.109	0.244236	0.105846	2.30746	0.0210292	0.441871
6330403K07Rik	415.438	-0.395537	0.171507	-2.30625	0.0210966	0.441871
E430024I08Rik	23.2862	0.55996	0.242705	2.30716	0.0210458	0.441871
Tox2	73.5899	-0.750324	0.325812	-2.30294	0.0212825	0.442657
Gm45495	19.6625	-0.542003	0.235422	-2.30226	0.0213204	0.442657
Cc2d1a	13.395	-0.727032	0.315575	-2.30384	0.0212318	0.442657
Cldn10	96.4465	-0.546918	0.237503	-2.30278	0.0212911	0.442657
Axin2	16.3223	0.730793	0.317159	2.30419	0.0212122	0.442657
Bcas2	66.6393	-0.317186	0.137992	-2.29857	0.0215291	0.444472
Smu1	76.7094	-0.484157	0.210587	-2.29908	0.0215002	0.444472
Paxip1	25.1226	-0.488925	0.212612	-2.29961	0.0214702	0.444472
Zeb1	210.479	0.324323	0.141127	2.29809	0.0215565	0.444472
Rpl3-ps2	19.9369	-0.623749	0.271546	-2.29703	0.0216169	0.444952
Slc30a10	34.0708	0.502977	0.219981	2.28646	0.0222274	0.446828
Gm37602	17.1906	0.714233	0.312018	2.28907	0.022075	0.446828
Rxrg	119.809	0.595976	0.261243	2.28131	0.0225301	0.446828
2810025M15Rik	23.573	-0.601857	0.263575	-2.28344	0.0224046	0.446828
Adam23	188.947	0.32206	0.14069	2.28914	0.0220711	0.446828
Rapgef4	131.41	0.439981	0.19228	2.28823	0.022124	0.446828
Zic3	13.7748	-0.884027	0.385656	-2.29227	0.0218903	0.446828
Hpcal4	394.246	-0.439993	0.191819	-2.29379	0.0218024	0.446828
Virma	64.7098	0.383997	0.168268	2.28205	0.0224862	0.446828
Rps4x-ps	23.1212	-0.788444	0.345041	-2.28507	0.0223086	0.446828
Hpgds	26.4072	0.518237	0.226722	2.28578	0.0222672	0.446828
Gm44927	14.8941	0.763457	0.332926	2.29317	0.021838	0.446828
Lig4	29.4576	0.453727	0.198859	2.28166	0.0225097	0.446828
Glb1	12.3188	-0.765096	0.334965	-2.28411	0.0223652	0.446828
Hnrnpab	68.6101	0.510013	0.223526	2.28167	0.0225088	0.446828
Pnn	127.764	0.315511	0.137983	2.28659	0.0222198	0.446828
Kcnf1	31.6037	-0.840697	0.367221	-2.28935	0.0220593	0.446828
Sqle	60.1364	-0.51587	0.225127	-2.29147	0.0219364	0.446828
Fbxo32	93.2797	0.45328	0.198228	2.28666	0.0222156	0.446828
Gm5815	24.094	0.936349	0.408091	2.29446	0.021764	0.446828
Tshz1	168.772	-0.490006	0.214374	-2.28575	0.0222688	0.446828
Dnajc4	22.0608	-0.636495	0.27819	-2.28798	0.0221384	0.446828
Rtraf	178.389	-0.394198	0.172854	-2.28052	0.0225768	0.447013
Cdh22	44.0804	-0.580219	0.254692	-2.27812	0.0227195	0.448354
Tbc1d4	27.7459	0.646285	0.283616	2.27873	0.0226831	0.448354
Bex2	500.134	-0.203085	0.0891926	-2.27693	0.0227907	0.448498
Yjefn3	26.4661	-0.509348	0.223718	-2.27674	0.0228018	0.448498
Vsnl1	483.019	-0.676632	0.297453	-2.27475	0.0229207	0.450096
Cdk4	29.4851	-0.449452	0.197661	-2.27385	0.0229748	0.450418
Tanc1	41.9521	-0.550115	0.242214	-2.2712	0.0231351	0.45282
Tnik	337.998	0.268464	0.118276	2.2698	0.0232196	0.453731
Rbms1	132.091	0.424458	0.187096	2.26866	0.0232887	0.453823
Foxp1	1499.48	0.419694	0.185011	2.26848	0.0233002	0.453823
Rpl10a-ps1	1005.84	-0.372362	0.164719	-2.26059	0.0237848	0.456961
Uck1	35.737	0.453457	0.200433	2.26239	0.0236736	0.456961
Ypel4	36.1337	-0.482513	0.213331	-2.2618	0.0237097	0.456961
Ctss	232.873	0.439096	0.193984	2.26356	0.023601	0.456961
Gltp	35.6949	0.66014	0.292222	2.25904	0.0238812	0.456961
Zc3hc1	66.8417	-0.341407	0.151135	-2.25895	0.0238866	0.456961
Cpne6	118.605	-0.708153	0.312882	-2.26332	0.0236161	0.456961
Arhgap32	394.656	0.335022	0.148344	2.25841	0.0239199	0.456961
S1pr5	17.7031	0.600446	0.265731	2.2596	0.0238461	0.456961
Zfp609	62.88	0.658449	0.291447	2.25924	0.0238685	0.456961
Syndig1l	183.191	0.675084	0.298358	2.26267	0.0236563	0.456961
Btaf1	55.7962	0.415335	0.183449	2.26404	0.0235717	0.456961
Pgk1-rs7	17.9094	0.678743	0.300639	2.25767	0.0239663	0.457117
Gpkow	38.6264	0.542539	0.240492	2.25595	0.0240737	0.457968
Epha10	13.7846	-0.817261	0.362965	-2.25162	0.0243461	0.457968
Vhl	83.0062	-0.298525	0.132446	-2.25394	0.0241999	0.457968
Nell1	43.4108	-0.507641	0.225344	-2.25273	0.024276	0.457968
Gm56582	14.4537	-0.720237	0.319475	-2.25444	0.0241684	0.457968
Ahsa1	69.6108	-0.35918	0.159482	-2.25217	0.0243117	0.457968
Gphn	116.033	0.359141	0.159514	2.25147	0.0243555	0.457968
Rgmb	46.5163	-0.518546	0.23013	-2.25327	0.0242419	0.457968
Cnnm2	27.2136	0.640406	0.28406	2.25448	0.0241663	0.457968
Dgki	34.9779	0.474312	0.210732	2.25079	0.024399	0.458066
Ppip5k2	86.9836	0.311309	0.138899	2.24127	0.0250089	0.459124
Mapkap1	122.821	0.32044	0.142546	2.24798	0.0245778	0.459124
Lamtor5	68.6229	-0.539349	0.240122	-2.24614	0.0246949	0.459124
Adcyap1r1	174.829	-0.450054	0.2003	-2.2469	0.0246466	0.459124
Zfp719	20.9759	-0.628685	0.28038	-2.24226	0.0249445	0.459124
Mcee	118.704	-0.52798	0.235346	-2.24342	0.0248698	0.459124
Tmc7	12.5491	1.05081	0.468853	2.24123	0.0250112	0.459124
Gcc2	514.611	0.334434	0.149024	2.24416	0.0248223	0.459124
Scaper	387.11	0.497106	0.221595	2.24331	0.0248771	0.459124
Mir22hg	53.2821	0.441149	0.196861	2.24092	0.0250313	0.459124
Dlg1	285.644	0.222318	0.0990056	2.24551	0.0247353	0.459124
Prepl	114.993	0.466156	0.207851	2.24274	0.0249133	0.459124
Zfp472	16.181	-0.661441	0.294469	-2.24621	0.0246903	0.459124
Mib1	174.149	0.297045	0.132203	2.24689	0.0246473	0.459124
Rps15a-ps2	316.36	0.789611	0.352015	2.24312	0.0248891	0.459124
2010204K13Rik	156.856	-0.422601	0.18877	-2.23871	0.0251749	0.461052
Exosc9	10.8482	0.755789	0.338288	2.23416	0.0254725	0.464888
Dennd11	49.6901	0.379333	0.169804	2.23394	0.0254871	0.464888
Bckdhb	47.0538	-0.399047	0.178646	-2.23373	0.025501	0.464888
Lrtm2	143.293	0.364218	0.163135	2.23261	0.0255745	0.465519
Mrpl48-ps	26.2679	0.842711	0.377688	2.23124	0.0256655	0.466426
Osgep	31.5328	0.477985	0.214278	2.23068	0.0257024	0.466426
St18	31.5641	0.652862	0.292842	2.2294	0.0257872	0.466904
Ndfip1	477.89	-0.331123	0.148545	-2.22911	0.0258068	0.466904
Hmgn3	154.294	-0.429603	0.192818	-2.22802	0.0258789	0.4675
Gpr45	20.3618	0.60252	0.270574	2.22682	0.0259594	0.467796
Pcdh20	25.1717	-0.796873	0.357886	-2.22661	0.0259734	0.467796
Setd7	119.796	0.321322	0.144366	2.22575	0.0260312	0.467871
Gm4811	14.3967	0.96398	0.433176	2.22538	0.0260558	0.467871
Dhx32	27.1102	0.483391	0.217372	2.2238	0.0261619	0.468525
Gng7	586.976	0.598758	0.269265	2.22367	0.0261706	0.468525
Cdc42bpa	282.28	0.526409	0.236865	2.2224	0.0262562	0.469355
Zdhhc8	33.9463	-0.57254	0.258017	-2.219	0.0264866	0.472765
Sox1	52.55	-0.830919	0.374757	-2.21722	0.026608	0.473444
Becn1	12.3267	0.83144	0.375079	2.2167	0.0266434	0.473444
Socs6	55.4398	0.422068	0.190331	2.21754	0.0265861	0.473444
Rnf2	68.0067	-0.383386	0.173091	-2.21494	0.0267642	0.47348
Apba3	13.3859	-0.691191	0.311957	-2.21566	0.0267145	0.47348
Ip6k1	269.49	-0.240516	0.108565	-2.21541	0.0267322	0.47348
Zfp512	75.7182	-0.337661	0.152618	-2.21245	0.0269355	0.475807
Plin2	14.6974	-0.716729	0.324289	-2.21016	0.0270944	0.476539
Mzt1	67.4321	0.386474	0.174861	2.21018	0.0270925	0.476539
Rgs9	334.36	0.492627	0.222895	2.21013	0.0270965	0.476539
Nucb2	78.2468	0.358671	0.162351	2.20924	0.0271583	0.476925
Fstl5	82.7768	-0.463577	0.209894	-2.20862	0.0272008	0.476946
Aff1	11.951	0.690742	0.312826	2.20807	0.0272392	0.476946
Taf1d	164.536	-0.373821	0.169405	-2.20667	0.0273371	0.477959
Gprasp2	327.248	-0.374331	0.169734	-2.2054	0.0274262	0.478473
Dhx57	52.7849	0.4121	0.186884	2.20511	0.0274465	0.478473
Cand1	159.615	-0.368409	0.16712	-2.20446	0.0274918	0.478566
Hdac1	31.0586	-0.524716	0.238448	-2.20054	0.0277685	0.479342
Spon1	74.9198	-0.373932	0.169895	-2.20096	0.0277392	0.479342
Ddx21	101.076	0.489484	0.222507	2.19986	0.027817	0.479342
Neto2	233.143	0.53225	0.241887	2.20041	0.027778	0.479342
Fyttd1	126.76	0.260093	0.118211	2.20025	0.0277893	0.479342
Gm6540	18.1635	0.759293	0.345079	2.20034	0.0277824	0.479342
Atp9b	57.6012	0.389434	0.176841	2.20217	0.0276534	0.479342
Spry2	139.322	0.445733	0.2027	2.19898	0.0278795	0.47963
Sik2	13.2199	0.795903	0.362022	2.19849	0.0279139	0.47963
Cfl2	131.074	0.313741	0.142812	2.19689	0.0280284	0.480907
Zfp275	33.5977	-0.477917	0.218159	-2.19069	0.0284744	0.487858
Slc30a9	223.891	0.17093	0.078135	2.18762	0.028697	0.488221
Cpeb4	162.78	0.252779	0.115513	2.18831	0.028647	0.488221
Lgalsl	61.2163	0.357281	0.163309	2.18776	0.0286868	0.488221
Rps6ka5	121.966	0.480996	0.219875	2.18759	0.0286997	0.488221
Zfp91	229.552	0.273452	0.124946	2.18856	0.0286286	0.488221
Hspa2	21.9677	-0.634529	0.290377	-2.18519	0.028875	0.490506
Cisd2	77.0441	0.328766	0.150642	2.18244	0.0290773	0.491152
Rnf166	47.8895	0.520072	0.238243	2.18295	0.0290397	0.491152
Stc1	17.0898	0.584214	0.267619	2.18301	0.0290354	0.491152
Egr1	300.272	0.527274	0.241543	2.18294	0.0290402	0.491152
Gabpb1	13.5968	0.65461	0.300187	2.18068	0.0292074	0.491687
Pik3c2a	136.79	0.503151	0.230767	2.18034	0.0292324	0.491687
Rftn1	15.5105	-0.73914	0.338923	-2.18085	0.0291943	0.491687
Nol4l	30.4069	-0.469515	0.215522	-2.1785	0.0293692	0.492603
Gm7504	59.441	-0.426547	0.195783	-2.17867	0.0293563	0.492603
Psip1	387.466	0.273715	0.125819	2.17547	0.0295951	0.492804
1700123O20Rik	25.0192	-0.622583	0.286216	-2.17522	0.0296137	0.492804
Dcaf7	130.926	-0.265935	0.122237	-2.17557	0.0295872	0.492804
Plk2	204.188	0.379176	0.174332	2.17502	0.0296284	0.492804
Foxred2	13.3036	-0.695359	0.319395	-2.17711	0.029472	0.492804
Gm4600	622.361	-0.383975	0.176399	-2.17674	0.0294997	0.492804
Slc41a2	32.5627	-0.488866	0.224909	-2.17362	0.029734	0.493873
Pak2	131.636	0.334312	0.153988	2.17103	0.0299289	0.496422
Rnf11	253.087	-0.275119	0.126914	-2.16776	0.0301768	0.49778
Utp4	51.7637	0.409999	0.189033	2.16893	0.0300882	0.49778
Zbtb44	106.691	-0.35638	0.164391	-2.16788	0.0301679	0.49778
Mief1	41.6406	-0.5351	0.246849	-2.16773	0.0301795	0.49778
B4galt4	19.6127	-0.582061	0.268576	-2.16721	0.030219	0.49778
Rps3	1372.3	-0.512453	0.236637	-2.16557	0.0303441	0.498468
Trpc1	67.8324	0.338229	0.156181	2.16563	0.0303394	0.498468
Uqcc1	72.3395	-0.363116	0.168326	-2.15722	0.0309887	0.499451
Gm7327	22.1113	0.731743	0.339416	2.15589	0.0310925	0.499451
Stmn2	542.729	-0.502667	0.232748	-2.15971	0.0307955	0.499451
Cnr1	202.889	0.774429	0.358585	2.15968	0.0307976	0.499451
Trim62	21.2205	-0.640756	0.296892	-2.15821	0.0309114	0.499451
Gm42845	28.1838	-0.845263	0.391033	-2.16162	0.0306478	0.499451
Gm19688	20.6631	-1.25081	0.579995	-2.15659	0.0310374	0.499451
Fbxo34	69.2717	-0.385177	0.178304	-2.16022	0.0307556	0.499451
Trpc6	13.585	0.673809	0.312262	2.15784	0.0309406	0.499451
Igdcc4	18.6964	-0.664327	0.307367	-2.16135	0.0306686	0.499451
Mapk6	52.4146	0.438872	0.203595	2.15561	0.0311139	0.499451
Gabrb2	43.5238	0.489884	0.227176	2.15641	0.0310519	0.499451
Elmo1	117.658	0.297112	0.137707	2.15756	0.0309622	0.499451
Mctp1	282.748	0.378748	0.175464	2.15855	0.030885	0.499451
Gm48713	20.6814	0.699787	0.323638	2.16225	0.0305986	0.499451
B830012L14Rik	72.111	0.414764	0.191931	2.16101	0.0306948	0.499451
Iws1	87.1207	0.429355	0.198595	2.16197	0.0306205	0.499451
Clk1	117.483	0.332992	0.154648	2.15322	0.0313012	0.501784
Gm47483	24.6289	0.681378	0.316754	2.15112	0.0314663	0.502547
Prr13	42.1849	-0.491898	0.228682	-2.15102	0.0314749	0.502547
Golgb1	262.087	0.490084	0.227833	2.15106	0.0314714	0.502547
Trpc4	18.8415	-0.775074	0.361121	-2.1463	0.0318492	0.505885
Prdm4	17.7134	-0.679053	0.316781	-2.1436	0.0320646	0.505885
Zfp703	39.3905	-0.695438	0.324408	-2.14372	0.0320557	0.505885
Rcn2	106.078	-0.265292	0.123734	-2.14405	0.0320289	0.505885
Abcg4	22.8291	-0.552447	0.257568	-2.14486	0.0319641	0.505885
Hhatl	11.713	-0.769163	0.358756	-2.14397	0.0320353	0.505885
Papola	195.202	0.215043	0.100152	2.14715	0.0317811	0.505885
Rictor	124.297	0.373726	0.174289	2.14428	0.0320102	0.505885
Hagh	97.2342	-0.359573	0.167463	-2.14718	0.0317786	0.505885
Gpm6a	3490.31	-0.312824	0.146017	-2.14238	0.0321626	0.506095
Usp25	42.2676	0.399655	0.186514	2.14276	0.0321324	0.506095
Camk2n1	9867.94	0.536248	0.250413	2.14145	0.0322374	0.506606
Mllt10	243.163	0.331776	0.155164	2.13822	0.0324986	0.507573
Hdhd3	13.8263	-0.886571	0.414595	-2.1384	0.032484	0.507573
Lncpint	14.2806	0.779568	0.364367	2.13952	0.0323939	0.507573
Uggt2	36.3826	0.424065	0.19834	2.13807	0.0325112	0.507573
Onecut2	155.964	0.407009	0.190209	2.13979	0.0323715	0.507573
Fcho1	67.5338	0.45885	0.214875	2.13543	0.0327259	0.51026
Dab2ip	88.527	0.568431	0.26628	2.13471	0.0327846	0.510508
Tafa2	25.8266	-0.787941	0.369417	-2.13293	0.0329306	0.512115
Msh2	86.4955	-0.315344	0.14792	-2.13185	0.0330193	0.512829
Wapl	230.607	0.338064	0.158729	2.12982	0.0331865	0.514757
Ahcyl2	50.7318	0.427245	0.200758	2.12816	0.0333241	0.515553
Rnf14	353.916	-0.294336	0.138282	-2.12852	0.0332941	0.515553
Ash1l	671.116	0.397911	0.187091	2.12683	0.0334343	0.515924
Yipf1	123.577	-0.377518	0.177502	-2.12685	0.0334329	0.515924
Gm56769	17.0612	-1.15756	0.544551	-2.12572	0.0335267	0.516098
Tiam1	112.851	-0.389173	0.183084	-2.12566	0.0335319	0.516098
Pcnp	169.137	-0.289026	0.136014	-2.12497	0.0335889	0.51631
Map3k20	13.8576	-0.664581	0.313101	-2.12258	0.0337894	0.51732
Naif1	13.0716	0.853734	0.402875	2.1191	0.0340819	0.51732
Tox	56.3993	-0.581319	0.274046	-2.12125	0.0339008	0.51732
Scoc	347.355	-0.443583	0.209182	-2.12056	0.0339587	0.51732
Tm2d2	75.4981	-0.377138	0.177984	-2.11894	0.0340955	0.51732
Nefm	276.032	0.476108	0.224763	2.11827	0.0341525	0.51732
Zbtb38	250.713	0.177086	0.0834524	2.122	0.0338375	0.51732
Hspa8	401.186	-1.32353	0.624882	-2.11806	0.0341704	0.51732
Mlx	40.5589	0.478016	0.22569	2.11802	0.0341737	0.51732
Rab1a	187.26	-0.318703	0.150143	-2.12267	0.0337817	0.51732
Gm4076	6660.23	0.475474	0.224318	2.11964	0.0340362	0.51732
Golga7b	84.3403	-0.603627	0.284932	-2.11849	0.0341335	0.51732
Syt14	94.9644	0.503223	0.237923	2.11507	0.0344243	0.51935
Gm12709	14.0857	-0.644065	0.304581	-2.1146	0.0344643	0.51935
Atp8a1	320.757	0.193931	0.0917193	2.1144	0.0344815	0.51935
Vps37d	19.8746	-0.598135	0.282886	-2.1144	0.0344808	0.51935
Crip1	39.8078	-0.664169	0.314213	-2.11375	0.0345366	0.519526
Wtip	14.417	-0.684889	0.324144	-2.11292	0.0346078	0.519944
Chst11	62.565	0.384552	0.182057	2.11226	0.0346642	0.520137
Grcc10	14.3318	-0.831701	0.393942	-2.11123	0.0347527	0.520589
Ntrk3	342.807	0.260869	0.123582	2.11089	0.0347814	0.520589
Clspn	19.7921	0.862358	0.408805	2.10946	0.0349047	0.521782
Calb1	544.19	0.393173	0.18654	2.10772	0.0350553	0.522727
Pde1b	1438.9	0.441027	0.209197	2.10819	0.0350147	0.522727
Llph-ps1	15.1196	0.669838	0.31799	2.10648	0.0351631	0.523044
Adora2a	315.389	0.589425	0.279817	2.10646	0.0351641	0.523044
Cspp1	96.0178	0.283979	0.134911	2.10494	0.0352962	0.523057
Plxna1	12.5864	-0.953207	0.452829	-2.10501	0.0352907	0.523057
Rack1	591.793	-0.336414	0.159748	-2.1059	0.0352128	0.523057
2410006H16Rik	189.775	-0.37337	0.177564	-2.10273	0.0354892	0.525266
Fhip1b	107.637	-0.3097	0.147346	-2.10186	0.0355658	0.525749
Hycc1	60.3379	-0.612297	0.291865	-2.09788	0.0359161	0.527259
Kcna6	148.915	-0.316255	0.150588	-2.10014	0.0357168	0.527259
Ppp6r1	82.7503	0.452697	0.215807	2.09769	0.0359324	0.527259
Cul4a	28.7004	0.49983	0.238165	2.09867	0.0358461	0.527259
Casp3	18.1491	-0.696756	0.332083	-2.09814	0.035893	0.527259
Csgalnact1	30.0896	-0.681936	0.324869	-2.09911	0.0358072	0.527259
Hs3st1	15.4392	-0.810272	0.386551	-2.09616	0.036068	0.527307
Sbno1	503.237	0.339467	0.161901	2.09676	0.0360153	0.527307
Fam3c	173.188	-0.30992	0.147821	-2.0966	0.0360294	0.527307
Lonrf2	67.0724	-0.399664	0.190793	-2.09474	0.0361937	0.527524
Amer2	149.602	0.223779	0.106862	2.09409	0.0362517	0.527524
Exph5	26.3032	0.759818	0.362854	2.09401	0.0362593	0.527524
Mark3	145.596	0.229905	0.10972	2.09538	0.0361374	0.527524
Ank3	1541.29	0.242414	0.115807	2.09326	0.0363257	0.527848
Top1mt	13.575	-0.614163	0.293539	-2.09227	0.0364141	0.528491
Gm13423	10.7997	0.801148	0.383693	2.08799	0.0367986	0.529238
Ids	488.484	-0.244225	0.11698	-2.08776	0.0368196	0.529238
Cenpc1	65.562	0.512815	0.245384	2.08985	0.0366311	0.529238
Prickle2	249.417	-0.232356	0.111277	-2.08808	0.036791	0.529238
Gm6808	13.8137	-0.704578	0.337126	-2.08996	0.0366216	0.529238
Gas7	51.324	0.516387	0.24706	2.09013	0.036606	0.529238
Ftsj3	95.6529	0.29471	0.141103	2.08861	0.0367425	0.529238
Gng13	40.5723	-0.759298	0.363608	-2.08823	0.0367768	0.529238
Gm9134	10.6919	0.780672	0.374126	2.08665	0.0369194	0.530035
Tm9sf2	109.243	-0.315438	0.151243	-2.08564	0.0370109	0.530711
Tmem163	16.0921	-0.817224	0.392298	-2.08317	0.0372357	0.531633
Marchf7	160.425	-0.368387	0.17678	-2.08387	0.0371721	0.531633
Hmgb1	150.147	-0.361912	0.173747	-2.08298	0.037253	0.531633
Mbd2	52.1609	0.323682	0.15538	2.08316	0.0372362	0.531633
Ankib1	121.263	0.450405	0.216576	2.07966	0.0375564	0.533417
Tnfaip8l3	29.5512	-0.808231	0.38859	-2.0799	0.0375343	0.533417
Galc	24.8528	-0.513083	0.246697	-2.07981	0.0375432	0.533417
Ltn1	148.051	0.301321	0.144849	2.08024	0.0375036	0.533417
Fam184a	117.34	0.31428	0.151189	2.07872	0.0376429	0.534011
Cpne4	66.2848	-0.746909	0.35945	-2.07792	0.0377164	0.534144
Cbx8	25.0519	0.432053	0.207953	2.07765	0.0377416	0.534144
Nvl	59.5123	0.339201	0.163314	2.07699	0.0378026	0.534375
Clic6	21.195	-0.68306	0.329046	-2.07588	0.0379049	0.535188
Xrn2	207.666	0.217525	0.104945	2.07275	0.0381958	0.535438
Stk26	75.2823	0.582299	0.280821	2.07356	0.0381203	0.535438
Slc24a2	690.835	0.408541	0.197142	2.07232	0.038236	0.535438
Gm15720	97.0801	0.631248	0.304491	2.07313	0.0381605	0.535438
Eif1b	278.181	-0.223439	0.107736	-2.07395	0.0380841	0.535438
Acp1	203.499	-0.282932	0.13643	-2.07383	0.0380952	0.535438
Tcf20	124.957	0.497214	0.239843	2.07308	0.0381652	0.535438
Nhsl2	133.006	0.289992	0.140023	2.07103	0.0383562	0.536194
Nbl1	15.8373	-0.909334	0.439229	-2.0703	0.0384245	0.536194
Cbfb	21.3847	-0.547685	0.264536	-2.07036	0.0384186	0.536194
Man1a	48.8178	0.435501	0.21061	2.06781	0.0386575	0.538816
Lamc1	20.3585	0.538499	0.26055	2.06678	0.0387553	0.539551
Gpr89	63.7277	0.384023	0.186059	2.06399	0.039019	0.540704
Fkbp14	12.6879	-0.789111	0.382259	-2.06434	0.0389856	0.540704
Gm49741	13.0692	0.7302	0.353671	2.06463	0.0389577	0.540704
mt-Rnr2	521101	0.529134	0.256276	2.06471	0.0389507	0.540704
Gucy1a2	20.3739	0.57067	0.276939	2.06063	0.039338	0.544495
Arl5a	170.716	-0.318043	0.154406	-2.05979	0.0394189	0.544674
Rpl9	294.841	-0.288633	0.140176	-2.05907	0.0394876	0.544674
Akap6	406.231	0.29636	0.143925	2.05913	0.0394819	0.544674
Gm20620	12.6974	-0.804184	0.390701	-2.05831	0.0395604	0.545049
Kcnq5	111.569	0.299416	0.1456	2.05643	0.039741	0.546279
Timm10	105.863	-0.374769	0.182236	-2.0565	0.0397345	0.546279
Ipo4	41.2435	-0.414119	0.201452	-2.05567	0.0398141	0.546655
Noc3l	31.313	0.529489	0.257645	2.05511	0.0398679	0.546767
Tsen15	24.4903	-0.471202	0.229916	-2.04946	0.0404176	0.548848
Hycc2	458.111	-0.469385	0.228868	-2.0509	0.0402767	0.548848
Nsmf	244.053	-0.328384	0.159973	-2.05275	0.0400966	0.548848
Morf4l2	299.292	-0.263727	0.128558	-2.05142	0.040226	0.548848
Gosr2	65.9729	-0.319104	0.155622	-2.05051	0.0403145	0.548848
AA465934	39.2102	-0.726853	0.354196	-2.05212	0.0401578	0.548848
Foxc1	11.6003	-0.69459	0.338636	-2.05114	0.0402534	0.548848
Morc2b	11.2558	0.809064	0.394648	2.05009	0.0403553	0.548848
Polr2d	17.2278	-0.536167	0.261634	-2.0493	0.0404327	0.548848
Atf6	121.181	0.289292	0.14137	2.04634	0.0407227	0.551691
Trp53i11	25.5978	-0.672538	0.329036	-2.04397	0.0409568	0.551691
Wls	59.475	-0.389131	0.190225	-2.04563	0.0407923	0.551691
Zfp697	15.4328	-0.702046	0.343512	-2.04373	0.0409801	0.551691
1500011B03Rik	158.646	-0.245175	0.119983	-2.04342	0.0410112	0.551691
Gm43884	24.3891	0.654843	0.320427	2.04366	0.0409875	0.551691
Lsm1	24.8613	-0.497675	0.243405	-2.04464	0.0408908	0.551691
Gm47283	14.2459	1.37251	0.671269	2.04465	0.040889	0.551691
Lmo7	476.355	0.284037	0.139073	2.04236	0.0411158	0.552477
Rpl32-ps	182.481	-0.291993	0.143036	-2.0414	0.0412115	0.553141
Gm37011	13.5887	0.679035	0.33277	2.04056	0.041295	0.55364
Ctnnbl1	46.8149	0.385613	0.189074	2.03947	0.0414027	0.554462
Fabp3	11.0737	-0.668351	0.327996	-2.03768	0.041582	0.554463
Grk3	35.3836	-0.563374	0.276612	-2.03669	0.0416809	0.554463
Col1a2	22.5741	-0.859782	0.421796	-2.03838	0.0415115	0.554463
Rapgef3	13.5736	-0.7067	0.346838	-2.03755	0.0415948	0.554463
Apba1	148.839	-0.335979	0.164923	-2.03719	0.041631	0.554463
Zfp518a	41.5487	0.377446	0.185296	2.03699	0.0416514	0.554463
Dnajc6	171.791	-0.448209	0.22026	-2.03491	0.0418601	0.556227
Mphosph9	36.1636	0.466856	0.230008	2.02973	0.0423836	0.56013
Ube2k	468.101	0.154664	0.0761635	2.03068	0.0422872	0.56013
Ints4	44.1782	-0.510567	0.251549	-2.02969	0.0423879	0.56013
Npat	73.266	0.458916	0.226031	2.03032	0.0423236	0.56013
Stxbp6	91.8853	-0.385487	0.189864	-2.03033	0.0423227	0.56013
Dner	295.782	-0.575451	0.283812	-2.02758	0.0426035	0.560501
Rims1	555.045	0.322411	0.158972	2.02809	0.0425506	0.560501
Hltf	68.5795	0.414976	0.204628	2.02795	0.0425656	0.560501
Wnt5a	11.017	-0.665062	0.327915	-2.02815	0.0425445	0.560501
Rgs8	173.18	0.352365	0.173988	2.02522	0.0428444	0.561667
Dst	577.027	0.417175	0.206014	2.02498	0.0428691	0.561667
Znfx1	42.6051	0.491838	0.24319	2.02244	0.0431305	0.561667
Dapl1	15.0402	-0.912767	0.451428	-2.02196	0.0431808	0.561667
Smarca1	227.367	0.298985	0.1477	2.02427	0.0429428	0.561667
Gm26691	16.5618	0.594135	0.293724	2.02277	0.0430971	0.561667
Efhd2	142.921	-0.533945	0.263849	-2.02367	0.0430036	0.561667
Cgref1	35.1678	-0.374747	0.184996	-2.0257	0.0427954	0.561667
Golt1b	31.635	-0.446202	0.220746	-2.02134	0.0432444	0.561667
Cpe	1942.79	-0.243491	0.120332	-2.02349	0.0430227	0.561667
Snu13	396.411	-0.354688	0.175481	-2.02123	0.0432557	0.561667
Ets2	129.469	-0.288563	0.142609	-2.02346	0.0430259	0.561667
Fhl1	48.7429	-0.389724	0.193008	-2.0192	0.043466	0.563729
Podxl2	15.2416	-0.838193	0.415297	-2.0183	0.0435605	0.563729
Gm20594	91.3753	0.446724	0.221359	2.0181	0.0435806	0.563729
Stt3b	87.9852	-0.312488	0.154859	-2.01789	0.0436031	0.563729
Sgms1	54.9151	0.315747	0.156529	2.01717	0.0436774	0.56408
Thap2	46.7612	0.349106	0.173246	2.0151	0.0438946	0.566274
Smpd3	135.362	0.608627	0.302193	2.01404	0.0440058	0.566486
Adra2a	19.1416	-0.880887	0.437284	-2.01445	0.0439621	0.566486
Mydgf	69.7335	-0.369331	0.183504	-2.01266	0.0441501	0.567733
Rapgef2	137.154	0.34368	0.170805	2.01212	0.0442076	0.567861
Gm14513	41.9914	1.06437	0.529282	2.01097	0.0443288	0.568807
Lig3	14.186	0.565827	0.281485	2.01015	0.0444157	0.569311
Ndrg4	1416.85	-0.169695	0.0844735	-2.00885	0.0445529	0.570458
Bri3bp	101.776	-0.321381	0.16012	-2.00713	0.0447356	0.572109
Arpp19	1846.61	0.506724	0.252549	2.00644	0.0448092	0.572109
Specc1	98.7051	0.319562	0.15928	2.00629	0.0448253	0.572109
Sntb2	35.009	0.475147	0.237016	2.0047	0.0449946	0.573658
Ric8b	186.034	0.28571	0.142669	2.00261	0.0452194	0.575297
Brip1os	17.261	0.662893	0.330998	2.00271	0.0452086	0.575297
Cfap69	14.2659	-0.590728	0.2954	-1.99976	0.0455264	0.578586
Rnaseh2a	25.4143	-0.426672	0.213573	-1.99778	0.0457406	0.579462
Gm11539	22.3469	-0.480643	0.240556	-1.99805	0.0457112	0.579462
Inhba	55.8934	0.523104	0.261785	1.99822	0.0456931	0.579462
Gm37070	279.244	-0.949618	0.475851	-1.99562	0.0459751	0.581816
Bzw1	207.135	0.289931	0.145348	1.99474	0.046071	0.582414
Rpp30	27.3614	-0.524098	0.263012	-1.99268	0.0462969	0.584651
Rnf144a	44.2973	0.440646	0.221224	1.99186	0.0463866	0.585166
Lztfl1	134.844	0.301183	0.151326	1.9903	0.0465582	0.586712
Cdc73	185.236	0.223159	0.112437	1.98475	0.0471724	0.587028
Snta1	31.5911	-0.663366	0.333994	-1.98616	0.0470151	0.587028
Arfgef2	31.7933	0.511148	0.257375	1.98601	0.0470323	0.587028
Htr2c	131.899	-0.419753	0.211473	-1.98491	0.0471548	0.587028
Atp11c	30.0631	0.467504	0.235266	1.98713	0.0469081	0.587028
Gm38247	72.4064	-0.423672	0.213388	-1.98546	0.0470938	0.587028
Ubn2	221.596	0.265919	0.133785	1.98766	0.0468491	0.587028
Gm47591	12.9489	0.811087	0.408508	1.98549	0.0470904	0.587028
Sec23a	169.861	-0.323701	0.163028	-1.98556	0.0470827	0.587028
Actn1	204.666	0.39833	0.200454	1.98714	0.0469066	0.587028
Grik1	19.8581	-0.627235	0.315256	-1.9896	0.0466345	0.587028
Fbxo11	187.775	0.322414	0.16222	1.98751	0.0468663	0.587028
Rbm45	18.7258	-0.611791	0.308384	-1.98386	0.0472714	0.58765
Cdr2	15.7242	0.668486	0.337141	1.98281	0.0473884	0.587881
Cpped1	60.8759	0.374956	0.189074	1.98312	0.0473544	0.587881
Ak1	98.0331	-0.246985	0.124604	-1.98215	0.0474621	0.588186
Usp8	163.283	0.228331	0.115228	1.98157	0.0475276	0.588388
Ell2	47.1406	0.429193	0.216992	1.97792	0.0479378	0.592853
Gm37510	17.9621	-1.30234	0.66183	-1.96779	0.049092	0.594525
Gm28439	28968.5	0.453593	0.230447	1.96832	0.0490316	0.594525
Pter	45.0964	-1.04586	0.52938	-1.97563	0.0481971	0.594525
Kif5c	884.183	0.280299	0.142381	1.96866	0.0489927	0.594525
Aifm1	37.0209	0.387991	0.198003	1.95952	0.0500515	0.594525
Tbl1x	108.84	0.389203	0.19721	1.97355	0.0484334	0.594525
Pgrmc1	139.96	-0.200775	0.102448	-1.95978	0.050022	0.594525
Txnip	33.7863	-0.48593	0.246258	-1.97326	0.0484662	0.594525
Rps15a-ps4	56.2127	-0.650866	0.331034	-1.96616	0.0492797	0.594525
Nol9	15.037	0.55206	0.281732	1.95953	0.0500513	0.594525
Nfx1	117.396	0.279866	0.142701	1.9612	0.0498557	0.594525
Dmtf1	69.1936	0.311459	0.158763	1.96178	0.0497878	0.594525
Ablim2	175.335	0.477054	0.242585	1.96655	0.0492354	0.594525
Gm6564	10.6445	-0.831039	0.423944	-1.96026	0.0499657	0.594525
Gm42635	10.6344	0.642575	0.327223	1.96372	0.0495622	0.594525
D130017N08Rik	44.5027	0.36906	0.188335	1.95959	0.0500438	0.594525
Vopp1	140.385	-0.327961	0.167375	-1.95944	0.0500616	0.594525
Anks1b	1113.48	0.275078	0.1401	1.96345	0.0495944	0.594525
Gm47017	13.578	0.703688	0.358011	1.96555	0.0493511	0.594525
Gja1	232.584	-0.406746	0.206622	-1.96855	0.0490047	0.594525
Nts	70.4101	-0.863146	0.438311	-1.96926	0.0489238	0.594525
Sipa1l2	29.4518	-0.500409	0.255006	-1.96234	0.0497227	0.594525
Hmgxb4	36.548	0.428161	0.216787	1.97504	0.0482641	0.594525
Gsta4	59.721	-0.41367	0.210905	-1.9614	0.0498322	0.594525
Dock3	107.656	0.334137	0.170473	1.96005	0.0499897	0.594525
Rdx	217.818	0.309511	0.157621	1.96364	0.0495715	0.594525
Insyn1	85.2154	0.588033	0.298115	1.97251	0.048552	0.594525
Gm7436	23.8103	-0.614926	0.312529	-1.96758	0.0491165	0.594525
Tln2	293.169	0.175654	0.0891165	1.97106	0.0487169	0.594525
Adra1b	19.3564	-0.688771	0.348665	-1.97545	0.0482172	0.594525
Pitpnc1	241.091	0.23096	0.117388	1.96749	0.0491264	0.594525
Ak6	50.72	0.380859	0.194019	1.963	0.0496458	0.594525
Arsk	18.889	-0.656757	0.333503	-1.96927	0.0489223	0.594525
Tomm70a	723.523	0.293779	0.149804	1.96109	0.0498687	0.594525
Fam43a	15.563	-0.619963	0.314526	-1.9711	0.0487122	0.594525
B230307C23Rik	16.2583	0.570427	0.289946	1.96735	0.0491423	0.594525
Zfp944	18.1172	-0.63554	0.323078	-1.96714	0.0491672	0.594525
Gapdh-ps15	38.0739	-0.488235	0.248767	-1.96262	0.0496901	0.594525
Rps19-ps4	50.3577	-0.452143	0.230708	-1.95981	0.0500181	0.594525
mt-Nd2	44440.8	0.437359	0.222997	1.96128	0.0498462	0.594525
Rgs7	116.9	0.253704	0.129564	1.95814	0.0502141	0.595744
Sgpp2	20.4596	0.696376	0.356172	1.95517	0.0505636	0.596044
Aqr	57.0433	0.298291	0.15253	1.95563	0.0505089	0.596044
Tdrkh	18.6524	0.528451	0.270334	1.95481	0.0506054	0.596044
Cux1	132.063	0.3468	0.177213	1.95697	0.0503516	0.596044
Large1	136.572	-0.404482	0.206946	-1.95453	0.0506381	0.596044
Erc2	786.857	0.231324	0.118309	1.95525	0.0505536	0.596044
Ncam2	267.247	0.561161	0.286819	1.9565	0.0504067	0.596044
Srpk1	112.013	0.255865	0.130851	1.9554	0.0505364	0.596044
Rassf5	15.9081	-0.569246	0.291636	-1.9519	0.0509497	0.596411
Kcnt1	38.8692	0.381857	0.195587	1.95236	0.0508953	0.596411
Auts2	390.725	0.271003	0.138867	1.95153	0.0509935	0.596411
Iqsec3	36.5531	-0.481921	0.246901	-1.95188	0.0509524	0.596411
Luzp2	172.133	-0.327857	0.168017	-1.95133	0.0510183	0.596411
Traip	46.5241	0.33483	0.17146	1.95282	0.0508406	0.596411
Nedd4	602.018	0.353285	0.180843	1.95354	0.0507551	0.596411
Dpp10	143.691	-0.393103	0.201841	-1.94759	0.0514642	0.597412
B3galt1	96.2434	0.27683	0.142225	1.94643	0.0516035	0.597412
Ndrg3	185.528	-0.371408	0.190671	-1.94791	0.0514263	0.597412
Frmpd4	45.8093	0.419135	0.215276	1.94696	0.0515392	0.597412
Fam241a	13.0454	0.726753	0.372866	1.9491	0.0512836	0.597412
Lef1	13.6481	0.762621	0.39112	1.94984	0.0511952	0.597412
Gpr6	96.2565	0.539228	0.276941	1.94708	0.0515247	0.597412
Rpl19-ps11	125.89	-0.306701	0.157543	-1.94677	0.0515619	0.597412
Ier3ip1	370.321	-0.263041	0.135131	-1.94656	0.0515877	0.597412
Ankrd13d	21.3429	-0.550776	0.282494	-1.94969	0.0512129	0.597412
Cct8	417.084	-0.224758	0.115504	-1.94589	0.0516675	0.597575
Zcchc4	35.1685	0.3487	0.179314	1.94463	0.0518191	0.598749
Rb1cc1	417.38	0.282531	0.145545	1.94119	0.0522349	0.598775
Osbpl6	81.7551	0.291263	0.150009	1.94164	0.0521812	0.598775
Tmem35a	175.049	-0.262413	0.135246	-1.94026	0.0523477	0.598775
Tmem215	13.1145	-0.940758	0.485014	-1.93965	0.0524223	0.598775
Gabrg1	97.3121	-0.617217	0.31813	-1.94014	0.0523621	0.598775
Stim2	182.09	0.278689	0.143625	1.94038	0.0523329	0.598775
Gm7308	318.271	0.460105	0.237158	1.94008	0.0523696	0.598775
Sinhcaf	14.4475	0.758721	0.391132	1.93981	0.052403	0.598775
Tjp1	65.8467	0.345085	0.177641	1.9426	0.0520642	0.598775
Rmnd1	26.8651	0.406556	0.209366	1.94184	0.0521564	0.598775
Pomgnt2	58.0768	-0.322987	0.16642	-1.9408	0.0522829	0.598775
4833415N18Rik	38.4852	0.466113	0.240226	1.94031	0.0523421	0.598775
Hsp90aa1	6806.44	-0.308027	0.158893	-1.93859	0.0525518	0.599682
Nfia	261.826	-0.359543	0.185526	-1.93797	0.0526272	0.599783
Eml1	15.55	0.762882	0.393707	1.93769	0.0526609	0.599783
Epha4	480.447	0.350884	0.181301	1.93537	0.0529446	0.600778
Fxr1	292.001	0.283608	0.146598	1.93459	0.0530401	0.600778
Gucy1b1	564.531	0.301387	0.155887	1.93337	0.0531908	0.600778
Glmn	36.2924	0.458113	0.23696	1.93329	0.0532004	0.600778
Atp2b2	779.784	0.280702	0.144998	1.93591	0.0528788	0.600778
Tnnt1	16.6149	-0.86645	0.448044	-1.93385	0.0531314	0.600778
Gm48967	46.8201	0.496351	0.2566	1.93433	0.053072	0.600778
Rrp9	35.049	0.469193	0.24236	1.93593	0.0528758	0.600778
Gemin5	19.7803	0.494847	0.255874	1.93395	0.0531194	0.600778
Pou3f1	224.586	0.538242	0.278774	1.93075	0.0535141	0.602127
5430416N02Rik	11.6251	-0.667247	0.345574	-1.93084	0.0535032	0.602127
Gm7990	17.2607	0.552857	0.286232	1.9315	0.0534213	0.602127
Ppp1r1b	2254.69	0.537829	0.278568	1.93069	0.0535213	0.602127
Mef2a	364.571	0.22005	0.114086	1.92882	0.0537538	0.604174
Caln1	876.225	0.252842	0.131208	1.92703	0.053976	0.605534
Tmcc1	229.8	0.221558	0.114965	1.92717	0.053958	0.605534
Zfc3h1	75.1447	0.35726	0.18557	1.9252	0.0542042	0.606387
Prdx2	256.994	-0.517372	0.268651	-1.92581	0.054128	0.606387
Inf2	207.506	0.458904	0.238365	1.92521	0.054203	0.606387
Dtwd1	31.7138	-0.431508	0.224224	-1.92445	0.054298	0.606603
Atad5	18.1092	0.528112	0.274453	1.92424	0.0543249	0.606603
Bmi1	75.9775	-0.413108	0.214761	-1.92357	0.0544081	0.606964
Elavl4	273.899	-0.572424	0.297911	-1.92146	0.054674	0.608229
Cct4	128.115	-0.413342	0.215075	-1.92185	0.0546247	0.608229
Dgkg	90.553	-0.500071	0.260163	-1.92214	0.0545875	0.608229
Snca	388.118	-0.310131	0.161566	-1.91953	0.0549178	0.610374
Gm13305	11.6561	-0.684695	0.35682	-1.91888	0.0549994	0.610713
Stx7	142.103	-0.252309	0.131544	-1.91806	0.0551032	0.610966
Pgs1	48.4145	-0.368744	0.192265	-1.9179	0.0551243	0.610966
Pot1a	18.5721	-0.554166	0.289013	-1.91744	0.0551818	0.611036
Gm20150	11.6758	-1.00908	0.526806	-1.91547	0.0554321	0.61324
Pierce2	16.9067	-0.596222	0.311388	-1.91472	0.0555279	0.613733
Igsf3	34.7296	-0.574153	0.300058	-1.91347	0.0556876	0.613835
Zfp704	58.7339	0.311177	0.162695	1.91264	0.0557938	0.613835
Stard5	13.6019	-0.714392	0.373233	-1.91407	0.0556118	0.613835
Rab5b	66.385	-0.352043	0.184027	-1.913	0.0557477	0.613835
Gm4928	47.0185	0.557525	0.291387	1.91335	0.055703	0.613835
Pcp4l1	423.455	0.304036	0.1591	1.91097	0.0560084	0.613897
Eif2ak1	57.638	0.408601	0.213949	1.9098	0.0561588	0.613897
Gm57286	13.7107	0.666609	0.348937	1.9104	0.0560815	0.613897
Cisd1	224.017	-0.219937	0.115124	-1.91044	0.0560771	0.613897
Enpp6	17.2936	0.638674	0.334236	1.91085	0.0560241	0.613897
Mcrip1	84.7562	-0.312726	0.163726	-1.91006	0.0561256	0.613897
Cdc42se2	178.72	-0.229953	0.120389	-1.91008	0.0561223	0.613897
Dpysl4	18.715	-0.561392	0.294078	-1.90899	0.0562629	0.614474
Pdyn	158.075	-0.466831	0.244845	-1.90664	0.0565671	0.617232
Cdk13	162.703	0.371798	0.195159	1.9051	0.0567667	0.618845
Gm10115	32.1678	0.553782	0.290919	1.90356	0.0569673	0.620466
Adgrg1	45.2978	-0.597963	0.314479	-1.90144	0.0572442	0.621144
Lats2	13.0552	-0.719521	0.378301	-1.90198	0.057174	0.621144
Ndufaf3	104.149	-0.309649	0.16287	-1.9012	0.0572757	0.621144
Med13	154.502	0.258687	0.136042	1.90153	0.0572331	0.621144
Hnrnpm	262.51	0.161049	0.0847137	1.9011	0.0572892	0.621144
Gfra2	49.5267	-0.958879	0.504527	-1.90055	0.0573609	0.621358
Stau2	215.325	0.199837	0.105187	1.89982	0.0574566	0.621454
Tmem25	23.5143	-0.546133	0.287485	-1.89969	0.0574737	0.621454
Stmn3	1340.69	-0.256623	0.135191	-1.89822	0.0576669	0.62298
Cep350	110.951	0.416087	0.220142	1.89009	0.0587463	0.623428
Sf3b1	443.305	0.166236	0.0878314	1.89267	0.0584013	0.623428
Igfbp2	17.2064	-0.751245	0.398282	-1.88621	0.0592662	0.623428
Ivns1abp	392.383	0.428655	0.227255	1.88623	0.059264	0.623428
Ubr3	275.901	0.274889	0.145227	1.89283	0.0583808	0.623428
Ctxn2	85.3045	-0.518959	0.275052	-1.88677	0.0591919	0.623428
Galnt13	110.427	0.371334	0.196532	1.88943	0.0588336	0.623428
Acot9	27.8389	-0.464113	0.24529	-1.8921	0.0584775	0.623428
Gm5539	13.3419	0.727409	0.38534	1.88771	0.0590651	0.623428
Gtf2b	44.7442	-0.470663	0.249367	-1.88744	0.0591018	0.623428
Prpf38b	99.9197	0.324124	0.171752	1.88716	0.0591384	0.623428
Eif3i	298.973	-0.329445	0.173911	-1.89433	0.0581812	0.623428
Bcl7b	47.3848	0.47455	0.250999	1.89064	0.058672	0.623428
Reep1	102.078	0.273564	0.144349	1.89516	0.0580712	0.623428
Fmc1	222.075	-0.28918	0.152741	-1.89327	0.0583214	0.623428
Brsk1	35.8116	0.545927	0.288088	1.895	0.0580922	0.623428
Arl6ip1	872.308	-0.384843	0.203902	-1.88739	0.0591079	0.623428
Gm48108	31.4551	-1.11741	0.589969	-1.89401	0.0582242	0.623428
Mrps16	103.979	-0.337055	0.177896	-1.89467	0.0581356	0.623428
Gm16536	14.198	-0.548345	0.290199	-1.88955	0.0588179	0.623428
Thg1l	13.0727	-0.591417	0.312265	-1.89396	0.0582308	0.623428
Sdf2	98.4911	-0.326676	0.172362	-1.89528	0.0580547	0.623428
Bdp1	148.85	0.3815	0.201551	1.89282	0.0583815	0.623428
Aldh5a1	53.2776	-0.312958	0.165746	-1.88817	0.059003	0.623428
Srsf5	96.6939	0.250773	0.132288	1.89567	0.0580042	0.623428
Paxbp1	35.788	0.492048	0.260271	1.89052	0.0586885	0.623428
Gm5963	3077.08	-0.365047	0.193097	-1.89048	0.0586935	0.623428
Med20	28.6236	-0.515396	0.27325	-1.88617	0.0592723	0.623428
Rpl36	171.791	-0.344652	0.181984	-1.89386	0.0582438	0.623428
Nsa2-ps1	28.1996	-0.46818	0.248088	-1.88715	0.0591399	0.623428
4930545L23Rik	11.4324	0.740735	0.39306	1.88454	0.0594923	0.624763
Gm6520	14.9649	-0.636145	0.337576	-1.88445	0.0595038	0.624763
Ppm1e	63.3144	-0.60128	0.319234	-1.88351	0.0596313	0.625005
Nf1	112.716	0.480854	0.255291	1.88355	0.0596254	0.625005
Golga3	70.582	0.28266	0.150109	1.88303	0.0596965	0.62514
Mfsd4a	26.5925	-0.923695	0.490744	-1.88223	0.0598043	0.625282
Klhl29	28.7739	0.460102	0.244454	1.88216	0.0598146	0.625282
Sash1	58.2517	0.478608	0.254375	1.88151	0.0599025	0.625654
Zdhhc17	122.998	0.32717	0.174086	1.87936	0.0601954	0.627646
Gria4	107.711	0.369682	0.196749	1.87895	0.0602506	0.627646
Parvb	14.341	-0.724939	0.385792	-1.87909	0.0602316	0.627646
Idh1	104.061	-0.376277	0.200436	-1.8773	0.0604773	0.627697
Atp2b4	232.621	-0.561406	0.299328	-1.87555	0.0607168	0.627697
Bcas1	308.891	0.559811	0.298585	1.87488	0.0608091	0.627697
Spata2	65.151	-0.30145	0.16082	-1.87445	0.0608688	0.627697
Arhgap6	43.2522	-0.488666	0.260377	-1.87676	0.0605512	0.627697
Tceal3	116.277	-0.25343	0.134931	-1.87822	0.0603509	0.627697
Faah	23.5093	-0.589745	0.314773	-1.87356	0.0609911	0.627697
Tusc1	15.3629	-0.627346	0.334585	-1.875	0.0607928	0.627697
Rpl35a-ps6	83.9896	-0.580491	0.309415	-1.87609	0.0606424	0.627697
Baz1b	177.835	0.310298	0.165662	1.87308	0.0610574	0.627697
Arhgdib	25.7057	0.490357	0.261398	1.8759	0.0606688	0.627697
Gm7964	18.8531	0.547258	0.292209	1.87283	0.0610919	0.627697
Ngly1	29.3423	0.401506	0.214218	1.87429	0.0608901	0.627697
Gm12097	20.3962	0.578258	0.307899	1.87808	0.0603707	0.627697
Itga3	11.158	-0.728154	0.388804	-1.87281	0.0610953	0.627697
Cmbl	15.0019	-0.616548	0.329164	-1.87307	0.0610585	0.627697
Zfp280c	29.0051	0.430799	0.230231	1.87116	0.0613226	0.629491
Nipbl	353.22	0.259001	0.138478	1.87035	0.0614357	0.630111
Gm19739	38.3839	-0.714936	0.382655	-1.86836	0.0617122	0.632404
Per1	60.1634	0.37957	0.203372	1.86638	0.061988	0.633763
Arid1b	119.904	-0.231098	0.123799	-1.86671	0.0619418	0.633763
Dpcd	216.654	-0.238455	0.127771	-1.86627	0.0620037	0.633763
Nelfb	18.6907	-0.533652	0.286107	-1.86522	0.0621508	0.633825
Phyhipl	154.088	-0.285044	0.152836	-1.86503	0.0621774	0.633825
2900027M19Rik	23.6986	-0.582937	0.312725	-1.86406	0.062314	0.633825
Megf11	62.9729	-0.333023	0.178539	-1.86527	0.0621435	0.633825
Herc1	423.25	0.475787	0.255308	1.86358	0.0623808	0.633825
Abcd2	71.5328	0.433966	0.232835	1.86383	0.0623449	0.633825
Psmg1	24.473	-0.467688	0.250835	-1.86452	0.0622487	0.633825
9530059O14Rik	68.3283	0.447889	0.240386	1.8632	0.0624338	0.633825
Ubr5	185.283	0.328553	0.17652	1.86128	0.0627052	0.63604
Phf10	40.0451	-0.339168	0.182297	-1.86053	0.0628111	0.636575
Odf2l	15.2492	0.552763	0.297268	1.85948	0.0629594	0.636998
Plbd2	29.5395	-0.400822	0.215546	-1.85957	0.0629465	0.636998
Rps4x	609.43	-0.460712	0.247903	-1.85844	0.0631069	0.637108
Snx27	259.521	0.21343	0.115275	1.85148	0.0641	0.637108
Ptpru	13.5969	-0.712101	0.384393	-1.85253	0.0639495	0.637108
Msantd3	29.3015	0.380178	0.205183	1.85287	0.0639005	0.637108
Gtf2i	234.321	-0.2022	0.109172	-1.85213	0.0640074	0.637108
Erp29	179.228	-0.253395	0.136778	-1.8526	0.06394	0.637108
Lrrtm1	77.0123	0.345487	0.186016	1.8573	0.0632688	0.637108
Atf7ip	127.053	0.234176	0.126286	1.85433	0.063692	0.637108
AI987944	72.2022	-0.5003	0.269897	-1.85367	0.0637863	0.637108
Arnt2	155.512	-0.294334	0.158976	-1.85144	0.0641061	0.637108
Dpy19l3	78.0248	0.318982	0.172293	1.8514	0.0641124	0.637108
Slc35f1	240.64	-0.254602	0.137398	-1.85303	0.0638785	0.637108
Prmt2	57.5311	-0.360125	0.194118	-1.85519	0.0635695	0.637108
Thap11	54.2262	-0.30513	0.164658	-1.85311	0.0638661	0.637108
Elmod2	27.1856	0.430231	0.231653	1.85722	0.0632794	0.637108
Gm17922	19.2563	0.561481	0.303088	1.85254	0.063949	0.637108
Psme4	88.4587	0.300316	0.161755	1.85661	0.0633669	0.637108
Secisbp2	21.9392	0.49252	0.265879	1.85243	0.0639647	0.637108
Tmem18	27.8033	-0.484525	0.260791	-1.8579	0.063183	0.637108
Atp6v0c	1371.87	-0.24842	0.133822	-1.85634	0.0634046	0.637108
Gm25432	18.3131	0.523037	0.28169	1.85679	0.0633416	0.637108
Carns1	10.9342	0.672496	0.363278	1.85119	0.0641423	0.637108
Mllt11	12.1827	0.637131	0.344442	1.84975	0.0643493	0.638634
Ccsap	68.2869	0.3788	0.204911	1.84861	0.0645144	0.638721
Ddx42	135.952	0.247016	0.133624	1.84858	0.0645184	0.638721
Tomm22	82.3429	-0.328848	0.177881	-1.8487	0.0645009	0.638721
Nphp1	19.7531	-0.490229	0.26557	-1.84595	0.0648995	0.640822
Gyg	30.8446	-0.394345	0.213604	-1.84615	0.064871	0.640822
Gm43320	13.9617	0.739705	0.400801	1.84557	0.0649551	0.640822
Ube2s	49.2523	-0.472477	0.256051	-1.84524	0.0650022	0.640822
Poc1b	13.1058	0.593007	0.321282	1.84575	0.0649285	0.640822
Myg1	53.5353	-0.337725	0.183059	-1.8449	0.0650521	0.640822
Kdm5c	53.6875	0.3304	0.179162	1.84414	0.0651627	0.641383
Slc2a3	81.5774	-0.326688	0.177186	-1.84376	0.0652183	0.641403
Bccip	30.2525	0.491145	0.266473	1.84313	0.0653096	0.641773
Gm10478	10.8175	-0.970524	0.526737	-1.84252	0.0653992	0.642126
Gm5865	25.9609	0.54372	0.295226	1.8417	0.0655186	0.64277
Gm9299	10.6534	0.849936	0.461801	1.84048	0.0656978	0.642929
Aktip	209.194	0.208606	0.113352	1.84034	0.0657189	0.642929
Gm49138	13.626	-0.596384	0.323961	-1.84091	0.0656346	0.642929
Cyhr1	25.6797	0.451988	0.245629	1.84013	0.0657498	0.642929
Dusp14	98.7154	0.364369	0.198081	1.83949	0.0658427	0.643311
Atp2c1	79.0366	0.264331	0.143734	1.83904	0.0659097	0.64344
Gm14412	14.5553	0.62105	0.337909	1.83792	0.0660741	0.643726
Hscb	10.9016	-0.662903	0.360681	-1.83792	0.0660746	0.643726
Rad51d	15.3418	-0.579349	0.31525	-1.83774	0.0661004	0.643726
Trip12	374.314	0.224769	0.122345	1.83717	0.066185	0.644025
Chl1	370.094	-0.259278	0.141189	-1.83639	0.0663001	0.64462
Mrps24	71.6869	-0.334352	0.182141	-1.83568	0.0664048	0.645113
Anks1	17.6897	0.547104	0.298115	1.83521	0.0664749	0.64527
Csnk2a1	269.937	0.18383	0.100465	1.82979	0.0672807	0.645556
Tor1a	37.9796	-0.317409	0.173386	-1.83065	0.0671527	0.645556
Psmf1	34.6763	-0.419807	0.229516	-1.82909	0.0673856	0.645556
Prkx	21.0684	0.441201	0.240615	1.83364	0.0667074	0.645556
AI504432	77.0947	-0.366505	0.199972	-1.83278	0.066835	0.645556
Taf12	25.7657	0.383539	0.209167	1.83365	0.0667062	0.645556
Ppp1r8	72.6745	-0.33904	0.185017	-1.83248	0.0668804	0.645556
Gtf2ird2	16.1672	-0.536724	0.29323	-1.83038	0.0671924	0.645556
Pgap2	16.6177	-0.612055	0.333955	-1.83275	0.0668402	0.645556
Slc9a5	29.1651	0.529937	0.289027	1.83352	0.0667248	0.645556
Cryl1	16.8923	0.57437	0.313601	1.83153	0.0670212	0.645556
Eml6	28.7876	0.497011	0.271623	1.82979	0.0672821	0.645556
Simc1	37.6516	-0.896714	0.490246	-1.82911	0.0673832	0.645556
Kansl2	49.4108	-0.457807	0.250325	-1.82885	0.067422	0.645556
Racgap1	15.1815	-0.541645	0.295716	-1.83164	0.0670053	0.645556
Zhx1	150.414	0.21648	0.118273	1.83035	0.0671978	0.645556
Atp6v0e	109.153	-0.449818	0.245688	-1.83085	0.0671236	0.645556
Acsl4	166.122	-0.384799	0.210581	-1.82732	0.0676524	0.646568
Rpl21-ps3	35.1972	-0.766489	0.419567	-1.82686	0.0677211	0.646568
Laptm4a	595.371	-0.242971	0.132961	-1.82738	0.0676426	0.646568
Mlc1	181.943	-0.312173	0.170894	-1.82671	0.0677439	0.646568
Tcea1	38.461	0.401914	0.220086	1.82617	0.0678249	0.646824
Gpr85	100.119	-0.341917	0.187279	-1.82571	0.0678941	0.646969
Cap1	52.4753	0.581095	0.318609	1.82385	0.068175	0.647829
Zcchc8	44.0013	0.343175	0.188177	1.82368	0.0682011	0.647829
Ramac	46.2886	-0.379928	0.208287	-1.82406	0.0681431	0.647829
Nsd1	369.484	0.327924	0.179794	1.82388	0.0681695	0.647829
Ckb	3110.86	0.287588	0.157741	1.82316	0.0682787	0.648052
Mindy2	166.115	-0.271204	0.148807	-1.82252	0.0683767	0.648467
Eif2a	95.0466	0.307982	0.169141	1.82086	0.0686283	0.649822
Wnk1	376.129	0.205655	0.112941	1.8209	0.0686226	0.649822
Gm8670	43.8367	-0.330716	0.18176	-1.81952	0.0688315	0.650898
Opa1	241.476	0.172489	0.0948053	1.8194	0.0688507	0.650898
Polr2i	145.709	-0.283545	0.155951	-1.81817	0.0690388	0.651645
Senp6	231.114	0.321879	0.177007	1.81845	0.0689957	0.651645
Dph7	13.7183	-0.533611	0.293812	-1.81617	0.0693449	0.652606
Ppm1g	89.2688	-0.231907	0.127721	-1.81573	0.0694121	0.652606
Fdx1	42.6719	-0.383166	0.211068	-1.81536	0.069468	0.652606
Usp3	66.5358	0.274457	0.15117	1.81555	0.0694398	0.652606
Cntn1	823.534	-0.240501	0.132424	-1.81614	0.0693492	0.652606
Trap1	43.0413	0.361467	0.19898	1.8166	0.0692784	0.652606
Gm6035	28.9199	-0.365002	0.201286	-1.81335	0.0697783	0.655007
Fam81a	173.888	-0.747496	0.412318	-1.81291	0.0698457	0.655125
Ildr2	133.687	-0.563097	0.310763	-1.81199	0.0699885	0.655437
Scn1a	382.827	0.398694	0.220008	1.81218	0.0699584	0.655437
Astn1	137.348	-0.346466	0.19285	-1.79656	0.0724062	0.656864
Gm7114	16.8345	0.780168	0.431391	1.8085	0.0705295	0.656864
Atg4b	55.6363	-0.350541	0.195037	-1.7973	0.0722878	0.656864
Relch	99.6188	0.246942	0.137554	1.79524	0.0726157	0.656864
Gorasp2	89.4554	-0.274675	0.152158	-1.80519	0.0710443	0.656864
Dcaf17	51.8906	0.325483	0.180816	1.80007	0.071849	0.656864
Pcmtd2	108.982	0.267114	0.148361	1.80043	0.0717934	0.656864
Tmem141	34.3228	-0.496003	0.275541	-1.80011	0.0718433	0.656864
Sh3kbp1	142.546	0.238189	0.132517	1.79743	0.0722679	0.656864
Wwtr1	32.8111	-0.372976	0.207414	-1.79822	0.0721418	0.656864
Prpf4	23.7435	0.421149	0.234217	1.79811	0.072159	0.656864
Polr1d	99.093	-0.286349	0.159422	-1.79617	0.0724674	0.656864
Adgra3	14.1342	0.628207	0.348695	1.80159	0.0716092	0.656864
Lsm3	40.3967	0.434444	0.240701	1.80492	0.071088	0.656864
Lrp6	77.3256	0.270375	0.150048	1.80192	0.0715573	0.656864
Zc3h4	51.2547	0.279468	0.154978	1.80328	0.0713447	0.656864
Sympk	70.1561	0.338188	0.187341	1.8052	0.0710431	0.656864
Zfp606	33.4533	-0.414585	0.230978	-1.79491	0.0726675	0.656864
Supt5	25.0936	0.520267	0.289607	1.79646	0.0724217	0.656864
Arid5b	59.8646	0.455735	0.252789	1.80283	0.0714157	0.656864
Mt1	2056.32	-0.273173	0.151182	-1.80691	0.0707763	0.656864
Fnta	144.942	-0.328083	0.181856	-1.80408	0.0712184	0.656864
Poc1a	15.817	-0.716395	0.397428	-1.80258	0.0714546	0.656864
Ireb2	103.996	-0.241916	0.133725	-1.80906	0.0704419	0.656864
Map2k1	186.247	-0.262197	0.145297	-1.80456	0.0711431	0.656864
Sec14l1	150.786	0.404173	0.223222	1.81063	0.0701975	0.656864
Vstm2a	189.204	-0.311335	0.172933	-1.80033	0.0718093	0.656864
E2f3	23.6919	0.433416	0.240429	1.80268	0.0714388	0.656864
Ywhaq	411.558	-0.202461	0.112055	-1.80679	0.070795	0.656864
Timm9	107.454	-0.314618	0.175156	-1.79621	0.0724612	0.656864
Rian	405.435	0.34037	0.189468	1.79645	0.0724227	0.656864
Sub1	1676.33	0.318795	0.176725	1.80391	0.071246	0.656864
Cers5	50.5985	-0.327517	0.18175	-1.80202	0.0715422	0.656864
Dcbld2	11.0411	0.681235	0.378994	1.79749	0.0722586	0.656864
Hira	24.3078	0.451935	0.25118	1.79925	0.0719792	0.656864
Pdxdc1	27.1815	0.657899	0.365987	1.7976	0.0722404	0.656864
Srbd1	19.8702	0.511737	0.284985	1.79566	0.0725483	0.656864
Gtf2h4	14.4331	0.515347	0.286132	1.80108	0.0716904	0.656864
Ddx3y	238.99	-0.415779	0.231536	-1.79574	0.0725358	0.656864
Fech	63.7149	0.277856	0.154365	1.8	0.0718606	0.656864
Lrrtm2	133.258	0.319966	0.176809	1.80967	0.0703473	0.656864
Rab18	141.707	-0.213371	0.117901	-1.80975	0.0703347	0.656864
Smad7	32.3052	0.414254	0.230431	1.79774	0.0722186	0.656864
Gm8157	35.974	-0.443722	0.247051	-1.79608	0.0724823	0.656864
Gpr137	76.7024	0.322538	0.179636	1.7955	0.0725735	0.656864
Rin1	61.3795	0.333554	0.185469	1.79844	0.0721081	0.656864
Tmem107	12.6414	-0.540023	0.300951	-1.79439	0.072751	0.657122
Bhlhe41	98.7699	0.343782	0.191693	1.7934	0.0729091	0.657293
Ptpn5	454.602	0.344743	0.192246	1.79324	0.0729348	0.657293
Tbc1d30	62.2417	0.404158	0.225345	1.79351	0.0728912	0.657293
Ech1	78.9198	-0.431196	0.240878	-1.7901	0.0734377	0.661161
Paqr9	54.8353	0.311	0.173756	1.78987	0.0734746	0.661161
Stam2	34.7824	0.365634	0.204428	1.78857	0.0736834	0.661379
Zfp949	20.3804	0.653672	0.365421	1.78882	0.0736437	0.661379
Nptx1	137.3	-0.76428	0.427421	-1.78812	0.073757	0.661379
Slc4a8	44.5844	-0.359221	0.20092	-1.78788	0.0737956	0.661379
Lrfn2	14.7434	-0.717456	0.401338	-1.78766	0.0738307	0.661379
Syt7	359.733	-0.402729	0.225239	-1.78801	0.0737742	0.661379
Ttll11	39.8609	0.401122	0.224507	1.78668	0.0739897	0.661566
Miga2	34.837	-0.37456	0.209865	-1.78477	0.0742994	0.661566
Stam	83.9133	-0.264877	0.148242	-1.78679	0.0739709	0.661566
Zbtb17	38.472	0.420724	0.235817	1.78412	0.0744047	0.661566
Mios	54.7305	0.276224	0.154814	1.78423	0.0743864	0.661566
Gm48275	20.5806	-0.500207	0.28001	-1.78639	0.0740358	0.661566
Tspan15	11.7459	0.57605	0.322577	1.78577	0.0741362	0.661566
Naf1	22.1494	-0.445145	0.249447	-1.78453	0.074338	0.661566
Mbip	13.2025	-0.597894	0.335108	-1.78418	0.0743942	0.661566
Fbxl16	668.273	0.326021	0.182708	1.78439	0.0743607	0.661566
Snhg7	32.2085	-0.4892	0.274466	-1.78237	0.0746892	0.661635
Braf	232.983	0.363945	0.204164	1.78262	0.0746487	0.661635
Mapk1ip1	31.347	-0.422657	0.237028	-1.78315	0.0745612	0.661635
Fabp3-ps1	13.8819	-0.524892	0.29435	-1.78323	0.0745496	0.661635
Ttc39c	26.9769	-0.47234	0.264963	-1.78266	0.0746409	0.661635
Ctdspl2	90.0433	0.332613	0.186811	1.78048	0.0749974	0.661998
Lin7c	182.528	-0.340766	0.191396	-1.78042	0.0750069	0.661998
Rprm	37.174	-0.759113	0.426087	-1.78159	0.074816	0.661998
Lap3	64.1017	0.281144	0.15787	1.78086	0.0749358	0.661998
Gm6995	31.9254	-0.509408	0.286041	-1.78089	0.07493	0.661998
Pde1a	328.157	-0.584035	0.328321	-1.77885	0.0752638	0.663704
Dnttip2	125.333	0.275201	0.154732	1.77856	0.0753112	0.663704
Scrt2	17.616	0.654831	0.36837	1.77764	0.0754623	0.664546
Azin1	142.47	-0.250124	0.140747	-1.77712	0.0755488	0.664818
Rassf8	16.3951	0.646067	0.363798	1.7759	0.0757501	0.665938
Rhbdd3	24.506	-0.450101	0.253483	-1.77567	0.0757874	0.665938
Arl6ip5	41.4741	0.319343	0.179895	1.77516	0.0758712	0.665961
Silc1	34.0854	-0.393597	0.221748	-1.77498	0.0759014	0.665961
Kmt5b	73.4353	0.259627	0.146349	1.77403	0.0760586	0.666851
Setx	168.717	0.384875	0.217497	1.76956	0.0768005	0.667443
Gm13378	13.6929	0.672077	0.379928	1.76896	0.076901	0.667443
Prkra	37.861	-0.458048	0.259118	-1.76772	0.0771072	0.667443
Gm55594	12.4157	1.44725	0.81856	1.76804	0.0770536	0.667443
Pygo2	74.4569	-0.295211	0.166502	-1.77301	0.0762266	0.667443
Elapor1	52.452	0.319145	0.180463	1.76847	0.076982	0.667443
5330406M23Rik	13.2185	-0.573891	0.324381	-1.76919	0.0768623	0.667443
Fah	18.6964	0.521186	0.294824	1.76779	0.0770963	0.667443
Trim3	26.7913	-0.439232	0.248082	-1.77051	0.0766418	0.667443
Eid2	148.679	-0.233947	0.132354	-1.76758	0.0771307	0.667443
Gpalpp1	50.3301	0.282299	0.159282	1.77232	0.0763418	0.667443
Ubb	1472.78	-0.20351	0.114874	-1.77159	0.0764629	0.667443
Homer1	543.256	0.344886	0.194916	1.76941	0.0768263	0.667443
Ctnna1	72.3526	0.273616	0.15433	1.77292	0.0762413	0.667443
Pcdhb14	28.5243	0.389974	0.220498	1.76861	0.0769592	0.667443
Gm7464	16.7135	0.556718	0.3145	1.77017	0.0766987	0.667443
Ermp1	48.4105	0.303375	0.171277	1.77126	0.0765183	0.667443
Cutc	23.1479	-0.482746	0.27265	-1.77057	0.0766325	0.667443
Atxn7l3b	678.974	-0.193129	0.109449	-1.76455	0.0776391	0.671356
Trim33	117.543	0.243748	0.138297	1.76249	0.0779861	0.6716
Gm11407	45.0054	0.544275	0.308829	1.76239	0.0780043	0.6716
Tmem130	181.579	-0.474785	0.26923	-1.76349	0.077818	0.6716
Timm44	78.396	0.31382	0.177985	1.76318	0.0778697	0.6716
Tmem65	96.864	-0.293741	0.166651	-1.76261	0.0779665	0.6716
Ccdc191	26.0274	0.38635	0.219061	1.76366	0.0777893	0.6716
Zfp462	81.0503	0.330727	0.187712	1.76189	0.0780882	0.671839
Stx16	55.7762	-0.292038	0.165954	-1.75975	0.0784501	0.672704
Fktn	68.1748	0.367463	0.208868	1.7593	0.0785262	0.672704
Bcat1	48.9419	-0.419895	0.238468	-1.7608	0.0782727	0.672704
Parp11	28.5487	-0.385281	0.218881	-1.76023	0.0783694	0.672704
Clmn	95.1208	-0.44076	0.250499	-1.75953	0.0784882	0.672704
Vps28	428.044	-0.267922	0.152177	-1.76059	0.0783073	0.672704
Pbx1	731.089	-0.32901	0.187244	-1.75712	0.078898	0.673011
Kcnab1	234.993	0.423151	0.240669	1.75822	0.0787096	0.673011
Galnt9	32.3307	-0.691366	0.393469	-1.75711	0.0788997	0.673011
Fkbp4	166.663	-0.236195	0.134341	-1.75818	0.0787171	0.673011
Lrfn1	30.7797	-0.646273	0.367713	-1.75755	0.0788248	0.673011
Amigo2	16.6732	-0.49606	0.282215	-1.75774	0.078792	0.673011
Eif5b	546.231	0.217405	0.12376	1.75667	0.0789743	0.673033
Ubash3b	64.2018	0.397556	0.226386	1.7561	0.0790711	0.673033
Pde4a	126.229	-0.399655	0.227574	-1.75615	0.0790627	0.673033
Rbx1-ps	50.3509	-0.453776	0.258807	-1.75334	0.0795444	0.67658
Gm8606	79.3312	-0.331351	0.189192	-1.7514	0.0798764	0.678921
Vrk3	30.7474	0.364189	0.208008	1.75084	0.0799736	0.679264
Ablim3	21.9979	-0.526108	0.300638	-1.74997	0.0801239	0.680058
2810001G20Rik	27.8661	-0.408259	0.233352	-1.74954	0.0801974	0.680199
Snhg9	136.335	-0.511148	0.29226	-1.74895	0.0802992	0.68058
Rwdd1	251.433	0.158606	0.090729	1.74812	0.0804425	0.681312
Skil	205.396	0.364115	0.208418	1.74704	0.0806301	0.682417
Pikfyve	91.2548	0.31591	0.181138	1.74403	0.0811536	0.684176
Slc12a5	307.675	-0.187034	0.107361	-1.74211	0.081489	0.684176
Acvr1c	327.499	0.537131	0.307753	1.74534	0.0809266	0.684176
D330023K18Rik	11.449	-0.573756	0.328918	-1.74437	0.0810938	0.684176
Prdx4	16.6252	-0.495021	0.28411	-1.74236	0.0814458	0.684176
Zzz3	106.618	0.257919	0.14796	1.74317	0.0813045	0.684176
Qrfprl	10.7053	0.715234	0.410815	1.74101	0.081681	0.684176
Rnf150	165.256	0.273423	0.157028	1.74124	0.081642	0.684176
Cpne7	18.7946	-0.889032	0.510388	-1.74188	0.0815302	0.684176
Klf2	13.9958	-0.626092	0.359191	-1.74306	0.081323	0.684176
Elf1	13.1406	0.634884	0.364121	1.74361	0.0812274	0.684176
Zfhx2	70.6179	0.412732	0.237058	1.74106	0.0816738	0.684176
Lrrc1	16.6664	0.515498	0.296006	1.74151	0.0815938	0.684176
Dlat	108.839	-0.237229	0.136266	-1.74093	0.0816961	0.684176
mt-Ta	925.714	0.528225	0.30289	1.74395	0.0811678	0.684176
Taf5l	19.3497	-0.446675	0.256703	-1.74004	0.0818513	0.684996
Fgfr1	33.087	-0.437562	0.251593	-1.73917	0.0820057	0.685808
Kcnc4	28.9822	-0.599172	0.344793	-1.73777	0.082251	0.685941
Myh14	48.2915	0.332157	0.191119	1.73795	0.082219	0.685941
Gm19810	390.405	-0.416611	0.239699	-1.73806	0.0822009	0.685941
Sorbs2	261.027	0.315657	0.181565	1.73854	0.0821163	0.685941
Mgat5	75.0299	-0.270617	0.155862	-1.73626	0.0825179	0.687687
Taldo1	178.472	0.244	0.140769	1.73333	0.0830374	0.690573
Gm6361	23.7462	0.70749	0.4081	1.73362	0.082986	0.690573
Pmm2	21.238	0.503245	0.290321	1.73341	0.083023	0.690573
Il1rapl2	17.195	0.502513	0.290093	1.73225	0.0832297	0.690916
Gipc1	18.4291	0.533421	0.308025	1.73175	0.0833185	0.690916
Dzip1l	14.3108	0.526055	0.303819	1.73147	0.0833675	0.690916
Gm10095	73.2097	0.391235	0.225906	1.73185	0.0833006	0.690916
Gm5805	2259.84	-0.477395	0.275635	-1.73198	0.0832766	0.690916
Faap20	35.2494	-0.361757	0.209069	-1.73033	0.0835719	0.691652
Clk4	70.4559	0.282187	0.163077	1.73039	0.0835603	0.691652
Pkn2	89.2764	0.284205	0.164295	1.72984	0.0836581	0.691886
Ubxn8	299.524	-0.206836	0.119647	-1.72872	0.0838599	0.693076
Slc41a1	40.8238	0.480668	0.278396	1.72656	0.084246	0.693773
Dok5	24.364	-0.47442	0.27493	-1.7256	0.0844187	0.693773
Capza1	45.4582	-0.355514	0.206063	-1.72527	0.0844793	0.693773
Fam53b	39.7479	0.384971	0.223169	1.72502	0.0845244	0.693773
Gm5781	617.298	-0.218729	0.126649	-1.72704	0.0841598	0.693773
Zc3h13	224.258	0.312193	0.180926	1.72553	0.0844319	0.693773
Cep112	47.0455	0.474712	0.275156	1.72524	0.0844834	0.693773
Actr2	295.915	0.185651	0.107523	1.72662	0.0842353	0.693773
Gcnt2	69.7689	0.542405	0.314112	1.72679	0.0842058	0.693773
Scaf11	145.691	0.299122	0.173305	1.72599	0.0843498	0.693773
Bhlhe22	17.3864	-1.05495	0.611943	-1.72394	0.0847185	0.694889
Asb13	37.5017	-0.33184	0.19262	-1.72277	0.0849294	0.695665
Enpp2	518.739	0.447484	0.259708	1.72303	0.084883	0.695665
Eif6	55.8408	-0.311018	0.180885	-1.71942	0.0855376	0.696863
Nlgn1	478.625	0.23011	0.133817	1.71959	0.0855065	0.696863
Eif2ak3	13.2762	-0.590409	0.343322	-1.7197	0.0854876	0.696863
Exosc5	15.6953	0.510864	0.296934	1.72046	0.0853482	0.696863
Smim18	35.0536	-0.560674	0.325811	-1.72086	0.085277	0.696863
Pnp	19.9698	0.450829	0.262112	1.71999	0.0854351	0.696863
Hspe1-ps2	14.503	-0.678792	0.394391	-1.72111	0.0852303	0.696863
Cox7a2l	590.067	-0.23469	0.136495	-1.7194	0.0855419	0.696863
Zfp551	24.2391	-0.457311	0.266041	-1.71895	0.0856231	0.69705
Tiparp	44.0741	0.374458	0.218089	1.71699	0.0859802	0.698095
Ylpm1	291.587	0.292948	0.170602	1.71714	0.0859536	0.698095
Zfp36l1	37.7456	-0.443689	0.258332	-1.71751	0.0858856	0.698095
Mpped1	168.408	-0.570507	0.332338	-1.71665	0.0860433	0.698095
Ttr	293.192	1.65281	0.962708	1.71683	0.0860097	0.698095
Commd7	34.4889	-0.350037	0.203955	-1.71625	0.0861165	0.698209
Csmd2	52.5927	-0.397114	0.231513	-1.7153	0.0862909	0.698209
Ccdc28a	48.8278	0.325803	0.18987	1.71592	0.086176	0.698209
Gm12346	724.435	-0.3064	0.178615	-1.71542	0.0862685	0.698209
B230334C09Rik	380.581	0.358359	0.20909	1.7139	0.0865472	0.69946
Dpp8	97.7433	0.251423	0.146704	1.71382	0.0865625	0.69946
Slc35e3	14.8849	0.504947	0.294704	1.71341	0.0866379	0.699597
Kif21a	551.739	0.350576	0.204728	1.71239	0.086824	0.700412
Pcdhb19	23.8152	0.468404	0.273565	1.71222	0.086856	0.700412
Nrf1	16.2556	0.467155	0.272954	1.71148	0.0869926	0.700662
Irs2	80.6782	-0.307574	0.179719	-1.71142	0.0870041	0.700662
Gm45380	15.0765	-0.615067	0.359578	-1.71053	0.0871686	0.701042
Dynlt1f	19.7302	-0.618255	0.361404	-1.7107	0.0871364	0.701042
Ndufb5	652.811	-0.305964	0.178978	-1.70951	0.0873565	0.701558
Tox4	62.0694	0.253571	0.148354	1.70923	0.0874087	0.701558
Slc49a4	79.4061	-0.247568	0.144817	-1.70953	0.0873532	0.701558
Ndufc2	611.473	-0.371765	0.217592	-1.70854	0.0875363	0.701921
Cbx4	76.1692	0.265666	0.155515	1.70829	0.087582	0.701921
Ifit3	21.2367	-0.411872	0.241138	-1.70803	0.0876301	0.701921
Commd2	58.6478	-0.368044	0.21557	-1.70731	0.0877647	0.702059
Gm35040	42.8947	0.352383	0.20637	1.70753	0.0877245	0.702059
Khdrbs3	151.362	-0.359976	0.210888	-1.70695	0.087831	0.70212
Atraid	223.262	-0.289934	0.16991	-1.7064	0.0879331	0.702448
Utp20	23.784	0.517793	0.303511	1.70601	0.0880064	0.702448
Mier3	89.347	0.27929	0.163731	1.70578	0.0880483	0.702448
Rab9b	52.7436	-0.491042	0.287967	-1.7052	0.0881565	0.702842
Ss18l1	62.6214	-0.303083	0.177834	-1.7043	0.0883247	0.703246
Gm37326	13.1111	0.840166	0.492919	1.70447	0.0882935	0.703246
Nos1	46.9039	-0.565207	0.331948	-1.7027	0.0886247	0.704696
Tagap1	73.7092	-0.287593	0.168894	-1.70281	0.0886042	0.704696
Rad54l	21.3464	0.670696	0.394095	1.70187	0.0887805	0.704882
Ccl6	22.5752	-0.739524	0.434597	-1.70163	0.0888249	0.704882
Yipf4	90.1614	-0.306568	0.180118	-1.70204	0.0887485	0.704882
Gm5879	862.431	-0.262535	0.154362	-1.70077	0.0889856	0.705689
Imp4	41.9095	0.29945	0.176135	1.70012	0.0891085	0.705781
Ppig	465.419	0.263712	0.155117	1.70008	0.0891153	0.705781
Zfp300	11.6566	-0.625687	0.36837	-1.69853	0.0894079	0.707385
Rasgrp2	486.588	0.482321	0.283989	1.69838	0.0894361	0.707385
Snap91	246.832	-0.29652	0.174668	-1.69762	0.0895798	0.707497
Ppm1d	29.6601	0.447763	0.263799	1.69736	0.0896277	0.707497
Fbxo45	61.8986	-0.293914	0.173108	-1.69786	0.0895336	0.707497
Nnat	94.6591	-0.549356	0.324667	-1.69206	0.0906342	0.708969
Tti1	19.2776	0.479007	0.283114	1.69192	0.0906603	0.708969
Rcn1	122.618	0.505653	0.298826	1.69213	0.0906203	0.708969
Nek6	16.8258	0.540428	0.319623	1.69083	0.09087	0.708969
Runx1t1	253.438	0.194045	0.114456	1.69538	0.0900042	0.708969
Grid2	46.3014	0.307474	0.181855	1.69077	0.0908814	0.708969
Or5p58	114.616	-0.266533	0.157615	-1.69104	0.0908282	0.708969
Snrpd3	313.978	0.208948	0.123545	1.69127	0.0907857	0.708969
Gm6581	91.5896	-0.51946	0.306369	-1.69553	0.089974	0.708969
Rnf215	14.5777	-0.558861	0.329741	-1.69485	0.0901039	0.708969
Kcnj16	45.4194	-0.561833	0.3318	-1.69329	0.0904005	0.708969
Nckap1l	12.5757	0.524435	0.309282	1.69565	0.0899522	0.708969
Tcea1-ps1	102.978	0.514333	0.303615	1.69403	0.0902597	0.708969
Kctd17	230.802	0.392556	0.231737	1.69397	0.0902713	0.708969
Lztr1	62.3305	-0.278469	0.164695	-1.69081	0.0908733	0.708969
Dynlt1a	51.5277	-0.498273	0.294259	-1.69331	0.0903956	0.708969
Btbd9	120.122	-0.252791	0.149195	-1.69437	0.0901947	0.708969
C030017B01Rik	67.6058	0.318583	0.188386	1.69112	0.0908146	0.708969
Gabrd	98.1965	0.279146	0.165154	1.69022	0.0909867	0.709329
Mier1	164.825	0.25644	0.151784	1.6895	0.0911228	0.709688
Ddi2	74.2443	0.257524	0.15249	1.68879	0.09126	0.709688
Cacng5	25.5017	-0.587551	0.347924	-1.68874	0.0912701	0.709688
Snx24	17.6725	-0.50357	0.29817	-1.68887	0.0912444	0.709688
Gm6975	50.4046	-0.300173	0.177792	-1.68834	0.0913462	0.709818
Gm13680	401.43	-0.341831	0.202504	-1.68802	0.091407	0.709829
Otud7b	71.566	0.27333	0.161961	1.68763	0.0914816	0.709947
Nyap2	63.3697	0.318754	0.189136	1.68532	0.0919272	0.711098
Trim32	122.238	-0.204352	0.121201	-1.68606	0.0917845	0.711098
Foxred1	13.8608	-0.605214	0.358945	-1.68609	0.0917786	0.711098
Nol11	53.3417	0.279033	0.165508	1.68592	0.0918116	0.711098
Fam151b	14.1065	-0.516843	0.306649	-1.68545	0.0919009	0.711098
Gm17586	11.0865	-0.701015	0.416174	-1.68443	0.0920986	0.711963
Elavl2	439.489	-0.307466	0.182685	-1.68304	0.0923674	0.712621
Gm10224	53.6065	-0.473998	0.281627	-1.68307	0.0923621	0.712621
Gm47163	33.3506	-0.468742	0.278413	-1.68362	0.0922548	0.712621
Prkg1	17.3507	-0.562253	0.334126	-1.68276	0.092422	0.712621
Zwint	945.496	-0.265217	0.157669	-1.68211	0.0925483	0.712675
Ncald	716.796	-0.701641	0.41709	-1.68223	0.0925245	0.712675
Kdm5b	172.656	0.231645	0.138097	1.6774	0.0934638	0.712993
Fhl2	27.4868	-0.733847	0.437065	-1.67904	0.0931452	0.712993
F11r	10.6567	0.746907	0.445298	1.67732	0.0934803	0.712993
Gm5526	481.246	-0.38216	0.22737	-1.68078	0.0928052	0.712993
Btbd3	90.2593	-0.463753	0.276703	-1.676	0.0937391	0.712993
Atrx	1092.97	0.303702	0.180674	1.68093	0.0927756	0.712993
Gm38020	38.0983	-0.486021	0.289946	-1.67625	0.0936891	0.712993
Czib	64.7478	-0.321135	0.191668	-1.67547	0.0938415	0.712993
Ube4b	190.934	0.186105	0.110909	1.67799	0.0933496	0.712993
Ccdc30	27.9724	0.437047	0.260398	1.67838	0.0932732	0.712993
Dab1	118.813	-0.313393	0.186747	-1.67817	0.0933141	0.712993
Prr14l	58.2552	0.317758	0.189331	1.67832	0.0932848	0.712993
Man2a2	127.939	0.269234	0.160194	1.68068	0.0928253	0.712993
Zfp84	32.4618	0.410566	0.245007	1.67573	0.0937909	0.712993
Jakmip3	35.2305	0.35068	0.209196	1.67632	0.093675	0.712993
Rufy2	111.991	0.19414	0.115827	1.67613	0.0937136	0.712993
Edc3	67.5801	-0.291269	0.173427	-1.67949	0.0930565	0.712993
Kat7	141.458	-0.177976	0.106164	-1.67642	0.0936562	0.712993
Atp6v1c1	432.899	-0.236967	0.141062	-1.67988	0.0929815	0.712993
Gm3550	18.3928	0.526029	0.313727	1.67671	0.0935997	0.712993
Prdx5	468.157	-0.258753	0.154087	-1.67926	0.0931007	0.712993
Hnrnpa3	380.798	-0.253779	0.151635	-1.67362	0.0942051	0.714214
Sgip1	181.024	0.214883	0.128423	1.67325	0.0942789	0.714214
Tesc	224.621	0.457975	0.273723	1.67313	0.0943008	0.714214
Tbc1d15	101.062	0.206711	0.123512	1.67361	0.0942064	0.714214
Atp6v1a	1410.62	-0.248436	0.148481	-1.67318	0.094292	0.714214
Lrrfip1	44.1718	-0.363747	0.217898	-1.66935	0.0950482	0.714225
Cry2	87.1003	-0.219691	0.131378	-1.67221	0.0944836	0.714225
Dstn	183.785	0.330242	0.19746	1.67245	0.0944351	0.714225
5530601H04Rik	29.8599	-0.430286	0.257428	-1.67148	0.094627	0.714225
Khdrbs1	192.39	-0.214956	0.128766	-1.66935	0.0950473	0.714225
Triap1	78.3233	-0.282054	0.168883	-1.67011	0.0948972	0.714225
Gm6063	110.271	-0.434885	0.260406	-1.67003	0.0949141	0.714225
Sspn	12.7378	0.624465	0.374179	1.66889	0.0951385	0.714225
Slitrk1	62.0304	-0.465985	0.279151	-1.66929	0.0950595	0.714225
Wdr6	33.8312	-0.685475	0.410408	-1.67023	0.094874	0.714225
Sap30bp	47.9551	-0.301118	0.180359	-1.66955	0.0950089	0.714225
Zfp62	70.2911	0.33293	0.199467	1.6691	0.0950981	0.714225
Ap4s1	92.5414	-0.300235	0.179844	-1.66942	0.0950335	0.714225
Abhd3	39.1341	-0.392425	0.234795	-1.67135	0.0946517	0.714225
Gm11652	17.1911	0.564422	0.338322	1.6683	0.0952567	0.714511
Fam53c	72.7826	0.269098	0.16132	1.6681	0.095296	0.714511
Polr1c	74.4835	-0.303549	0.182029	-1.66759	0.0953976	0.714825
Gm14173	94.9626	-0.459016	0.275879	-1.66383	0.0961465	0.714869
Tprn	20.6134	0.503248	0.301897	1.66695	0.0955239	0.714869
Rpl10-ps1	108.972	-0.371816	0.2232	-1.66584	0.0957451	0.714869
Nanp	93.8338	-0.306095	0.18399	-1.66365	0.0961816	0.714869
Rap2b	149.452	0.222723	0.13372	1.66559	0.0957959	0.714869
Reln	126.96	0.447016	0.268721	1.6635	0.0962133	0.714869
Ogfod2	48.7081	-0.286055	0.172005	-1.66306	0.0963002	0.714869
Tacr1	22.0933	0.428239	0.257377	1.66386	0.0961409	0.714869
Zfp239	39.5612	0.35307	0.21189	1.66629	0.0956548	0.714869
Gm15542	191.576	0.293844	0.176568	1.66419	0.0960737	0.714869
Ifitm1	15.1692	-0.577659	0.347284	-1.66336	0.0962405	0.714869
Mbd6	19.8012	0.549206	0.329943	1.66455	0.0960033	0.714869
Pdcd7	41.9367	-0.311706	0.186971	-1.66714	0.0954874	0.714869
Gm11425	417.143	-0.327622	0.196661	-1.66592	0.09573	0.714869
Amd-ps3	82.3304	-0.361096	0.216975	-1.66423	0.0960669	0.714869
Dgkd	50.461	-0.308233	0.185447	-1.66211	0.0964898	0.715389
Bgn	12.3533	-0.620889	0.373551	-1.66213	0.0964873	0.715389
Sri	117.269	-0.240204	0.144666	-1.6604	0.0968344	0.716974
Adcy5	572.828	0.403566	0.243024	1.6606	0.0967932	0.716974
Ptprs	176.123	-0.273403	0.164686	-1.66015	0.0968835	0.716974
Osbpl9	60.4845	0.308868	0.186209	1.65872	0.0971721	0.717051
1110017D15Rik	13.2311	-0.60156	0.362689	-1.65861	0.0971937	0.717051
Rell1	37.2873	0.650801	0.392128	1.65967	0.0969816	0.717051
Rbm28	87.795	0.33301	0.200743	1.65889	0.0971381	0.717051
Slc22a14	11.1325	-1.40991	0.850017	-1.65868	0.0971798	0.717051
Uqcc3	59.9566	-0.297092	0.179203	-1.65785	0.0973478	0.717745
Pitpnb	18.4296	0.559158	0.337406	1.65723	0.0974734	0.718228
Gm4924	60.051	-0.769055	0.464318	-1.65631	0.0976588	0.71845
Tob1	30.6744	0.432645	0.26117	1.65656	0.0976079	0.71845
Plxnb2	26.7099	-0.521841	0.315086	-1.65619	0.0976838	0.71845
Lrrc20	37.3206	0.327339	0.197696	1.65577	0.0977684	0.718631
Tm4sf1	17.656	-0.575214	0.347495	-1.65531	0.0978607	0.718867
Kantr	100.112	-0.22636	0.136811	-1.65455	0.0980163	0.718971
Mcph1	26.9199	0.423665	0.256091	1.65436	0.0980552	0.718971
Cdyl2	16.7637	-0.517011	0.312487	-1.65451	0.0980247	0.718971
Mtf1	33.0975	0.386519	0.23368	1.65406	0.0981163	0.718978
Tollip	85.3657	-0.240204	0.145287	-1.6533	0.0982688	0.719215
Nup133	13.057	-0.523423	0.316592	-1.65331	0.0982686	0.719215
Gm13433	11.7311	-0.867848	0.52524	-1.65229	0.0984757	0.719504
Cct6a	252.551	-0.182084	0.110349	-1.65007	0.0989282	0.719504
Cmas	309.849	-0.18698	0.113259	-1.65091	0.0987573	0.719504
Pcdh15	30.0306	-0.474596	0.287257	-1.65217	0.0985009	0.719504
Zmat4	43.2335	-0.322777	0.195498	-1.65105	0.0987286	0.719504
Arhgef3	101.408	0.237085	0.143483	1.65235	0.0984622	0.719504
Nedd8	1074.3	-0.241895	0.146566	-1.65042	0.0988563	0.719504
Gm11703	150.888	-0.419603	0.254131	-1.65112	0.0987132	0.719504
Unc119	21.554	-0.367477	0.222789	-1.64944	0.0990578	0.719504
Id2	528.948	-0.401253	0.243203	-1.64987	0.0989697	0.719504
St6gal1	12.3111	-0.705546	0.427791	-1.64928	0.0990904	0.719504
Rrn3	70.9338	0.382738	0.232003	1.64971	0.0990021	0.719504
Srsf3	300.117	-0.259496	0.157231	-1.65042	0.0988579	0.719504
Dennd1b	49.8124	0.386886	0.234745	1.64811	0.0993304	0.719934
Ckap5	206.957	0.380161	0.230655	1.64818	0.0993154	0.719934
Stn1	16.4218	0.621603	0.377063	1.64854	0.0992425	0.719934
Ralgapa2	32.4994	0.400815	0.243299	1.64742	0.0994724	0.720091
Nap1l2	94.025	0.253029	0.153584	1.64749	0.0994577	0.720091
Plekha2	24.9162	-0.525554	0.319087	-1.64706	0.0995465	0.720191
Lrrc47	16.1977	0.743048	0.45134	1.64632	0.0996986	0.72054
Rnf19a	27.9729	0.409449	0.248719	1.64624	0.0997152	0.72054
Foxk1	63.7574	-0.276706	0.168131	-1.64577	0.0998103	0.720792
Stac2	30.811	-0.525892	0.319629	-1.64532	0.0999038	0.721032
Rpl11	621.416	-0.360832	0.219363	-1.64491	0.0999892	0.721213
Creg1	69.7546	-0.243084	0.148117	-1.64117	0.100763	0.722794
Apbb1ip	11.1111	0.548626	0.334042	1.64239	0.10051	0.722794
Cdkl5	435.904	0.23333	0.142194	1.64093	0.100813	0.722794
Siah1b	24.8267	-0.4492	0.273651	-1.64151	0.100692	0.722794
C2cd5	71.0717	0.265473	0.16178	1.64095	0.100808	0.722794
Ndufa13	921.901	-0.21344	0.129955	-1.64242	0.100504	0.722794
Rnase4	41.7677	0.411304	0.250541	1.64167	0.100659	0.722794
Uqcrfs1	192.429	-0.226558	0.137896	-1.64296	0.100391	0.722794
Rps14	2775.81	-0.442696	0.269462	-1.64288	0.100407	0.722794
Epb41l4a	12.4053	0.592995	0.361195	1.64176	0.10064	0.722794
Samd14	22.1268	-0.564263	0.34393	-1.64063	0.100874	0.7228
Pgap1	171.232	-0.257009	0.15888	-1.61763	0.105743	0.722948
Gm28927	10.7869	0.736193	0.449903	1.63634	0.101769	0.722948
Trmt1l	35.1389	0.329153	0.204209	1.61185	0.106996	0.722948
Fam217b	124.202	-0.287278	0.17686	-1.62432	0.104307	0.722948
Myl9	20.097	-0.606344	0.37416	-1.62055	0.105114	0.722948
Sirpa	238.334	-0.218668	0.135035	-1.61935	0.105373	0.722948
Ccdc34	97.8116	-0.227831	0.140984	-1.61601	0.106092	0.722948
Ppp6c	106.808	-0.271243	0.166634	-1.62777	0.103573	0.722948
Ttc21b	17.1195	0.446179	0.27377	1.62976	0.103152	0.722948
Nsdhl	25.1195	-0.347061	0.212474	-1.63342	0.10238	0.722948
Rab9	38.2765	-0.41569	0.25712	-1.61672	0.105939	0.722948
Extl2	150.395	0.243442	0.150065	1.62224	0.104753	0.722948
St6galnac5	118.055	-0.320656	0.198586	-1.6147	0.106376	0.722948
Synpo2	22.6066	0.54323	0.332244	1.63504	0.102042	0.722948
Ugt8a	67.2483	0.514945	0.318852	1.61499	0.106312	0.722948
Gm43484	10.5514	0.605672	0.370072	1.63663	0.101707	0.722948
Lhfp	17.6734	-0.675745	0.412806	-1.63696	0.10164	0.722948
Gm5857	13.3837	0.488132	0.301873	1.61701	0.105876	0.722948
Supt20	42.7663	0.37911	0.231236	1.6395	0.10111	0.722948
Tardbp	213.725	-0.180371	0.110935	-1.62592	0.103967	0.722948
Mllt3	188.606	0.243208	0.14851	1.63766	0.101494	0.722948
Mycbp	22.6263	0.410557	0.252059	1.62881	0.103352	0.722948
Inip	29.8459	0.363205	0.22515	1.61317	0.106708	0.722948
Orc3	61.4062	0.296335	0.182328	1.62528	0.104102	0.722948
Cntfr	11.3698	-0.704882	0.436529	-1.61474	0.106366	0.722948
Pgap4	107.79	-0.283115	0.17316	-1.63499	0.102051	0.722948
Gm12943	32.8132	-0.504578	0.30969	-1.6293	0.10325	0.722948
Rap1gap	132.936	0.377158	0.233455	1.61555	0.106193	0.722948
Anapc7	36.7376	-0.331604	0.204549	-1.62114	0.104987	0.722948
Ssh1	27.7946	-0.410111	0.253617	-1.61705	0.105867	0.722948
Limch1	207.972	0.221227	0.137089	1.61375	0.106583	0.722948
Tmem176a	31.0603	-0.438231	0.271651	-1.61321	0.106699	0.722948
Nfu1	68.096	-0.405175	0.248864	-1.6281	0.103503	0.722948
B230206I08Rik	112.843	0.394267	0.243424	1.61967	0.105302	0.722948
Pde8a	16.7626	0.465746	0.286352	1.62648	0.103847	0.722948
Mrpl48	103.549	-0.410002	0.251577	-1.62973	0.103158	0.722948
Zranb1	326.584	-0.153499	0.0950995	-1.61409	0.106508	0.722948
Mag	148.556	0.348312	0.215943	1.61299	0.106747	0.722948
Rnh1	38.934	-0.34319	0.211765	-1.62062	0.105099	0.722948
Ccne1	19.3339	-0.579016	0.357941	-1.61763	0.105742	0.722948
Pwwp2b	27.976	0.399433	0.244499	1.63368	0.102326	0.722948
Slx1b	11.0185	-0.583796	0.362196	-1.61182	0.107	0.722948
Ncoa7	305.048	0.195763	0.120538	1.62408	0.10436	0.722948
Grik2	101.635	0.260951	0.159619	1.63484	0.102082	0.722948
Lgr5	11.2299	-0.730848	0.447113	-1.63459	0.102134	0.722948
Rps12	37.826	-0.373972	0.229281	-1.63107	0.102877	0.722948
Rexo1	31.322	0.511535	0.31311	1.63372	0.102317	0.722948
Gm8137	319.871	0.274771	0.169446	1.62158	0.104893	0.722948
Zfhx3	102.593	0.354323	0.219596	1.61352	0.106631	0.722948
Dlgap2	61.6644	0.443182	0.273636	1.61961	0.105317	0.722948
Gm8623	1262.61	-0.286766	0.175343	-1.63545	0.101954	0.722948
Marchf1	48.0114	-0.400967	0.244574	-1.63945	0.101119	0.722948
Gm10033	20.6596	-0.455131	0.281772	-1.61525	0.106257	0.722948
Gm10689	43.9534	-0.36834	0.227653	-1.61799	0.105665	0.722948
Slc7a5	19.7276	-0.668473	0.412008	-1.62248	0.104702	0.722948
Banp	45.8801	-0.365254	0.224415	-1.62759	0.103613	0.722948
Shld2	31.1405	0.492482	0.303872	1.62069	0.105084	0.722948
Htr1b	93.1996	0.463466	0.284377	1.62976	0.103152	0.722948
Ppcdc	26.3064	-0.422164	0.260442	-1.62095	0.105029	0.722948
Ccdc153	15.0267	-1.05182	0.644152	-1.63287	0.102496	0.722948
Scn4b	362.599	0.462933	0.28599	1.61871	0.10551	0.722948
Tmem205	80.8794	-0.326672	0.201072	-1.62465	0.104238	0.722948
Anxa2	28.5723	-0.465994	0.288014	-1.61795	0.105673	0.722948
Klhdc8b	26.1851	-0.499576	0.308146	-1.62123	0.104968	0.722948
Ccdc71	59.311	-0.273262	0.168429	-1.62241	0.104715	0.722948
Tenm2	186.924	-0.312566	0.192546	-1.62333	0.104518	0.722948
Nlk	292.104	-0.302464	0.187278	-1.61505	0.106299	0.722948
Septin4	50.758	0.376945	0.230845	1.63289	0.102491	0.722948
Nt5c	28.8579	-0.377836	0.23435	-1.61227	0.106903	0.722948
Gm12035	13.4743	-0.548375	0.336465	-1.62981	0.103141	0.722948
Lgals3bp	11.841	-0.748045	0.460418	-1.62471	0.104225	0.722948
Utp18	50.5523	0.282579	0.175271	1.61224	0.106909	0.722948
Cdc34b	11.925	0.644241	0.394545	1.63287	0.102496	0.722948
Gm11281	10.4088	-0.970275	0.598154	-1.62211	0.104779	0.722948
Rnf182	14.497	-0.517939	0.320885	-1.6141	0.106506	0.722948
Tasor2	45.3825	0.603897	0.370356	1.63058	0.102978	0.722948
Dip2c	85.3746	0.236096	0.145813	1.61917	0.105411	0.722948
Ralgapa1	147.413	0.26881	0.164806	1.63107	0.102875	0.722948
Cep128	30.9875	0.342629	0.21142	1.62061	0.105102	0.722948
Map4k5	69.6332	0.279571	0.17337	1.61257	0.106839	0.722948
Lgmn	47.4359	-0.296636	0.181311	-1.63606	0.101827	0.722948
Smim45	161.734	-0.23443	0.144499	-1.62236	0.104726	0.722948
Rpap3	46.3923	0.362712	0.221478	1.63769	0.101486	0.722948
Fam91a1	60.2567	-0.311467	0.190231	-1.63731	0.101566	0.722948
Nptxr	204.041	-0.790474	0.486862	-1.62361	0.104459	0.722948
Gm8130	22.8215	0.883704	0.547204	1.61494	0.106323	0.722948
Ppp1r2	254.873	-0.295238	0.181626	-1.62553	0.104051	0.722948
Mrps6	61.4802	-0.264345	0.162374	-1.628	0.103524	0.722948
Ptchd4	19.142	0.443528	0.27296	1.62488	0.104188	0.722948
Akap8l	79.2387	0.390038	0.238542	1.63509	0.102029	0.722948
Luc7l	169.743	0.23819	0.147005	1.62029	0.10517	0.722948
Rps28	534.101	-0.342932	0.211978	-1.61777	0.105711	0.722948
Sncaip	14.0584	0.569591	0.351725	1.61942	0.105357	0.722948
Cables1	22.002	-0.497955	0.304069	-1.63764	0.101497	0.722948
Kif5b	817.437	0.226615	0.139145	1.62863	0.103391	0.722948
Fabp5l2	14.8348	0.660697	0.406575	1.62503	0.104156	0.722948
Sap130	22.8226	-0.383422	0.237855	-1.612	0.106962	0.722948
Eif3a	509.918	0.23317	0.143522	1.62463	0.104242	0.722948
Stambpl1	40.3074	-0.428108	0.263912	-1.62216	0.10477	0.722948
Prune2	96.7799	-0.390038	0.240713	-1.62035	0.105158	0.722948
Pcgf6	19.7336	0.46689	0.287574	1.62354	0.104473	0.722948
Armc10	21.1564	-0.529866	0.328881	-1.61112	0.107153	0.723165
Map6d1	31.9087	0.514825	0.319535	1.61117	0.107142	0.723165
Nipa1	29.2334	0.365699	0.227185	1.6097	0.107464	0.724301
Gm9118	42.5457	0.524108	0.325579	1.60977	0.107447	0.724301
Slc35g2	26.118	-0.454635	0.282469	-1.60951	0.107506	0.724301
Taf7	25.1536	0.445237	0.276675	1.60924	0.107564	0.724301
Paqr8	78.8219	-0.33199	0.206631	-1.60668	0.108124	0.724358
Gsn	81.3499	-0.326333	0.203088	-1.60686	0.108086	0.724358
Wdr47	157.439	0.191753	0.11928	1.60759	0.107926	0.724358
Plekhf2	17.0398	0.443803	0.276174	1.60697	0.108061	0.724358
Gm15500	1636.75	-0.280838	0.174762	-1.60698	0.108059	0.724358
Cacna1g	11.7476	-0.626692	0.389958	-1.60707	0.108038	0.724358
Pvalb	242.919	0.842367	0.523814	1.60814	0.107804	0.724358
Vps26c	25.503	-0.388278	0.241633	-1.60689	0.108079	0.724358
Slc8a1	360.961	-0.572226	0.355868	-1.60797	0.107841	0.724358
Reep5	479.051	-0.193251	0.120298	-1.60644	0.108178	0.724358
Zfp638	476.914	0.227576	0.141781	1.60512	0.108467	0.725074
Imp3	86.6532	-0.292099	0.181957	-1.60531	0.108425	0.725074
Cdkal1	57.9159	0.315568	0.196554	1.6055	0.108383	0.725074
Syndig1	57.6005	-0.322407	0.201038	-1.60371	0.108777	0.725121
Ndufs6b	73.8973	-0.294265	0.183486	-1.60375	0.10877	0.725121
Derl2	39.8994	-0.351414	0.219053	-1.60424	0.108661	0.725121
C230085N15Rik	12.2353	0.704425	0.43895	1.6048	0.108538	0.725121
Pacrg	30.9173	-0.468376	0.291936	-1.60438	0.108631	0.725121
Rps19-ps6	66.4082	-0.50719	0.316374	-1.60314	0.108905	0.725567
Gm1673	165.614	-0.186975	0.116665	-1.60267	0.109008	0.725627
Gnl3	97.6564	0.271855	0.16964	1.60254	0.109035	0.725627
Gm7266	15.7999	-0.54763	0.342506	-1.59889	0.109845	0.725701
Prkacb	894.157	0.239264	0.149594	1.59942	0.109727	0.725701
Gak	70.8996	0.243351	0.152101	1.59993	0.109614	0.725701
Slit2	58.2264	-0.427456	0.266988	-1.60103	0.10937	0.725701
Prkrip1	48.3671	-0.321281	0.200557	-1.60195	0.109168	0.725701
Gm44235	25.9809	0.498327	0.311644	1.59902	0.109815	0.725701
Vstm2b	16.1846	-0.528911	0.330677	-1.59948	0.109715	0.725701
Scara3	13.9653	-0.528297	0.330052	-1.60065	0.109455	0.725701
Bcl11a	232.104	-0.210061	0.131253	-1.60044	0.109502	0.725701
Alkbh1	22.0442	0.446635	0.279381	1.59866	0.109896	0.725701
Mtss1	75.2941	-0.513813	0.320934	-1.60099	0.109378	0.725701
Dlgap1	776.154	-0.516498	0.322754	-1.60028	0.109536	0.725701
Cxxc5	89.2832	-0.434639	0.271789	-1.59918	0.109781	0.725701
Oga	314.028	0.152443	0.095236	1.60069	0.109446	0.725701
Fkbp1a	1162.57	-0.163534	0.102338	-1.59798	0.110047	0.725896
Arel1	27.5055	0.524882	0.32845	1.59806	0.11003	0.725896
Uckl1	18.0039	-0.493555	0.309216	-1.59615	0.110456	0.726245
Ssrp1	146.852	0.183361	0.114832	1.59678	0.110314	0.726245
Dcaf12l1	137.111	-0.276492	0.173111	-1.59719	0.110223	0.726245
Kcna5	20.2712	-0.4123	0.258315	-1.59611	0.110464	0.726245
Gm11298	12.8421	0.631094	0.395148	1.59711	0.110242	0.726245
Mbp	3618.65	0.430231	0.269501	1.59639	0.110401	0.726245
Abhd12	306.862	-0.193869	0.121526	-1.59528	0.11065	0.726734
Fam104a	118.658	0.270721	0.169729	1.59501	0.110709	0.726734
Rpl19-ps7	282.186	-0.204568	0.128259	-1.59496	0.110721	0.726734
Abt1	37.5733	0.318183	0.199704	1.59327	0.111099	0.728818
Kansl3	63.5224	-0.333422	0.20949	-1.59159	0.111476	0.728891
Hnrnpr	156.853	0.232613	0.146124	1.59189	0.11141	0.728891
Cspg5	534.36	-0.190126	0.119413	-1.59217	0.111347	0.728891
Dip2b	70.4287	0.277285	0.174102	1.59266	0.111236	0.728891
Osbp	37.8199	0.458448	0.288	1.59183	0.111422	0.728891
Tut1	21.0319	0.449868	0.282593	1.59193	0.111401	0.728891
B3galt6	21.4608	-0.502049	0.315502	-1.59127	0.111549	0.728968
Gm43462	18.6251	0.585621	0.368264	1.59022	0.111785	0.729405
Zscan21	17.0766	-0.428948	0.269755	-1.59014	0.111804	0.729405
Gm48909	400.872	-0.423972	0.266631	-1.59011	0.11181	0.729405
Ppm1m	13.4258	-0.634187	0.398888	-1.58989	0.11186	0.729405
2500004C02Rik	21.5947	-0.995667	0.626746	-1.58863	0.112144	0.729413
Sh3gl2	412.561	-0.34833	0.219188	-1.58919	0.112019	0.729413
Rbpj-ps3	35.2011	0.525105	0.330439	1.58911	0.112036	0.729413
Tet3	38.4055	0.406819	0.256097	1.58853	0.112166	0.729413
Cckbr	14.8343	-0.709453	0.446501	-1.58892	0.112079	0.729413
Gm2423	11.8589	0.637162	0.40117	1.58826	0.112228	0.729421
Rps29	2919.24	-0.405453	0.255344	-1.58787	0.112316	0.729598
Pcmtd1	871.339	0.199488	0.125685	1.5872	0.112467	0.730182
Rps5	1274.05	-0.251338	0.158417	-1.58655	0.112614	0.730735
Aven	19.5027	0.444832	0.280918	1.5835	0.113309	0.734051
Rpp25l	39.7347	-0.326388	0.206108	-1.58357	0.113291	0.734051
Dnajc14	13.0548	0.585186	0.369433	1.58401	0.113191	0.734051
Ust	27.0626	-0.403775	0.255213	-1.58211	0.113624	0.735333
Mtrex	160.031	0.226929	0.143455	1.58189	0.113676	0.735333
Csmd3	223.511	0.284923	0.180123	1.58182	0.113691	0.735333
Pou3f3	154.857	0.247253	0.156367	1.58123	0.113825	0.735805
Tnfaip1	65.6751	-0.238206	0.1508	-1.57961	0.114195	0.737797
Impdh2	16.042	-0.430972	0.272909	-1.57918	0.114294	0.738038
Tenm4	110.396	-0.29291	0.185517	-1.57889	0.114362	0.738078
Cndp2	22.5453	0.357582	0.226558	1.57833	0.114491	0.738109
hSNCA	31.6157	2.19643	1.39153	1.57842	0.114469	0.738109
Clpp	104.046	-0.220561	0.139809	-1.57759	0.11466	0.738802
Poc5	55.9561	0.357536	0.226699	1.57714	0.114763	0.73907
Gm16238	81.8732	-0.307924	0.195339	-1.57636	0.114944	0.739835
Gm6159	17.8097	0.770762	0.489438	1.57479	0.115305	0.740553
Dhx9	193.126	0.350302	0.222448	1.57476	0.115312	0.740553
Pfkfb3	47.3169	0.296477	0.188328	1.57426	0.115427	0.740553
Rnft2	32.71	0.341074	0.21663	1.57446	0.115381	0.740553
Coprs	134.734	-0.351222	0.222939	-1.57542	0.11516	0.740553
Tnrc6c	106.803	-0.207587	0.13182	-1.57477	0.11531	0.740553
Alas1	62.4375	0.276364	0.175591	1.5739	0.11551	0.740689
Tspan5	143.688	-0.303266	0.192744	-1.57342	0.115622	0.741012
Dpm3	166.64	-0.228068	0.145037	-1.57248	0.115839	0.742004
Ppp4r3a	66.817	0.236951	0.150727	1.57206	0.115937	0.742235
Clec12a	14.9844	0.585019	0.372229	1.57166	0.116029	0.742424
Rbm6-ps1	10.5059	0.632616	0.402844	1.57038	0.116328	0.742735
Rbm8a	459.551	-0.184024	0.117219	-1.56992	0.116433	0.742735
Acot7	288.406	-0.246458	0.156863	-1.57117	0.116143	0.742735
Gm8724	15.528	-0.888699	0.565738	-1.57087	0.116214	0.742735
Atp6v1f	872.189	-0.269979	0.171923	-1.57035	0.116334	0.742735
Rps26	735.498	-0.26996	0.171966	-1.56985	0.11645	0.742735
Gm43444	16.9085	0.657715	0.419063	1.56949	0.116534	0.742873
Psmg3	63.5034	0.28626	0.182471	1.5688	0.116696	0.743111
Fat3	256.565	0.228518	0.14565	1.56896	0.116657	0.743111
Lynx1	188.23	0.317304	0.202486	1.56704	0.117104	0.745317
Med4	85.5736	-0.303051	0.193486	-1.56627	0.117285	0.74607
Mturn	65.469	-0.331733	0.211924	-1.56534	0.117504	0.74631
Sbno2	13.527	0.483225	0.308691	1.5654	0.11749	0.74631
Zfp287	25.8834	-0.386127	0.246677	-1.56531	0.11751	0.74631
Unc79	64.4855	0.257999	0.164866	1.56491	0.117605	0.746516
Prpf4b	294.766	0.247787	0.158395	1.56436	0.117733	0.746933
Gm16082	80.6484	-0.346111	0.221411	-1.56321	0.118004	0.748255
Yme1l1	191.763	0.242749	0.155476	1.56132	0.118447	0.748484
Odf2	80.0656	0.353209	0.226367	1.56034	0.11868	0.748484
Gm13213	14.7877	-1.064	0.681829	-1.56051	0.118638	0.748484
Vps13d	63.3616	0.265786	0.170219	1.56143	0.118421	0.748484
Pptc7	14.8672	0.488455	0.312797	1.56157	0.118389	0.748484
Gemin7	30.1186	-0.317575	0.203469	-1.5608	0.11857	0.748484
Gm16477	18.358	-0.499382	0.31961	-1.56247	0.118178	0.748484
Dpy19l1	149.974	-0.310184	0.198693	-1.56112	0.118496	0.748484
Emp2	29.056	-0.373153	0.239057	-1.56094	0.118539	0.748484
Klf9	943.892	0.176526	0.112972	1.56256	0.118156	0.748484
mt-Te	337.368	0.841123	0.539136	1.56013	0.118729	0.748484
Psmd9	40.0819	0.387953	0.248773	1.55947	0.118886	0.748688
Id4	363.142	0.292446	0.18751	1.55963	0.118847	0.748688
Erlin2	29.7918	-0.317507	0.203643	-1.55914	0.118964	0.748785
Gigyf2	195.014	0.327702	0.210263	1.55854	0.119106	0.748891
Mrps2	53.5818	-0.28079	0.180135	-1.55878	0.119049	0.748891
Pls3	140.824	-0.306224	0.196617	-1.55747	0.11936	0.748911
Gm9432	21.6121	0.388617	0.249462	1.55782	0.119276	0.748911
Rbmx	49.8987	0.305074	0.195815	1.55797	0.119241	0.748911
Pak1	445.481	-0.383344	0.246118	-1.55756	0.119337	0.748911
Gm2225	789.915	-0.480445	0.308541	-1.55715	0.119434	0.748986
Cebpg	62.3949	0.262693	0.16875	1.5567	0.119543	0.749223
Rps8-ps1	482.407	0.423412	0.272034	1.55647	0.119597	0.749223
Mob2	28.5077	-0.425879	0.273699	-1.55601	0.119706	0.749509
Mff	198.369	-0.242807	0.156164	-1.55482	0.11999	0.750023
Add1	248.564	0.233248	0.150036	1.55461	0.120039	0.750023
Eefsec	13.1459	-0.455444	0.292891	-1.55499	0.119948	0.750023
Ccdc92b	36.9633	0.356985	0.229601	1.5548	0.119993	0.750023
Fem1b	169.383	-0.171509	0.110359	-1.5541	0.120162	0.750398
Slc25a34	11.1923	-0.767406	0.494388	-1.55223	0.120607	0.752
Pdxk	48.6446	0.545173	0.351176	1.55242	0.120562	0.752
Vwa5a	12.0133	-0.525693	0.338623	-1.55245	0.120556	0.752
Nceh1	316.845	0.317785	0.204788	1.55178	0.120716	0.752287
Mbd5	66.0852	0.248311	0.160053	1.55143	0.120798	0.752407
Smim36	11.0621	0.511704	0.330162	1.54986	0.121175	0.754183
Nrtn	19.4686	0.535363	0.345458	1.54972	0.121209	0.754183
Phlpp1	49.112	0.281344	0.181794	1.54759	0.121721	0.755693
Ndp	13.9668	-0.508447	0.328791	-1.54642	0.122004	0.755693
Gnai1	290.401	-0.317272	0.205157	-1.54648	0.121987	0.755693
Sec61a1	14.1525	0.542759	0.351093	1.54591	0.122126	0.755693
Cenpw	29.2423	-0.461009	0.297833	-1.54788	0.121651	0.755693
Use1	490.631	-0.319919	0.206848	-1.54663	0.121952	0.755693
Rpa1	40.3967	-0.334242	0.215927	-1.54794	0.121637	0.755693
Med10	31.8521	-0.345867	0.223732	-1.5459	0.12213	0.755693
Gm9517	168.967	0.446228	0.288715	1.54556	0.12221	0.755693
Tubgcp6	12.6639	-0.571799	0.369738	-1.5465	0.121984	0.755693
Kctd16	17.8923	0.461374	0.298512	1.54558	0.122206	0.755693
mt-Nd6	16938.1	0.462553	0.299275	1.54558	0.122207	0.755693
Ift46	37.4452	-0.266385	0.172395	-1.54521	0.122297	0.755837
Epha5	151.797	-0.411595	0.266427	-1.54487	0.122377	0.755946
Ndufb11	549.92	-0.36333	0.235275	-1.54427	0.122522	0.75645
Gm13478	19.4034	-1.47073	0.952598	-1.54391	0.122609	0.756596
Rpl37a	230.047	-0.281419	0.182441	-1.54252	0.122947	0.757117
Btbd8	176.545	0.259053	0.167912	1.54279	0.122882	0.757117
Dusp7	75.3315	0.376237	0.243827	1.54305	0.122819	0.757117
Coil	27.2994	0.410041	0.265789	1.54274	0.122895	0.757117
Gm10075	33.8645	-0.354487	0.230283	-1.53935	0.123718	0.757352
Susd4	81.1062	-0.320461	0.207817	-1.54203	0.123067	0.757352
Gm13192	542.619	-0.33828	0.219746	-1.53941	0.123704	0.757352
Srm	98.4718	0.317166	0.205854	1.54073	0.123382	0.757352
Ecpas	191.835	0.171268	0.111214	1.53998	0.123564	0.757352
Syt16	56.9135	-0.258801	0.168135	-1.53924	0.123745	0.757352
Ift57	65.918	0.253715	0.164629	1.54114	0.123284	0.757352
Pigz	39.5696	-0.806425	0.523187	-1.54137	0.123227	0.757352
Atp5o.1	913.955	-0.262719	0.170625	-1.53974	0.123623	0.757352
Gm6552	16.5144	0.399656	0.259635	1.5393	0.123731	0.757352
Slc6a7	21.7959	-0.590696	0.383525	-1.54017	0.123518	0.757352
Cyb561a3	12.9393	-0.46236	0.299983	-1.54129	0.123246	0.757352
Gm6060	20.9386	-0.671064	0.436972	-1.53571	0.124609	0.757506
Unc50	73.0459	-0.343467	0.223725	-1.53522	0.12473	0.757506
Thrap3	146.916	0.316537	0.206244	1.53477	0.12484	0.757506
Macf1	463.612	0.280458	0.182365	1.5379	0.124074	0.757506
Etnk1	323.915	0.153446	0.0998452	1.53684	0.124332	0.757506
Gm7424	168.193	-0.352123	0.229464	-1.53454	0.124896	0.757506
Trnt1	67.7259	0.338916	0.220604	1.53631	0.124462	0.757506
Tmem121b	43.3723	0.317459	0.206359	1.53838	0.123956	0.757506
Gm44083	149.162	-0.52565	0.341888	-1.53749	0.124172	0.757506
Ipcef1	78.2799	-0.634337	0.413404	-1.53443	0.124925	0.757506
Polr2c	59.9482	-0.269524	0.175408	-1.53656	0.124402	0.757506
Ankrd10	42.5616	-0.293471	0.190948	-1.53692	0.124313	0.757506
Nol3	20.9562	-0.373646	0.243017	-1.53753	0.124162	0.757506
Gm39244	26.8215	0.491123	0.320111	1.53423	0.124974	0.757506
Abcc4	11.6963	0.642959	0.418694	1.53563	0.12463	0.757506
Grid1	50.7789	0.246598	0.160373	1.53765	0.124135	0.757506
Ctsl	103.036	-0.293585	0.19135	-1.53428	0.12496	0.757506
2700049A03Rik	13.8293	0.620729	0.40403	1.53634	0.124454	0.757506
Usp7	237.865	0.221669	0.144391	1.53519	0.124736	0.757506
Klhl12	49.8639	-0.259759	0.169482	-1.53266	0.12536	0.759101
Clptm1l	115.284	-0.25516	0.166484	-1.53264	0.125364	0.759101
Myt1	12.7175	-0.536207	0.350538	-1.52967	0.126099	0.759188
Tmem127	120.085	0.201877	0.131893	1.53062	0.125864	0.759188
Las1l	55.0394	0.250257	0.163455	1.53104	0.125759	0.759188
Frrs1l	569.167	0.415982	0.27177	1.53064	0.125859	0.759188
Rita1	29.2461	-0.340202	0.222121	-1.53161	0.125619	0.759188
Osbpl3	40.0358	0.316148	0.206659	1.52981	0.126065	0.759188
Msmo1	271.473	-0.323773	0.211296	-1.53232	0.125443	0.759188
Psme2b	57.3073	-0.302398	0.19771	-1.5295	0.12614	0.759188
Arhgap5	592.53	0.279248	0.182453	1.53052	0.125889	0.759188
Wnt7b	28.47	-0.503709	0.328841	-1.53177	0.125579	0.759188
Plcl2	237.877	0.219722	0.143602	1.53008	0.125996	0.759188
Rxrb	91.1577	0.252628	0.165007	1.53101	0.125766	0.759188
Akr1a1	277.358	-0.174965	0.11446	-1.52861	0.12636	0.759368
Mmd2	129.252	-0.268375	0.17555	-1.52877	0.126322	0.759368
Crim1	87.4007	-0.360084	0.235513	-1.52894	0.12628	0.759368
Ankrd12	1322.14	0.344009	0.225141	1.52797	0.12652	0.759949
Magi1	75.2282	-0.242554	0.158866	-1.52678	0.126815	0.760399
Dennd4a	78.3482	0.229974	0.150581	1.52724	0.126701	0.760399
Jdp2	28.7819	-0.389899	0.255396	-1.52664	0.12685	0.760399
Rbx1	246.55	-0.166979	0.109361	-1.52685	0.126798	0.760399
Gm5297	13.5034	0.630901	0.413352	1.52631	0.126934	0.76052
Tmem70	71.6888	-0.325667	0.213511	-1.5253	0.127185	0.760706
Grm3	95.2842	0.31275	0.205093	1.52492	0.127279	0.760706
Arhgef7	132.976	-0.23001	0.150811	-1.52516	0.12722	0.760706
[truncated: 54,943 more rows]

## Sheet: ASO_GF over ASO_SPF
symbol	baseMean	log2FoldChange	lfcSE	stat	pvalue	padj
Ggct	96.0477	-0.717475	0.134504	-5.33421	9.59596e-08	0.00155186
Cnot3	51.0864	1.23572	0.250139	4.94012	7.80759e-07	0.00223212
Cfap68	115.503	-0.924442	0.187566	-4.92862	8.28143e-07	0.00223212
Gm48277	17	4.25644	0.846921	5.02579	5.01377e-07	0.00223212
Rpl3	551.664	-1.01141	0.199882	-5.06002	4.19213e-07	0.00223212
Tmem242	245.986	-0.797429	0.160525	-4.96764	6.77736e-07	0.00223212
Trappc9	67.7837	1.119	0.228557	4.89593	9.78397e-07	0.00226038
Gm22529	3.93492	6.05351	1.27735	4.73912	2.14653e-06	0.00414143
Zfp617	81.5367	-0.891665	0.190375	-4.68373	2.81695e-06	0.00414143
Guk1	304.894	-0.68404	0.145603	-4.69798	2.62745e-06	0.00414143
Cox7a2l	590.067	-0.645373	0.136878	-4.71495	2.41771e-06	0.00414143
Gm5879	862.431	-0.721878	0.154786	-4.66373	3.10535e-06	0.00418497
Ndufa13	921.901	-0.594876	0.130461	-4.55979	5.12038e-06	0.00636975
Slc39a12	31.1053	-1.05853	0.233802	-4.52747	5.96954e-06	0.00689567
Rps13-ps1	5.71279	2.73308	0.609065	4.48733	7.21204e-06	0.00699077
Ppara	17.3673	2.45046	0.54582	4.48951	7.13885e-06	0.00699077
1700012I11Rik	12.387	3.23419	0.721381	4.48333	7.34869e-06	0.00699077
Gm4997	299.456	-0.732924	0.165633	-4.42499	9.64477e-06	0.00866529
Sdf2	98.4911	-0.753359	0.171325	-4.39725	1.09629e-05	0.00933119
Cst3	4230.28	-0.918083	0.211706	-4.33659	1.4471e-05	0.00936099
Cdc123	179.836	-0.630497	0.144788	-4.35462	1.33299e-05	0.00936099
4933434E20Rik	86.2975	-0.857629	0.196598	-4.36235	1.2867e-05	0.00936099
Gm44238	5.19056	4.27507	0.984357	4.34301	1.40543e-05	0.00936099
Gm44369	9.1219	3.55029	0.814113	4.36093	1.29508e-05	0.00936099
P4htm	60.2056	0.772439	0.177311	4.35641	1.3221e-05	0.00936099
Rpl10a-ps1	1005.84	-0.704871	0.164735	-4.27881	1.87892e-05	0.00980193
Naif1	13.0716	2.04068	0.474421	4.30141	1.69719e-05	0.00980193
Ndufs6b	73.8973	-0.800426	0.185938	-4.30479	1.67143e-05	0.00980193
Tpm3-rs7	93.5685	0.856601	0.198677	4.31153	1.6213e-05	0.00980193
Gm55589	8.98831	3.52457	0.822153	4.287	1.81104e-05	0.00980193
Grep1	10.582	3.77105	0.881324	4.27884	1.87866e-05	0.00980193
2010204K13Rik	156.856	-0.797009	0.187012	-4.26181	2.02777e-05	0.0102479
Cops5	348.054	-0.467285	0.110009	-4.24768	2.15999e-05	0.0103904
Gm29443	6.20349	5.46716	1.28786	4.24515	2.18447e-05	0.0103904
Snx5	197.808	-0.55149	0.130749	-4.21792	2.4657e-05	0.0105347
Aurkaip1	228.223	-0.68505	0.162303	-4.2208	2.4344e-05	0.0105347
Top2a	17.9987	1.279	0.305615	4.185	2.8516e-05	0.0105347
Mrpl27	93.2555	-0.970407	0.231374	-4.1941	2.73951e-05	0.0105347
Snrnp25	84.5992	-0.7956	0.190198	-4.18301	2.87677e-05	0.0105347
Irf2bpl	150.204	0.473873	0.113221	4.18539	2.84679e-05	0.0105347
Pam16	174.07	-0.635151	0.151109	-4.20325	2.63111e-05	0.0105347
Syngap1	53.2774	1.52529	0.36265	4.20596	2.59976e-05	0.0105347
Rab26os	37.1323	-1.20582	0.285484	-4.22377	2.40248e-05	0.0105347
Gm50404	6.66281	2.56875	0.61041	4.20825	2.57359e-05	0.0105347
Tmc1	8.3895	2.32281	0.555864	4.17873	2.93136e-05	0.0105347
Rgs5	161.409	-0.550921	0.13308	-4.13978	3.47637e-05	0.0106044
Mid2	44.153	-0.763878	0.183478	-4.16333	3.13641e-05	0.0106044
Gm31243	7.00501	2.42089	0.580301	4.17179	3.02221e-05	0.0106044
Scp2	221.961	-0.6805	0.163874	-4.15258	3.28748e-05	0.0106044
Arl6ip5	41.4741	0.762328	0.1843	4.13635	3.52881e-05	0.0106044
Prmt9	28.0378	-0.868759	0.20979	-4.14108	3.45671e-05	0.0106044
Gm46348	7.66684	2.92007	0.706087	4.13556	3.54092e-05	0.0106044
Rpl19-ps7	282.186	-0.535921	0.129558	-4.13652	3.52618e-05	0.0106044
Hmgxb3	13.4743	1.51017	0.364037	4.14838	3.34831e-05	0.0106044
Rps20	1874.54	-0.664407	0.161126	-4.12352	3.73122e-05	0.0109711
Pmm1	217.975	-0.616441	0.150152	-4.10545	4.03523e-05	0.0116532
Lrrc40	86.2181	-0.778851	0.190131	-4.0964	4.19624e-05	0.0117003
Ubr4	173.051	0.610483	0.148938	4.0989	4.15113e-05	0.0117003
Stxbp2	27.2153	-1.02583	0.250693	-4.09197	4.2773e-05	0.0117242
Npm1	822	-0.569669	0.139494	-4.08383	4.42993e-05	0.0119401
Gm867	15.1298	2.13012	0.522358	4.0779	4.54452e-05	0.0120482
Blvra	79.6682	-0.67073	0.165396	-4.05529	5.00725e-05	0.0122021
Ptpmt1	72.7402	-0.694162	0.170905	-4.0617	4.87175e-05	0.0122021
Zwint	945.496	-0.642431	0.158025	-4.06536	4.79574e-05	0.0122021
Calr	254.722	0.717548	0.177039	4.05306	5.05529e-05	0.0122021
Gm47320	7.03501	3.90732	0.962257	4.06059	4.89498e-05	0.0122021
Psmb1	676.637	-0.602224	0.148433	-4.05721	4.96619e-05	0.0122021
Tspoap1	102.57	0.637356	0.157614	4.04377	5.25981e-05	0.0123274
Tob2	41.5405	0.887277	0.219782	4.03708	5.41212e-05	0.0123274
Dnah8	10.2564	2.49809	0.618144	4.04127	5.31629e-05	0.0123274
Rfk	138.999	-0.611636	0.151437	-4.03888	5.37076e-05	0.0123274
Gm56053	6.165	4.07281	1.00976	4.03342	5.49707e-05	0.012347
R3hdm2	229.027	0.681938	0.169522	4.02272	5.75304e-05	0.0124555
Trappc2l	251.155	-0.628576	0.156157	-4.02529	5.69043e-05	0.0124555
Hyou1	24.1164	1.20881	0.300799	4.01864	5.85342e-05	0.0124555
Zpld1	11.587	3.14196	0.781461	4.02062	5.80443e-05	0.0124555
Wee2	5.90969	3.61948	0.902187	4.0119	6.02325e-05	0.0126504
Chchd4	147.176	-0.548941	0.137388	-3.99555	6.45449e-05	0.0133822
Fmnl1	40.8958	1.10106	0.275779	3.99253	6.53717e-05	0.0133822
Crcp	30.1007	-0.927436	0.233422	-3.97321	7.09105e-05	0.0141576
Lrig1	13.4458	2.52473	0.635432	3.97325	7.08991e-05	0.0141576
S100b	891.512	-0.695693	0.175571	-3.96245	7.41859e-05	0.0146309
Cemip	6.19518	2.31017	0.584807	3.95031	7.80514e-05	0.0150867
Gm24305	16.0938	1.63985	0.41522	3.94935	7.83626e-05	0.0150867
Trp53bp2	22.6739	1.5541	0.394197	3.94244	8.06569e-05	0.0151672
Cep55	7.49343	3.02885	0.76813	3.94315	8.04185e-05	0.0151672
Rnps1-ps	18.1721	1.7143	0.435388	3.93741	8.23647e-05	0.0151975
Klhl31	6.20137	3.20884	0.815723	3.93373	8.3637e-05	0.0151975
4930517L18Rik	6.0354	2.45287	0.623508	3.93399	8.3547e-05	0.0151975
Timm10	105.863	-0.710538	0.181109	-3.92326	8.73597e-05	0.015239
Slc35a1	37.7429	-1.12063	0.286384	-3.91302	9.11478e-05	0.015239
Sult1d1	4.93683	3.37961	0.862316	3.91922	8.88344e-05	0.015239
Insig1	72.1896	1.31565	0.335414	3.92245	8.76519e-05	0.015239
4930595L18Rik	7.08666	2.83637	0.724434	3.91528	9.02975e-05	0.015239
Gm34639	8.93381	3.84725	0.983361	3.91235	9.14041e-05	0.015239
Uqcrfs1	192.429	-0.549687	0.140411	-3.91484	9.04633e-05	0.015239
Gm46546	24.9756	-1.5589	0.397372	-3.92304	8.74397e-05	0.015239
Gm43473	7.80757	3.51336	0.901064	3.89913	9.65397e-05	0.0155481
Jtb	58.3077	-0.60842	0.15581	-3.90488	9.42722e-05	0.0155481
Pcdhgc5	4.61813	2.34083	0.600564	3.89772	9.71033e-05	0.0155481
Ier3ip1	370.321	-0.524933	0.134617	-3.89944	9.64139e-05	0.0155481
Timm17a	206.923	-0.557198	0.143165	-3.89199	9.94272e-05	0.0156589
Adh5	82.1824	-0.651373	0.167448	-3.89	0.000100244	0.0156589
Rps6	148.141	-0.534348	0.137852	-3.87626	0.000106076	0.0156589
1700028E10Rik	7.83853	2.12614	0.548006	3.87978	0.000104553	0.0156589
Polr2i	145.709	-0.600833	0.155131	-3.87306	0.000107478	0.0156589
Gm47601	15.5681	2.65137	0.684409	3.87396	0.000107082	0.0156589
Zbtb16	9.70105	1.73731	0.44723	3.88459	0.000102501	0.0156589
Gm5475	9.55925	2.5088	0.646918	3.87808	0.000105283	0.0156589
Rn18s-rs5	249631	1.14052	0.293857	3.88121	0.000103937	0.0156589
Smad7	32.3052	0.989956	0.255429	3.87566	0.000106337	0.0156589
Trim67	10.2099	2.22171	0.574247	3.8689	0.000109326	0.0157859
Bach2	29.8905	1.04199	0.269532	3.86592	0.000110672	0.0158388
Rps19-ps7	437.869	-0.632623	0.163805	-3.86206	0.000112437	0.0159502
Gm12428	6.41931	2.03227	0.527241	3.85454	0.000115949	0.0160267
Prxl2b	246.604	-0.506683	0.13137	-3.85692	0.000114824	0.0160267
Scamp1	737.557	-0.75619	0.196089	-3.85637	0.000115085	0.0160267
BC024978	47.1573	1.02103	0.265342	3.84799	0.000119091	0.0161844
Zfp957	5.19286	3.18482	0.827272	3.84979	0.000118218	0.0161844
Gm37983	6.19277	2.62467	0.683417	3.84051	0.000122778	0.0165463
Skap1	17.6178	2.48892	0.649599	3.83147	0.000127378	0.0170244
Cdkn2aipnl	83.0698	-0.550796	0.144137	-3.82134	0.000132726	0.0175938
Gm28086	11.4348	3.02955	0.793784	3.81659	0.00013531	0.0177905
Tomm22	82.3429	-0.688355	0.180695	-3.80948	0.000139259	0.018162
Psmd5	78.9998	-0.681224	0.179015	-3.8054	0.000141577	0.0181712
Laptm4a	595.371	-0.508495	0.133571	-3.80693	0.000140705	0.0181712
Use1	490.631	-0.787975	0.207229	-3.80243	0.000143286	0.0182458
Ing5	38.3815	0.734986	0.19362	3.79603	0.000147032	0.0183
Iqgap1	47.516	0.871233	0.229665	3.7935	0.000148542	0.0183
Gm38095	4.31327	3.576	0.942156	3.79555	0.000147318	0.0183
Dnajb12	41.7437	1.04164	0.274906	3.78907	0.00015121	0.0183
Hint1	728.171	-0.560953	0.148144	-3.78653	0.000152764	0.0183
Gm11298	12.8421	1.64292	0.433764	3.78758	0.000152122	0.0183
Rn7s2	194.704	1.22362	0.323056	3.78763	0.000152089	0.0183
Cep20	154.366	-0.698499	0.184212	-3.79181	0.000149552	0.0183
Hdac4	80.7732	0.883097	0.234209	3.77054	0.000162892	0.0184659
Pea15a	789.204	-0.642916	0.170943	-3.76099	0.000169244	0.0184659
Mtx2	47.9094	-0.745702	0.198071	-3.76482	0.000166669	0.0184659
Plrg1	232.977	-0.639492	0.169299	-3.77728	0.000158548	0.0184659
Gm42939	13.232	2.98156	0.791207	3.76838	0.000164314	0.0184659
Gtf3c6	102.127	-0.538208	0.143065	-3.76199	0.000168566	0.0184659
Hsbp1	555.304	-0.574656	0.152629	-3.76506	0.00016651	0.0184659
Tvp23b	81.1255	-0.588854	0.156453	-3.76376	0.000167375	0.0184659
Cldn7	4.90919	3.77084	1.00297	3.75967	0.000170134	0.0184659
Tmem256	250.496	-0.542285	0.144186	-3.76101	0.000169231	0.0184659
Hid1	87.612	0.704137	0.187113	3.76318	0.000167769	0.0184659
Edaradd	5.74159	2.8029	0.74175	3.77877	0.000157608	0.0184659
Gm2245	8.40589	3.52959	0.937014	3.76685	0.000165318	0.0184659
Gm3720	5.90828	3.12131	0.829778	3.76162	0.000168818	0.0184659
Gm35455	12.653	2.68132	0.715459	3.74769	0.000178472	0.0192417
Spen	93.3188	0.958958	0.256684	3.73594	0.000187015	0.019639
Mical2	50.304	1.08455	0.290135	3.73807	0.000185438	0.019639
Rnf227	305.724	-0.484157	0.129546	-3.73733	0.000185986	0.019639
mt-Nd4	123836	-1.07435	0.287384	-3.73836	0.000185225	0.019639
4930562F17Rik	4.16757	4.18391	1.12176	3.72976	0.000191663	0.0199972
Gm38412	3.87614	3.35563	0.90212	3.71972	0.000199447	0.0205443
Gm20820	9.6441	3.3877	0.910691	3.71992	0.000199282	0.0205443
2410006H16Rik	189.775	-0.661551	0.17798	-3.71699	0.00020161	0.0206356
Usp33	31.4488	1.09815	0.295635	3.71456	0.000203556	0.0207039
Tcof1	40.9315	0.976678	0.263177	3.71111	0.000206356	0.0208575
Gm28462	16.0448	2.47325	0.666886	3.70865	0.000208366	0.0209298
Poc5	55.9561	0.861353	0.232599	3.70316	0.000212928	0.021256
Acin1	159.781	0.7315	0.198276	3.6893	0.000224875	0.0223109
9430037O13Rik	6.08611	2.61795	0.71034	3.68549	0.000228265	0.0225092
4933423P22Rik	7.18547	2.34534	0.636826	3.68286	0.000230635	0.0225152
Polr2g	197.236	-0.677023	0.183857	-3.68233	0.000231111	0.0225152
Maged2	60.6108	-0.643237	0.174883	-3.67809	0.000234984	0.0225751
Prps1	364.247	-0.480679	0.130643	-3.67932	0.000233857	0.0225751
Tac1	817.556	-0.765766	0.208272	-3.67675	0.000236222	0.0225751
Zcchc9	32.6287	-0.7655	0.208266	-3.67558	0.000237309	0.0225751
Chmp5	289.788	-0.630156	0.171838	-3.66715	0.000245272	0.0229779
Gm18078	66.3414	-0.900242	0.245393	-3.66858	0.000243902	0.0229779
Gm8340	5.99466	3.213	0.876292	3.66659	0.000245806	0.0229779
Coprs	134.734	-0.814904	0.222444	-3.66341	0.000248878	0.0231313
Tmx2	509.811	-0.548439	0.149787	-3.66146	0.000250778	0.0231747
Matn4	31.7651	1.55933	0.426785	3.65367	0.000258515	0.0232309
Anp32b	75.4015	0.874773	0.23912	3.65831	0.000253887	0.0232309
Hand2os1	29.6673	2.17685	0.59544	3.65587	0.000256315	0.0232309
1700018A04Rik	11.6592	2.88983	0.790122	3.65745	0.000254732	0.0232309
Zdhhc8	33.9463	0.948675	0.259653	3.65362	0.000258568	0.0232309
Gm20091	69.9987	-1.03086	0.282312	-3.6515	0.000260711	0.023294
Gm20005	15.6136	1.95186	0.536274	3.63967	0.000272986	0.0233584
Tprkb	110.659	-0.821888	0.225768	-3.6404	0.00027221	0.0233584
Gm47540	6.44481	3.3779	0.925779	3.64871	0.000263565	0.0233584
Rpl18a	1099.8	-0.660122	0.181233	-3.64239	0.000270122	0.0233584
Pou4f1	19.7149	2.28694	0.62792	3.64209	0.000270435	0.0233584
Gm17066	102.89	-0.620245	0.170158	-3.64511	0.000267273	0.0233584
Nme1	469.942	-0.487855	0.133784	-3.64657	0.00026576	0.0233584
Ly6c1	97.7717	-0.984038	0.27021	-3.64176	0.000270783	0.0233584
Zfp609	62.88	1.07936	0.296976	3.6345	0.000278524	0.0237068
Mafg	78.0229	0.759496	0.209919	3.61804	0.000296841	0.0251336
3010003L21Rik	8.15607	3.26373	0.902727	3.61542	0.000299865	0.0252574
Wiz	28.4739	0.919422	0.254608	3.61113	0.000304868	0.0255458
Ybx3	44.832	0.79162	0.219524	3.60607	0.000310864	0.0256495
Zranb1	326.584	-0.346527	0.0960693	-3.60705	0.0003097	0.0256495
mt-Th	25.6676	1.59623	0.442588	3.60657	0.000310273	0.0256495
Cpb1	12.1589	2.10336	0.584507	3.59851	0.000320041	0.0257498
Tjp1	65.8467	0.655222	0.182038	3.59938	0.000318982	0.0257498
Dlgap2	61.6644	0.996052	0.27678	3.59872	0.000319791	0.0257498
Mphosph6	167.382	-0.563436	0.156426	-3.60194	0.000315855	0.0257498
Camta2	90.8671	0.833463	0.231356	3.60252	0.000315152	0.0257498
Ech1	78.9198	-0.877837	0.244126	-3.59583	0.000323358	0.0258879
Prdx2	256.994	-0.976651	0.271885	-3.59215	0.00032796	0.0261269
Cubn	21.6997	2.22558	0.619976	3.58978	0.000330959	0.0262366
Usb1	13.3672	1.37086	0.382291	3.5859	0.00033592	0.0265
Mrfap1	904.474	-0.464099	0.129734	-3.5773	0.000347165	0.0268212
Klf13	181.108	0.918226	0.256404	3.58117	0.000342062	0.0268212
Ints4	44.1782	-0.892263	0.249365	-3.57814	0.00034605	0.0268212
Gm45572	6.27369	3.33011	0.930219	3.57992	0.000343706	0.0268212
6330403K07Rik	415.438	-0.618256	0.172868	-3.57646	0.000348284	0.0268212
Anapc4	170.084	-0.490889	0.137505	-3.56996	0.000357037	0.0272359
C630044B11Rik	10.8928	2.19417	0.614515	3.57058	0.000356191	0.0272359
Gm24885	4.12688	4.94818	1.38736	3.56661	0.000361623	0.0274562
Gm15841	8.48168	2.86028	0.80455	3.55513	0.000377791	0.0284169
Ndufb5	652.811	-0.63648	0.179023	-3.5553	0.000377546	0.0284169
Ccar2	7.21536	1.6419	0.462231	3.55213	0.000382129	0.0286102
Mgam	5.17027	3.07093	0.867152	3.5414	0.000398011	0.0290091
Gm15500	1636.75	-0.618661	0.174739	-3.54049	0.000399389	0.0290091
Gm47637	3.61864	3.52378	0.99358	3.54655	0.000390316	0.0290091
Alg11	133.998	-0.476719	0.134639	-3.54073	0.000399027	0.0290091
4930593C16Rik	11.6557	2.40461	0.679254	3.54007	0.000400014	0.0290091
Cisd3	38.3282	0.842169	0.237807	3.5414	0.000398013	0.0290091
Gm10000	16.0379	2.58249	0.728475	3.54506	0.000392529	0.0290091
Gm38020	38.0983	-1.04961	0.297	-3.53404	0.000409264	0.0295069
Slc22a8	15.2229	1.01996	0.288678	3.53322	0.000410528	0.0295069
Tmem50a	527.273	-0.699574	0.198167	-3.53022	0.000415209	0.029507
Myl4	19.0572	1.33823	0.379133	3.52972	0.000416003	0.029507
Gm56517	53.5533	-0.777568	0.2202	-3.53118	0.000413702	0.029507
Nova2	86.8329	0.945064	0.267889	3.52782	0.000418991	0.0295892
Tead2	9.75999	2.183	0.61954	3.52359	0.000425745	0.0299355
Gcn1	28.5482	0.829262	0.235524	3.52093	0.000430043	0.029977
Bola3	136.32	-0.689268	0.19572	-3.52171	0.00042878	0.029977
Rps6-ps3	259.905	-0.5809	0.165071	-3.5191	0.00043302	0.0299805
Gm5491	67.7474	-0.856863	0.243523	-3.51862	0.000433802	0.0299805
Gskip	72.5543	-0.738184	0.209958	-3.51587	0.000438321	0.0301639
Cx3cl1	408.783	0.707828	0.201461	3.51347	0.00044229	0.0302119
Mydgf	69.7335	-0.642768	0.182958	-3.51319	0.000442755	0.0302119
Gm11930	91.5782	-0.835902	0.238129	-3.51028	0.000447628	0.0302731
Rpl15	94.0109	-0.836781	0.238521	-3.50821	0.000451138	0.0302731
Eef1a1	546.204	-0.555952	0.15834	-3.51113	0.000446203	0.0302731
Gm20379	7.46541	2.33288	0.664833	3.50897	0.000449844	0.0302731
Gm5357	7.76174	2.03504	0.580314	3.50679	0.00045355	0.0303092
Tecta	4.33677	4.06279	1.15994	3.50258	0.000460776	0.0306653
Gm22739	5.7613	2.8779	0.822824	3.4976	0.000469473	0.0307144
Rpl4	1240.62	-0.565393	0.16172	-3.49611	0.000472086	0.0307144
Gm6035	28.9199	-0.708679	0.20264	-3.49724	0.000470097	0.0307144
Gm20150	11.6758	2.07956	0.5949	3.49565	0.000472909	0.0307144
Gm41495	4.09687	3.48692	0.997344	3.4962	0.000471932	0.0307144
Eif2s3y	47.4336	1.07085	0.306241	3.49676	0.00047094	0.0307144
Gata3	6.96654	2.32857	0.668174	3.48497	0.000492184	0.0310273
Cdr1os	1187.55	0.90558	0.259477	3.49002	0.000482985	0.0310273
Stx12	261.057	-0.375044	0.107612	-3.48516	0.000491836	0.0310273
Gm6565	9.97986	1.62252	0.464761	3.49108	0.000481074	0.0310273
Impdh1	26.1877	0.860109	0.246839	3.48449	0.000493076	0.0310273
Gm52147	8.90329	2.34149	0.671879	3.48499	0.000492154	0.0310273
Olfm2	29.0957	1.22663	0.351875	3.48599	0.000490328	0.0310273
Igsf9b	54.8476	0.726988	0.208403	3.48837	0.000485967	0.0310273
Smim17	13.4202	-1.24638	0.357868	-3.48279	0.000496211	0.031062
Lyrm1	41.7044	-0.676841	0.194447	-3.48086	0.000499808	0.031062
Nudt19	95.8738	-0.829761	0.23841	-3.4804	0.000500659	0.031062
Ndufs8	267.243	-0.713784	0.205107	-3.48006	0.000501311	0.031062
ENSMUSG00000121366	21.6114	2.98605	0.858594	3.47784	0.000505474	0.0312005
Gm2999	7.40014	1.69828	0.488599	3.47582	0.000509287	0.0313163
Phrf1	57.2487	1.07317	0.308955	3.47354	0.00051365	0.0313462
Il18	67.0588	-0.888259	0.255714	-3.47364	0.00051345	0.0313462
Npdc1	116.581	0.562519	0.162186	3.46836	0.000523641	0.0314479
Dgkz	133.852	1.01199	0.291703	3.46925	0.000521919	0.0314479
Ubap2l	100.982	0.624818	0.180008	3.47106	0.00051841	0.0314479
Vmn1r80	5.73147	2.27917	0.657266	3.46765	0.000525039	0.0314479
Cdc37	207.879	0.486238	0.140128	3.46995	0.000520557	0.0314479
Tardbp	213.725	-0.387465	0.111842	-3.46441	0.000531398	0.0317113
Gm20121	4.63417	3.03163	0.875756	3.46173	0.000536714	0.0317177
Bfsp2	10.3143	-1.32267	0.381906	-3.46333	0.000533526	0.0317177
Gm9706	8.52305	2.45031	0.707897	3.46139	0.000537389	0.0317177
Shld1	24.7955	-1.18595	0.343615	-3.45141	0.00055767	0.0326762
Eif3i	298.973	-0.602276	0.174458	-3.45227	0.000555898	0.0326762
Wbp1	28.9059	-0.716255	0.207738	-3.44789	0.000564992	0.0328671
Mdh1	1969.26	-0.755224	0.219007	-3.4484	0.000563923	0.0328671
Gm13719	8.215	1.38616	0.402378	3.44492	0.000571235	0.0329929
A930001M01Rik	10.252	2.30582	0.669311	3.44506	0.000570934	0.0329929
Lipt1	28.3114	-0.720683	0.209717	-3.43645	0.000589394	0.0339206
Fyb	50.3057	-0.611144	0.177922	-3.43491	0.000592756	0.0339931
Gm41669	18.2962	2.12746	0.619626	3.43346	0.000595928	0.0340542
Mical3	58.8723	0.786882	0.229292	3.43179	0.000599616	0.0341443
Cd59a	105.161	-1.51675	0.4421	-3.43078	0.000601838	0.0341506
Efhd2	142.921	0.906264	0.26425	3.42958	0.000604523	0.034183
Tor1aip2	68.3706	-0.539086	0.157239	-3.42845	0.000607044	0.034206
Resp18	119.22	-0.840834	0.245382	-3.42663	0.000611126	0.0343164
Cdk5r2	849.631	0.838352	0.24512	3.42017	0.000625821	0.0343366
Rpsa-ps10	542.255	-0.786331	0.229908	-3.42019	0.000625764	0.0343366
Rbm47	24.8286	1.90998	0.558934	3.41719	0.000632717	0.0343366
Gm7993	8.88934	2.94699	0.86211	3.41835	0.000630026	0.0343366
Gtf3c1	91.5229	0.838032	0.244788	3.42351	0.000618191	0.0343366
Ngdn	130.95	-0.629534	0.183887	-3.42349	0.000618225	0.0343366
Gm30239	7.79002	2.68129	0.784534	3.41768	0.000631572	0.0343366
Nsun2	168.286	-0.449008	0.131183	-3.42276	0.000619877	0.0343366
Plec	85.3636	1.00858	0.294957	3.41942	0.000627539	0.0343366
BC031181	345.788	-0.530568	0.155197	-3.41869	0.000629241	0.0343366
Ssr4	217.773	-0.537067	0.15736	-3.41297	0.00064259	0.0346044
Tmem135	64.424	-0.626281	0.183478	-3.41339	0.000641606	0.0346044
Bola2	317.793	-0.55976	0.164083	-3.41144	0.000646211	0.0346044
Hsd17b3	6.0348	3.11005	0.91153	3.4119	0.000645109	0.0346044
Iqch	11.3425	2.24261	0.658343	3.40645	0.000658144	0.0351271
Meis1	44.0492	1.78993	0.525606	3.40545	0.000660543	0.0351391
Or52p1	6.64651	3.50882	1.03075	3.40413	0.000663756	0.0351943
Gm15718	13.9073	2.43098	0.714515	3.40227	0.000668274	0.0352283
Hnrnpm	262.51	0.299619	0.0880694	3.40208	0.000668755	0.0352283
Gm43532	8.69879	2.34472	0.689831	3.39897	0.000676393	0.035515
Slc4a3	123.213	0.974836	0.286887	3.39798	0.000678847	0.0355285
Ndufs6	346.172	-0.428669	0.126317	-3.39359	0.000689834	0.0359871
Or13a19	10.5377	1.73774	0.512328	3.39186	0.000694205	0.0360987
Cox14	294.459	-0.540517	0.15955	-3.38776	0.000704663	0.036525
Maf	53.5465	0.63291	0.187196	3.38101	0.000722202	0.0373145
Alyref	98.078	-0.539393	0.159607	-3.3795	0.000726184	0.0374008
4930478L05Rik	11.6142	4.00353	1.18532	3.37759	0.000731231	0.0375412
Adamtsl3	8.45717	1.94687	0.576588	3.37654	0.000734029	0.0375656
Dstn	183.785	0.678514	0.201258	3.37137	0.000747957	0.038152
Gm6745	71.2279	-0.828765	0.245995	-3.36903	0.000754335	0.038152
Erc1	163.535	0.758761	0.225288	3.36795	0.000757283	0.038152
Tarsl2	61.1309	0.614478	0.182413	3.36861	0.000755485	0.038152
Nfix	132.431	1.10896	0.329211	3.36854	0.000755679	0.038152
Gm45660	56.8168	-0.7467	0.221782	-3.36681	0.000760419	0.038191
D630003M21Rik	5.93766	2.82587	0.840001	3.36413	0.000767845	0.0384446
Cnnm2	27.2136	0.97496	0.290084	3.36096	0.000776727	0.0387692
Gm14172	11.1845	2.54881	0.758775	3.35911	0.000781946	0.0388157
Ctnna3	24.8661	1.6211	0.482625	3.35893	0.000782458	0.0388157
Srrm3	86.695	0.688938	0.205268	3.35628	0.000789977	0.0390688
Sbno2	13.527	1.26665	0.377588	3.35459	0.000794832	0.0391891
Kdm3b	19.0759	1.2254	0.365791	3.34998	0.000808164	0.0397253
Ikbip	35.7141	-0.715528	0.213957	-3.34426	0.000825024	0.0402596
Acot13	333.396	-0.463803	0.138671	-3.34464	0.000823904	0.0402596
Pcdhga3	5.95036	2.8391	0.849074	3.34376	0.000826502	0.0402596
Osbpl3	40.0358	0.71938	0.215307	3.34118	0.000834236	0.0405143
Gm28447	14.4934	2.52574	0.756719	3.33776	0.000844568	0.0407712
Gm47403	16.5272	2.53881	0.760591	3.33794	0.000844026	0.0407712
Fam53b	39.7479	0.75389	0.226189	3.333	0.00085914	0.0411965
Gm10073	5712.09	-0.514097	0.154273	-3.33239	0.000861021	0.0411965
Ly6c2	22.4077	-1.24283	0.372857	-3.33326	0.00085835	0.0411965
4933435F18Rik	10.8498	2.27992	0.684491	3.33083	0.000865872	0.0413064
Gm49783	8.31207	2.50985	0.753781	3.32968	0.000869458	0.0413555
Ndrg4	1416.85	-0.281726	0.0847581	-3.32388	0.000887741	0.0414929
Gm16409	83.6982	-0.666906	0.200506	-3.32611	0.000880658	0.0414929
Gm32171	6.11466	2.74846	0.82623	3.3265	0.000879431	0.0414929
Parp3	16.4535	2.18496	0.656789	3.32672	0.000878738	0.0414929
Gm33111	8.67925	2.0733	0.62369	3.32425	0.000886565	0.0414929
Lix1	64.8181	-0.56025	0.168541	-3.32411	0.000887015	0.0414929
Rgs6	37.2978	1.02445	0.308335	3.32251	0.000892107	0.0415768
Cct5	237.508	-0.406639	0.122448	-3.3209	0.000897279	0.0415782
AY036118	14.7545	1.48331	0.446617	3.3212	0.000896307	0.0415782
E230034D01Rik	10.762	2.86178	0.862077	3.31963	0.000901366	0.0416483
Pomp	1257.75	-0.583828	0.17601	-3.31701	0.00090988	0.0417058
Gpr83	168.44	-0.489302	0.147558	-3.316	0.000913146	0.0417058
Rnf7	123.409	-0.679984	0.205024	-3.3166	0.000911188	0.0417058
Atp5h	1554.53	-0.536642	0.161869	-3.31528	0.000915505	0.0417058
Psd	20.4033	1.41587	0.426837	3.31712	0.000909506	0.0417058
Sptssa	70.2203	-0.776721	0.234345	-3.31443	0.000918305	0.0417158
Sec11a	74.2528	-0.540704	0.163189	-3.31336	0.000921835	0.0417589
Vmn2r56	7.4538	2.33654	0.706119	3.30899	0.000936335	0.0422972
Esr1	18.7495	1.46209	0.442101	3.30714	0.000942537	0.0424588
Rgs2	1298.15	-0.594643	0.179959	-3.30432	0.000952065	0.0427689
Mdn1	96.9992	0.755583	0.228776	3.30272	0.000957523	0.0428949
Unc13a	82.5259	0.636148	0.192757	3.30026	0.000965944	0.0429274
Gan	43.4088	0.71189	0.215762	3.29942	0.000968865	0.0429274
Sncg	10.1392	-1.29341	0.391945	-3.29999	0.000966899	0.0429274
Sec11c	244.756	-0.619395	0.187691	-3.30008	0.000966573	0.0429274
Mc5r	17.8855	2.14145	0.649407	3.29755	0.00097532	0.0430953
Brinp2	66.9316	0.58473	0.177632	3.29182	0.000995425	0.0433764
Rpl12-ps1	105.823	-0.770953	0.234176	-3.29219	0.000994102	0.0433764
Rpl28-ps2	7.28906	2.74814	0.835154	3.29058	0.000999817	0.0433764
Runx3	7.50738	2.11281	0.641532	3.29339	0.00098988	0.0433764
Gm7337	4.13298	3.50552	1.06538	3.2904	0.00100046	0.0433764
Oat	87.9627	-0.516179	0.156755	-3.2929	0.00099161	0.0433764
Rack1	591.793	-0.52781	0.160202	-3.29465	0.000985436	0.0433764
Fh1	166.804	-0.568659	0.172972	-3.28757	0.00101056	0.0434648
Gm10275	279.178	-0.597347	0.181668	-3.28813	0.00100856	0.0434648
Pphln1	42.1129	0.814837	0.247808	3.28818	0.00100838	0.0434648
Ccni	370.251	0.420308	0.127892	3.28643	0.00101467	0.0435035
Tra2a	160.753	-0.459902	0.139965	-3.28583	0.00101684	0.0435035
C130093G08Rik	8.44398	2.91597	0.888319	3.28257	0.00102864	0.0438255
Sec14l3	10.9305	1.20694	0.367717	3.28226	0.00102978	0.0438255
Myh10	383.721	0.442124	0.1348	3.27985	0.00103862	0.0440045
Ttc33	176.296	-0.628256	0.191563	-3.27963	0.00103943	0.0440045
Rpl37-ps1	27.2875	-1.06228	0.323987	-3.27877	0.00104259	0.044023
4632404M16Rik	12.1686	2.45036	0.747915	3.27626	0.00105191	0.04429
Gbf1	61.1313	0.533938	0.163005	3.2756	0.00105439	0.04429
Gm37502	9.7473	2.53245	0.773856	3.27251	0.00106597	0.0443799
Gm49017	63.2431	-0.76271	0.233095	-3.2721	0.00106751	0.0443799
Zzef1	62.3107	0.632873	0.193388	3.27256	0.00106578	0.0443799
Gm21317	6.78942	3.22273	0.98438	3.27387	0.00106085	0.0443799
Dusp28	18.3974	-1.0323	0.3159	-3.2678	0.00108389	0.0448816
Neurl4	62.5066	0.62101	0.190058	3.26747	0.00108513	0.0448816
Abl1	49.4229	0.691666	0.211905	3.26404	0.00109834	0.044968
Alpk3	6.97504	2.936	0.899383	3.26446	0.00109673	0.044968
ENSMUSG00000121554	6.56632	2.27425	0.696747	3.26409	0.00109815	0.044968
Gm28897	9.39673	3.14849	0.964092	3.26576	0.00109172	0.044968
Kdm4d	25.2347	1.73896	0.533352	3.26044	0.00111238	0.0454279
Uqcc1	72.3395	-0.564704	0.173356	-3.25748	0.00112408	0.0454744
Gm49152	9.63325	2.28899	0.702878	3.25659	0.00112758	0.0454744
Arih1	142.558	-0.336711	0.103382	-3.25695	0.00112615	0.0454744
Trappc6b	31.4863	-0.64298	0.197402	-3.25721	0.00112512	0.0454744
Smim45	161.734	-0.480689	0.147552	-3.25776	0.00112297	0.0454744
Tm4sf1	17.656	-1.16348	0.358019	-3.24977	0.00115498	0.0460056
Ahcyl1	473.223	-0.287915	0.0885318	-3.25211	0.00114553	0.0460056
Snrnp70	153.019	0.542768	0.166994	3.25022	0.00115314	0.0460056
Map2k2	78.1208	0.732104	0.225149	3.25164	0.0011474	0.0460056
Cdo1	119.445	-0.516474	0.158915	-3.25	0.00115403	0.0460056
Gm44760	4.26634	2.63356	0.810863	3.24784	0.00116283	0.0460914
Tob1	30.6744	0.884457	0.27231	3.24798	0.00116227	0.0460914
Wdr64	14.0437	2.06683	0.637387	3.24266	0.00118419	0.0461301
Rps6-ps4	910.752	-0.498257	0.153598	-3.2439	0.00117905	0.0461301
Gm14813	13.3798	-1.09037	0.336224	-3.24299	0.00118283	0.0461301
Pik3cd	24.8903	0.937345	0.289119	3.24208	0.00118663	0.0461301
Bcl7a	66.3521	0.804555	0.247868	3.24591	0.00117076	0.0461301
Git1	231.922	0.714416	0.220307	3.24281	0.00118356	0.0461301
Gm20843	8.61249	2.99902	0.923801	3.24639	0.00116878	0.0461301
Ppp1r3c	115.614	-0.583468	0.179808	-3.24495	0.00117472	0.0461301
Gm3227	7.21499	2.51339	0.775715	3.24009	0.0011949	0.0463405
Pdzd11	71.6412	-0.621837	0.191997	-3.23878	0.0012004	0.0464423
Gm38126	21.8188	2.06446	0.637922	3.23622	0.00121124	0.0466482
Nedd8	1074.3	-0.47426	0.14655	-3.23616	0.00121149	0.0466482
Pqbp1	146.272	0.567613	0.175479	3.23465	0.00121791	0.0466729
Rnf214	86.681	0.803127	0.248282	3.23473	0.00121756	0.0466729
Spats2	79.2075	0.452504	0.140098	3.22991	0.00123829	0.047342
Stim2	182.09	0.469996	0.145607	3.22784	0.00124727	0.0475727
Ppia	356.5	-0.720165	0.223288	-3.22528	0.0012585	0.0477755
Khsrp	39.9067	1.02314	0.317193	3.22562	0.00125699	0.0477755
Sap30l	80.0554	-0.633469	0.196536	-3.22317	0.00126781	0.047954
Gm16084	10.3067	2.39043	0.741709	3.22287	0.00126913	0.047954
Ccdc92	138.38	0.568675	0.176526	3.22149	0.00127528	0.0479781
Trp63	24.9075	2.69211	0.835697	3.22139	0.0012757	0.0479781
Top3b	39.6688	0.669457	0.207959	3.21917	0.00128561	0.0482386
Exph5	26.3032	1.21651	0.378082	3.21758	0.00129277	0.048395
Nudc	193.841	-0.436749	0.135771	-3.21681	0.00129622	0.0484123
Bcl7b	47.3848	0.831528	0.258798	3.21304	0.00131338	0.0487424
Clk4	70.4559	-0.530353	0.165057	-3.21315	0.00131289	0.0487424
Srsf3	300.117	-0.50419	0.156928	-3.21288	0.0013141	0.0487424
Rab24	182.579	-0.413877	0.128872	-3.21153	0.00132029	0.0487484
Osbp	37.8199	0.932946	0.290497	3.21155	0.0013202	0.0487484
Klrk1	12.1919	2.66365	0.830094	3.20885	0.00133267	0.0490195
Gm43905	3.85614	3.80242	1.1853	3.20797	0.00133673	0.0490195
Rps19-ps12	194.14	-0.581671	0.181289	-3.20853	0.00133415	0.0490195
Gjb6	69.3242	-0.657436	0.205055	-3.20615	0.00134524	0.0491709
Rbm27	156.123	0.439719	0.137164	3.20579	0.00134694	0.0491709
Gm6619	10.7944	2.09298	0.653408	3.20317	0.00135921	0.049396
Rps5	1274.05	-0.507833	0.158526	-3.20346	0.00135787	0.049396
Coa5	125.142	-0.483891	0.151428	-3.19551	0.00139582	0.0495211
Mroh2a	31.1203	1.92647	0.602942	3.19511	0.00139779	0.0495211
2010016I18Rik	8.43528	2.49534	0.779857	3.19975	0.00137548	0.0495211
Eif2b4	58.9481	0.626998	0.196288	3.19427	0.00140185	0.0495211
Abhd17a	138.456	0.728743	0.228117	3.1946	0.00140023	0.0495211
Gpx4	265.709	-0.600903	0.188127	-3.19414	0.00140247	0.0495211
Bmp4	10.4208	1.56637	0.489792	3.19804	0.00138364	0.0495211
Mrap2	23.0682	-1.25065	0.391222	-3.19677	0.00138975	0.0495211
Phf12	40.428	1.06991	0.334342	3.20003	0.00137412	0.0495211
Sv2c	139.054	-0.568647	0.177833	-3.19764	0.00138559	0.0495211
Gm45930	443.988	-0.744946	0.232709	-3.2012	0.00136858	0.0495211
Twf1	50.5101	0.620329	0.194134	3.19536	0.00139656	0.0495211
Epc1	60.6434	0.460139	0.143764	3.20065	0.00137116	0.0495211
D730003I15Rik	14.1236	-1.05592	0.33087	-3.19133	0.00141619	0.0498968
1810037I17Rik	182.714	-0.848377	0.265953	-3.18995	0.00142297	0.0500266
Slc12a9	25.8717	0.91652	0.28763	3.18645	0.00144028	0.0505255
Gm56085	4.56891	3.2135	1.00873	3.18571	0.001444	0.0505464
Rnf10	138.435	0.645218	0.202584	3.18494	0.00144786	0.0505718
Creb3l1	15.8889	2.34607	0.737287	3.18203	0.00146245	0.0509336
Stx8	104.336	-0.50846	0.159812	-3.18162	0.00146452	0.0509336
Gna11	215.848	0.500178	0.157293	3.17991	0.00147321	0.0511262
2500004C02Rik	21.5947	2.0538	0.646019	3.17917	0.00147698	0.0511472
Fzd2	38.9948	0.742097	0.233492	3.17825	0.00148167	0.0511999
Bbox1	4.57632	-2.11182	0.664889	-3.1762	0.0014922	0.0514537
Mmp17	93.9548	0.515857	0.162514	3.17423	0.00150237	0.0516942
AA474408	85.2066	2.0249	0.638128	3.17318	0.00150778	0.0517702
Gm13680	401.43	-0.639535	0.20164	-3.17167	0.00151565	0.0519302
Fnta	144.942	-0.583344	0.184031	-3.16981	0.00152538	0.0521532
Gm10222	5192.28	-0.812649	0.256843	-3.16399	0.00155624	0.0524322
Hsd17b10	101.319	-0.563711	0.178027	-3.16643	0.00154321	0.0524322
Gm9372	12.5336	2.00709	0.634258	3.16447	0.00155366	0.0524322
Slc2a9	4.98065	2.53189	0.79975	3.16584	0.00154633	0.0524322
Vwf	13.8243	1.7797	0.562301	3.16502	0.00155071	0.0524322
Hoxb1	5.74872	2.4485	0.773516	3.16541	0.00154864	0.0524322
Gm55276	8.05093	1.67562	0.529399	3.16514	0.00155007	0.0524322
[truncated: 56,462 more rows]
