# Supplementary material for: The gut microbiome promotes mitochondrial respiration in the brain of a Parkinson’s disease mouse model
Source: NPJ Parkinsons Dis. 2025 Oct 20;11:301. doi: 10.1038/s41531-025-01142-5 (PMC12537952; doi:10.1038/s41531-025-01142-5)
Supplement: Supplementary file 3 — Morais_et_al_Source_data_for_fig3a-f [file 41531_2025_1142_MOESM3_ESM.xlsx]

## Sheet: dep_ASOxSPF_over_WTxSPF
gene_symbol	Accession	log2_foldchange	foldchange	AveExpr	t	p_value	adj_p_value	q_value	B	description	exp_q.value_combined	sum_pep_score	coverage_percent	num_peptides	num_psms	num_unique_peptides	num_aas	mw_kda	calc_pi	biological_process	cellular_component	molecular_function	entrez_gene_id	ensembl_gene_id	reactome_pathways	wikipathways
Gdpd5	Q640M6	1.13601	2.19772	19.873	-3.50991	0.00249897	0.246274	0.203645	-1.41196	Glycerophosphodiester phosphodiesterase domain-containing protein 5 OS=Mus musculus OX=10090 GN=Gdpd5 PE=1 SV=1	0	18.489	4	2	5	2	607	68.8	8	cell organization and biogenesis;other metabolic processes;developmental processes;other biological processes	other membranes;ER/Golgi;other cell component	other molecular function	233552	ENSMUSG00000035314	NA	NA
Elac1	Q8VEB6	1.09041	2.12934	24.1933	-7.22404	1.01106e-06	0.00398561	0.00329571	4.95905	Zinc phosphodiesterase ELAC protein 1 OS=Mus musculus OX=10090 GN=Elac1 PE=2 SV=1	0.017	1.896	3	1	2	1	362	39.7	6.6	RNA metabolism OR transcription;other metabolic processes	cytosol;nucleus	other molecular function	114615	ENSMUSG00000036941	NA	NA
Hnrnpf	Q9Z2X1	-1.00293	-2.00407	18.4727	7.02396	2.038e-06	0.00401691	0.00332159	4.19647	Heterogeneous nuclear ribonucleoprotein F OS=Mus musculus OX=10090 GN=Hnrnpf PE=1 SV=3	0	22.023	9	3	6	1	415	45.7	5.49	RNA metabolism OR transcription;other metabolic processes;other biological processes	cytosol;nucleus;other cell component	nucleic acid binding activity;other molecular function	98758	ENSMUSG00000042079	mRNA Splicing - Major Pathway; FGFR2 alternative splicing; Processing of Capped Intron-Containing Pre-mRNA	mRNA processing
Apob	E9Q1Y3	-0.936046	-1.91328	17.2689	2.89552	0.0117367	0.379795	0.314054	-2.65647	Apolipoprotein B-100 (Fragment) OS=Mus musculus OX=10090 GN=Apob PE=1 SV=1	0.009	2.036	0	1	1	1	4456	503.6	6.83	transport	NA	transporter activity	NA	ENSMUSG00000020609	NA	NA
Plcb4	Q91UZ1	-0.91714	-1.88837	19.5613	2.99967	0.0076867	0.31576	0.261103	-2.36755	1-phosphatidylinositol 4,5-bisphosphate phosphodiesterase OS=Mus musculus OX=10090 GN=Plcb4 PE=1 SV=1	0	130.893	18	13	17	13	1175	134.4	6.9	other metabolic processes;signal transduction;other biological processes	ER/Golgi;nucleus;other cell component	other molecular function	18798	ENSMUSG00000039943	G alpha (q) signalling events; Synthesis of IP3 and IP4 in the cytosol; PLC beta mediated events	Splicing factor NOVA regulated synaptic proteins; Alzheimers Disease; Chemokine signaling pathway
Slc35d3	Q8BGF8	0.908088	1.87656	18.5079	-3.7233	0.00184697	0.245481	0.202989	-1.17696	Solute carrier family 35 member D3 OS=Mus musculus OX=10090 GN=Slc35d3 PE=2 SV=1	0	17.314	6	2	3	2	422	44.9	7.33	transport;other biological processes	other membranes;ER/Golgi;other cytoplasmic organelle	transporter activity	76157	ENSMUSG00000050473	NA	NA
Cbln1	Q9R171	-0.870981	-1.82891	21.6577	2.7843	0.0122358	0.379795	0.314054	-2.76071	Cerebellin-1 OS=Mus musculus OX=10090 GN=Cbln1 PE=1 SV=1	0	23.12	24	5	12	3	193	21.1	7.28	cell adhesion;cell organization and biogenesis;transport;developmental processes;other biological processes	non-structural extracellular;plasma membrane;other membranes;other cell component	other molecular function	12404	ENSMUSG00000031654	NA	NA
Hap1	O35668	-0.850968	-1.80371	20.8476	3.87846	0.0010998	0.226391	0.187203	-0.713462	Huntingtin-associated protein 1 OS=Mus musculus OX=10090 GN=Hap1 PE=1 SV=1	0	20.238	8	5	7	5	628	70.1	4.74	cell organization and biogenesis;other metabolic processes;transport;developmental processes;signal transduction;other biological processes	cytosol;cytoskeleton;mitochondrion;ER/Golgi;nucleus;other cytoplasmic organelle;other cell component	signal transduction activity or receptor binding;cytoskeletal activity;other molecular function	15114	ENSMUSG00000006930	NA	NA
Slc18a3	Q3TYJ1	0.826438	1.7733	19.8751	-3.70253	0.00192979	0.245481	0.202989	-1.21246	Solute carrier family 18 (Vesicular monoamine), member 3 OS=Mus musculus OX=10090 GN=Slc18a3 PE=1 SV=1	0	42.253	15	5	15	5	530	56.6	6.01	transport	other membranes	transporter activity	20508	ENSMUSG00000100241	NA	NA
Snca	O55042	0.817537	1.76239	29.1179	-4.39478	0.000348953	0.171946	0.142183	0.258516	Alpha-synuclein OS=Mus musculus OX=10090 GN=Snca PE=1 SV=2	0	204.779	82	9	279	6	140	14.5	4.77	cell-cell signaling;cell organization and biogenesis;other metabolic processes;stress response;transport;signal transduction;other biological processes	non-structural extracellular;plasma membrane;other membranes;cytosol;cytoskeleton;mitochondrion;ER/Golgi;translational apparatus;nucleus;other cell component	enzyme regulator activity;cytoskeletal activity;other molecular function	20617	ENSMUSG00000025889	NA	Alzheimers Disease; Parkinsons Disease Pathway; EGFR1 Signaling Pathway
KRT4	P19013	0.814118	1.75822	21.7012	-1.4654	0.16005	0.664172	0.549206	-4.83807	CRAP Keratin, type II cytoskeletal 4 OS=Homo sapiens OX=9606 GN=KRT4 PE=1 SV=5	0	176.874	38	19	65	14	520	56.1	6.61	cell organization and biogenesis;developmental processes;other biological processes	cytosol;cytoskeleton;other cell component	NA	3851	ENSG00000170477	Formation of the cornified envelope	NA
Cap1	P40124	0.812706	1.7565	26.5727	-4.16914	0.000575664	0.203564	0.168328	-0.164307	Adenylyl cyclase-associated protein 1 OS=Mus musculus OX=10090 GN=Cap1 PE=1 SV=4	0	275.894	49	17	229	15	474	51.5	7.52	cell organization and biogenesis;transport;other biological processes	non-structural extracellular;plasma membrane;other membranes;cytosol;cytoskeleton;other cell component	cytoskeletal activity;other molecular function	12331	ENSMUSG00000028656	Neutrophil degranulation	Insulin Signaling
Myef2	Q8C854	-0.778798	-1.7157	16.874	1.99703	0.0642821	0.543391	0.449332	-4.00699	Myelin expression factor 2 OS=Mus musculus OX=10090 GN=Myef2 PE=1 SV=1	0	18.064	11	5	5	5	591	63.3	8.87	stress response;other biological processes	nucleus;other cell component	nucleic acid binding activity;other molecular function	17876	ENSMUSG00000027201; ENSMUSG00000049230	NA	Mitochondrial Gene Expression; MicroRNAs in Cardiomyocyte Hypertrophy; mRNA processing
Agl	F8VPN4	0.777988	1.71474	22.2588	-4.61753	0.000213492	0.120227	0.0994158	0.671528	4-alpha-glucanotransferase OS=Mus musculus OX=10090 GN=Agl PE=1 SV=1	0	112.605	14	16	76	16	1532	174.2	6.74	other metabolic processes;other biological processes	cytosol;ER/Golgi;nucleus;other cell component	other molecular function	77559	ENSMUSG00000033400	Neutrophil degranulation; Glycogen breakdown (glycogenolysis)	Glycogen Metabolism
Phpt1	Q9DAK9	-0.775214	-1.71144	21.6427	3.28049	0.0041535	0.296406	0.245099	-1.84456	14 kDa phosphohistidine phosphatase OS=Mus musculus OX=10090 GN=Phpt1 PE=1 SV=1	0	72.698	56	5	29	5	124	14	5.53	protein metabolism;other metabolic processes;other biological processes	cytosol	other molecular function	75454	ENSMUSG00000036504	NA	NA
Pfdn4	Q3UWL8	0.773462	1.70937	19.4295	-3.1203	0.00751604	0.31576	0.261103	-2.42692	Prefoldin subunit 4 OS=Mus musculus OX=10090 GN=Pfdn4 PE=1 SV=1	0	26.32	20	2	8	2	134	15.2	4.61	other biological processes	mitochondrion;nucleus;other cell component	other molecular function	109054	ENSMUSG00000052033	NA	NA
Akap1	O08715	0.770806	1.70622	21.868	-1.98042	0.0631399	0.543391	0.449332	-4.11743	A-kinase anchor protein 1, mitochondrial OS=Mus musculus OX=10090 GN=Akap1 PE=1 SV=4	0	35.474	7	4	16	4	857	92.1	5.02	stress response;other biological processes	plasma membrane;other membranes;mitochondrion;ER/Golgi;other cell component	cytoskeletal activity;nucleic acid binding activity;other molecular function	11640	ENSMUSG00000018428	Factors involved in megakaryocyte development and platelet production	G Protein Signaling Pathways; mRNA processing
Tcp11l1	Q8BTG3	-0.766865	-1.70157	17.3401	3.58957	0.00225725	0.245481	0.202989	-1.31359	T-complex protein 11-like protein 1 OS=Mus musculus OX=10090 GN=Tcp11l1 PE=1 SV=1	0	6.645	2	1	8	1	509	56.3	5.5	signal transduction	cytoskeleton	NA	320554	ENSMUSG00000027175	NA	NA
Camk2d	E9Q1W0	-0.764882	-1.69923	24.8001	6.0128	1.09464e-05	0.0143836	0.0118939	3.10793	Calcium/calmodulin-dependent protein kinase OS=Mus musculus OX=10090 GN=Camk2d PE=1 SV=2	0	203.386	34	14	262	10	512	57.7	7.15	protein metabolism;other metabolic processes	NA	kinase activity;other molecular function	108058	ENSMUSG00000053819	NA	MicroRNAs in Cardiomyocyte Hypertrophy; Myometrial Relaxation and Contraction Pathways; Wnt Signaling Pathway NetPath; Calcium Regulation in the Cardiac Cell
Isoc1	A0A494B952	-0.762384	-1.69629	19.868	3.06917	0.00733338	0.31576	0.261103	-2.30415	Isochorismatase domain-containing protein 1 OS=Mus musculus OX=10090 GN=Isoc1 PE=1 SV=1	0	28.699	25	5	11	5	257	27.5	7.02	NA	NA	NA	NA	ENSMUSG00000024601	NA	NA
Slc6a3	Q61327	0.748539	1.68009	24.8716	-2.16082	0.0444261	0.498211	0.411972	-3.83309	Sodium-dependent dopamine transporter OS=Mus musculus OX=10090 GN=Slc6a3 PE=1 SV=2	0	53.682	14	10	78	10	619	68.8	7.21	cell-cell signaling;other metabolic processes;transport;developmental processes;other biological processes	plasma membrane;other membranes;other cell component	signal transduction activity or receptor binding;transporter activity;other molecular function	13162	ENSMUSG00000021609	Na+/Cl- dependent neurotransmitter transporters; Dopamine clearance from the synaptic cleft	Dopaminergic Neurogenesis; Parkinsons Disease Pathway
Creg1	K4DI63	-0.74699	-1.67829	17.1443	2.01731	0.0619097	0.53993	0.44647	-3.95779	Protein CREG1 OS=Mus musculus OX=10090 GN=Creg1 PE=1 SV=1	0	11.937	12	1	2	1	94	11	8.03	NA	NA	NA	NA	ENSMUSG00000040713	NA	NA
Arhgap21	A0A0A0MQE8	0.738416	1.66834	22.2756	-2.11329	0.0487911	0.514264	0.425247	-3.90936	Rho GTPase-activating protein 21 OS=Mus musculus OX=10090 GN=Arhgap21 PE=1 SV=1	0	109.649	8	12	65	1	1949	216.3	7.71	signal transduction;other biological processes	NA	enzyme regulator activity	NA	ENSMUSG00000036591	NA	NA
Chrm4	P32211	0.737642	1.66745	20.8983	-3.41412	0.00309081	0.264869	0.219021	-1.59298	Muscarinic acetylcholine receptor M4 OS=Mus musculus OX=10090 GN=Chrm4 PE=2 SV=1	0	20.977	7	2	13	2	479	52.9	9.88	cell-cell signaling;signal transduction;other biological processes	plasma membrane;other membranes;other cell component	enzyme regulator activity;other molecular function	12672	ENSMUSG00000040495	G alpha (i) signalling events; Muscarinic acetylcholine receptors	Non-odorant GPCRs; GPCRs, Class A Rhodopsin-like; Regulation of Actin Cytoskeleton; Calcium Regulation in the Cardiac Cell; Monoamine GPCRs
S100a1	Q91V77	-0.736078	-1.66564	17.3168	5.01381	0.00010623	0.083752	0.0692548	1.25905	Protein S100 OS=Mus musculus OX=10090 GN=S100a1 PE=1 SV=1	0	31.835	39	2	17	2	94	10.5	4.59	other biological processes	cytoskeleton;other cell component	other molecular function	20193	ENSMUSG00000044080	NA	NA
Grm4	A0A338P7K6	0.728727	1.65718	16.9343	-2.88654	0.011947	0.379795	0.314054	-2.67627	Metabotropic glutamate receptor 4 OS=Mus musculus OX=10090 GN=Grm4 PE=1 SV=1	0	14.039	3	2	16	1	865	96	8.66	signal transduction	plasma membrane;other membranes	other molecular function	NA	ENSMUSG00000063239	NA	Non-odorant GPCRs
Fabp7	E9Q0H6	-0.728024	-1.65637	20.7887	1.3647	0.191218	0.680051	0.562336	-4.81667	Fatty acid-binding protein, brain OS=Mus musculus OX=10090 GN=Fabp7 PE=1 SV=1	0	33.073	21	3	15	3	188	20.6	6.76	NA	NA	other molecular function	NA	ENSMUSG00000019874	NA	NA
Tiprl	Q8BH58	-0.727286	-1.65552	21.1232	2.99844	0.0085014	0.32316	0.267222	-2.41802	TIP41-like protein OS=Mus musculus OX=10090 GN=Tiprl PE=1 SV=1	0	71.152	39	7	32	7	271	31.2	5.63	stress response;signal transduction;other biological processes	cytosol	NA	226591	ENSMUSG00000040843	NA	NA
Slc7a4	A0A338P754	0.725845	1.65387	19.5662	-3.3835	0.00352865	0.289791	0.239629	-1.69956	Cationic amino acid transporter 4 OS=Mus musculus OX=10090 GN=Slc7a4 PE=1 SV=1	0	20.284	3	1	10	1	430	46.2	8.18	transport	other membranes	NA	NA	ENSMUSG00000022756	NA	NA
Pgm1	Q9D0F9	-0.718537	-1.64551	24.9879	2.70393	0.0145239	0.381635	0.315575	-2.90508	Phosphoglucomutase-1 OS=Mus musculus OX=10090 GN=Pgm1 PE=1 SV=4	0	263.559	49	22	224	22	562	61.4	6.57	other metabolic processes	cytosol;cytoskeleton;other cell component	other molecular function	72157	ENSMUSG00000025791; ENSMUSG00000116466	Neutrophil degranulation; Glycogen synthesis	Glucuronidation; Purine metabolism; Glycogen Metabolism
Kcnip2	Q9JJ69	0.715251	1.64177	21.6316	-3.54644	0.00230411	0.245481	0.202989	-1.34282	Kv channel-interacting protein 2 OS=Mus musculus OX=10090 GN=Kcnip2 PE=1 SV=2	0	33.695	13	4	40	3	270	30.9	5.05	cell organization and biogenesis;transport;developmental processes;other biological processes	plasma membrane;other membranes;other cell component	transporter activity;other molecular function	80906	ENSMUSG00000025221	Phase 1 - inactivation of fast Na+ channels	NA
Rpl19	P84099	-0.712568	-1.63872	22.314	2.54983	0.0200999	0.416684	0.344558	-3.17751	60S ribosomal protein L19 OS=Mus musculus OX=10090 GN=Rpl19 PE=1 SV=1	0	21.956	17	3	20	3	196	23.5	11.47	protein metabolism;other metabolic processes	cytosol;translational apparatus;nucleus;other cell component	nucleic acid binding activity;other molecular function	19921	ENSMUSG00000017404	L13a-mediated translational silencing of Ceruloplasmin expression; SRP-dependent cotranslational protein targeting to membrane; Major pathway of rRNA processing in the nucleolus and cytosol; Formation of a pool of free 40S subunits; GTP hydrolysis and joining of the 60S ribosomal subunit; Nonsense Mediated Decay (NMD) independent of the Exon Junction Complex (EJC); Nonsense Mediated Decay (NMD) e…	Cytoplasmic Ribosomal Proteins; mRNA processing
Yeats2	A0A338P697	0.701336	1.62601	18.1376	-4.10004	0.000671317	0.203564	0.168328	-0.294494	YEATS domain-containing protein 2 (Fragment) OS=Mus musculus OX=10090 GN=Yeats2 PE=1 SV=1	0.02	1.745	1	1	6	1	1369	144.7	9.03	other biological processes	nucleus	NA	NA	ENSMUSG00000041215	NA	NA
Sri	Q6P069	-0.699337	-1.62376	22.1146	2.53197	0.0208639	0.417491	0.345225	-3.20868	Sorcin OS=Mus musculus OX=10090 GN=Sri PE=1 SV=1	0	28.091	20	4	27	4	198	21.6	5.59	transport;developmental processes;other biological processes	non-structural extracellular;plasma membrane;other membranes;cytosol;cytoskeleton;mitochondrion;ER/Golgi;nucleus;other cell component	other molecular function	109552	ENSMUSG00000003161	Stimuli-sensing channels; Ion homeostasis; Ion transport by P-type ATPases; Reduction of cytosolic Ca++ levels; Sodium/Calcium exchangers	NA
Sel1l	J3QJX3	0.693506	1.61721	17.6624	-3.74698	0.0021632	0.245481	0.202989	-1.25547	Protein sel-1 homolog 1 OS=Mus musculus OX=10090 GN=Sel1l PE=1 SV=1	0	9.446	2	1	3	1	740	82.4	6.02	NA	NA	NA	NA	ENSMUSG00000020964	NA	NA
Mlycd	Q99J39	-0.691273	-1.61471	20.9744	1.77032	0.0945909	0.603086	0.498694	-4.38341	Malonyl-CoA decarboxylase, mitochondrial OS=Mus musculus OX=10090 GN=Mlycd PE=1 SV=1	0	54.593	17	7	24	7	492	54.7	8.94	other metabolic processes;stress response;other biological processes	cytosol;mitochondrion;other cytoplasmic organelle;other cell component	other molecular function	56690	ENSMUSG00000074064	Peroxisomal protein import; Beta-oxidation of very long chain fatty acids	NA
Panx1	B1PL19	0.685723	1.60851	16.0324	-2.08597	0.0533366	0.523017	0.432484	-3.92594	Pannexin-1 OS=Mus musculus OX=10090 GN=Panx1 PE=1 SV=1	0.003	3.077	21	1	3	1	112	12.3	5.83	transport;other biological processes	NA	transporter activity	NA	ENSMUSG00000031934	NA	NA
Papss2	A0A494B923	-0.684965	-1.60766	18.5778	2.41165	0.027462	0.447336	0.369903	-3.39802	3'-phosphoadenosine-5'-phosphosulfate synthase OS=Mus musculus OX=10090 GN=Papss2 PE=1 SV=1	0.03	1.519	2	1	1	1	614	69.4	7.42	other metabolic processes	NA	kinase activity;other molecular function	23972	ENSMUSG00000024899	NA	Purine metabolism
Ubxn2b	Q0KL01	-0.684788	-1.60747	20.4529	3.4189	0.00305819	0.264869	0.219021	-1.58395	UBX domain-containing protein 2B OS=Mus musculus OX=10090 GN=Ubxn2b PE=1 SV=2	0.008	2.11	4	1	2	1	331	37.4	5.94	cell cycle OR cell proliferation;cell organization and biogenesis;protein metabolism;other metabolic processes;other biological processes	cytosol;cytoskeleton;ER/Golgi;nucleus	other molecular function	68053	ENSMUSG00000028243	NA	NA
Cdk18	Q04899	0.681206	1.60348	16.6516	-1.54471	0.139804	0.651447	0.538684	-4.73715	Cyclin-dependent kinase 18 OS=Mus musculus OX=10090 GN=Cdk18 PE=1 SV=1	0	36.767	14	5	39	3	451	51.8	8.51	cell cycle OR cell proliferation;protein metabolism;other metabolic processes	nucleus;other cell component	kinase activity;other molecular function	18557	ENSMUSG00000026437	NA	NA
Vps51	Q3UVL4	-0.67991	-1.60204	19.8642	3.66759	0.0017596	0.245481	0.202989	-1.11324	Vacuolar protein sorting-associated protein 51 homolog OS=Mus musculus OX=10090 GN=Vps51 PE=1 SV=2	0	53.364	10	6	27	6	782	86.1	6.24	cell organization and biogenesis;other metabolic processes;transport	other membranes;cytosol;ER/Golgi;nucleus;other cytoplasmic organelle;other cell component	NA	68505	ENSMUSG00000024797	Retrograde transport at the Trans-Golgi-Network	NA
KRT15	P19012	0.67837	1.60033	19.0361	-3.1837	0.00576754	0.307908	0.25461	-2.11267	CRAP Keratin, type I cytoskeletal 15 OS=Homo sapiens OX=9606 GN=KRT15 PE=1 SV=3	0	77.483	23	12	49	2	456	49.2	4.77	cell organization and biogenesis;developmental processes;other biological processes	cytosol;cytoskeleton	cytoskeletal activity;other molecular function	3866	ENSG00000171346	Formation of the cornified envelope	NA
Sec63	Q8VHE0	0.67726	1.5991	17.4575	-3.03269	0.00715341	0.31576	0.261103	-2.30658	Translocation protein SEC63 homolog OS=Mus musculus OX=10090 GN=Sec63 PE=1 SV=4	0	12.262	3	2	3	2	760	87.8	5.38	other metabolic processes;transport;developmental processes	other membranes;ER/Golgi	transporter activity;nucleic acid binding activity	140740	ENSMUSG00000019802	NA	NA
Ppil1	Q9D0W5	-0.676558	-1.59832	20.2704	2.37908	0.0301366	0.449995	0.372102	-3.42616	Peptidyl-prolyl cis-trans isomerase-like 1 OS=Mus musculus OX=10090 GN=Ppil1 PE=1 SV=1	0	29.501	23	3	14	3	166	18.2	7.99	protein metabolism;RNA metabolism OR transcription;other metabolic processes;other biological processes	nucleus	other molecular function	68816	ENSMUSG00000024007	mRNA Splicing - Major Pathway	NA
Mavs	Q8VCF0	-0.675344	-1.59698	21.2949	2.46427	0.0240162	0.425153	0.35156	-3.32597	Mitochondrial antiviral-signaling protein OS=Mus musculus OX=10090 GN=Mavs PE=1 SV=1	0	89.292	25	6	16	6	503	53.4	6.37	stress response;signal transduction;other biological processes	other membranes;mitochondrion;other cytoplasmic organelle	other molecular function	228607	ENSMUSG00000037523	Negative regulators of DDX58/IFIH1 signaling	NA
Hp1bp3	Q3TEA8	-0.673599	-1.59505	20.1435	2.27978	0.0350218	0.475404	0.393113	-3.63823	Heterochromatin protein 1-binding protein 3 OS=Mus musculus OX=10090 GN=Hp1bp3 PE=1 SV=1	0	21.616	11	5	5	5	554	60.8	9.7	cell organization and biogenesis;stress response;other biological processes	nucleus;other cell component	nucleic acid binding activity;other molecular function	15441	ENSMUSG00000028759	NA	NA
Reps1	O54916	-0.672126	-1.59342	20.6467	3.16579	0.0053463	0.307908	0.25461	-2.05929	RalBP1-associated Eps domain-containing protein 1 OS=Mus musculus OX=10090 GN=Reps1 PE=1 SV=2	0	27.707	7	4	18	3	795	86.5	5.58	transport	plasma membrane;other membranes	other molecular function	19707	ENSMUSG00000019854	Cargo recognition for clathrin-mediated endocytosis	EGFR1 Signaling Pathway
Glrx2	Q923X4	0.667461	1.58828	19.0806	-4.05197	0.000747133	0.210371	0.173957	-0.385201	Glutaredoxin-2, mitochondrial OS=Mus musculus OX=10090 GN=Glrx2 PE=1 SV=1	0	10.969	13	2	4	2	156	17.3	9.95	stress response;other biological processes	mitochondrion;nucleus;other cell component	other molecular function	69367	ENSMUSG00000018196	NA	NA
Ctbp2	P56546	0.666706	1.58744	17.8741	-3.4608	0.0038172	0.293542	0.242731	-1.84181	C-terminal-binding protein 2 OS=Mus musculus OX=10090 GN=Ctbp2 PE=1 SV=2	0.001	4.92	9	2	19	1	445	48.9	6.95	cell-cell signaling;cell organization and biogenesis;transport;other biological processes	cytosol;nucleus;other cell component	signal transduction activity or receptor binding;other molecular function	13017	ENSMUSG00000030970	Repression of WNT target genes	PluriNetWork: mechanisms associated with pluripotency; Neural Crest Differentiation; Notch Signaling Pathway; Wnt Signaling Pathway NetPath; Wnt Signaling Pathway and Pluripotency
Psma2	P49722	-0.663897	-1.58436	22.8559	3.19371	0.00502826	0.307908	0.25461	-2.00715	Proteasome subunit alpha type-2 OS=Mus musculus OX=10090 GN=Psma2 PE=1 SV=3	0	141.499	44	8	93	8	234	25.9	7.43	protein metabolism;other metabolic processes	cytosol;nucleus;other cell component	other molecular function	19166	ENSMUSG00000015671	Neutrophil degranulation; Separation of Sister Chromatids; MAPK6/MAPK4 signaling; The role of GTSE1 in G2/M progression after G2 checkpoint; Hedgehog ligand biogenesis; AUF1 (hnRNP D0) binds and destabilizes mRNA; Downstream TCR signaling; FCERI mediated NF-kB activation; Neddylation; Asymmetric localization of PCP proteins; Degradation of AXIN; Hedgehog 'on' state; Ub-specific processing proteas…	Proteasome Degradation
Cck	P09240	0.656641	1.57641	20.7007	-2.95196	0.00852579	0.32316	0.267222	-2.45535	Cholecystokinin OS=Mus musculus OX=10090 GN=Cck PE=1 SV=3	0	8.7	9	1	12	1	115	12.8	9.35	cell organization and biogenesis;developmental processes;signal transduction;other biological processes	non-structural extracellular;other cell component	signal transduction activity or receptor binding	12424	ENSMUSG00000032532	G alpha (q) signalling events; Peptide ligand-binding receptors	NA
Acaca	Q5SWU9	-0.65479	-1.57439	20.2867	3.81417	0.00126929	0.226391	0.187203	-0.835312	Acetyl-CoA carboxylase 1 OS=Mus musculus OX=10090 GN=Acaca PE=1 SV=1	0	61.452	4	8	30	8	2345	265.1	6.39	cell organization and biogenesis;protein metabolism;other metabolic processes;other biological processes	cytosol;cytoskeleton;nucleus	other molecular function	107476	ENSMUSG00000020532	Biotin transport and metabolism; ChREBP activates metabolic gene expression; Carnitine metabolism; Fatty acyl-CoA biosynthesis	Focal Adhesion-PI3K-Akt-mTOR-signaling pathway; Fatty Acid Biosynthesis; Dysregulated miRNA Targeting in Insulin/PI3K-AKT Signaling; Leptin and adiponectin
Bcl2l1	Q9QWX2	0.65143	1.57072	20.9937	-3.79629	0.0013209	0.226391	0.187203	-0.869209	Apoptosis regulator Bcl-X (Fragment) OS=Mus musculus OX=10090 GN=Bcl2l1 PE=1 SV=1	0	32.771	23	3	29	3	188	21.1	4.73	other biological processes	other membranes;cytosol;cytoskeleton;mitochondrion;ER/Golgi;nucleus	NA	NA	ENSMUSG00000007659	NA	Apoptosis
Copz1	P61924	-0.649657	-1.5688	16.6566	3.63037	0.00206592	0.245481	0.202989	-1.25424	Coatomer subunit zeta-1 OS=Mus musculus OX=10090 GN=Copz1 PE=1 SV=1	0	26.716	19	2	7	2	177	20.2	4.81	transport	other membranes;ER/Golgi	NA	56447	ENSMUSG00000060992	COPI-mediated anterograde transport; COPI-dependent Golgi-to-ER retrograde traffic	NA
Cdv3	Q4VAA2	-0.64617	-1.56501	21.85	2.88055	0.00994974	0.35335	0.292186	-2.58606	Protein CDV3 OS=Mus musculus OX=10090 GN=Cdv3 PE=1 SV=2	0	78.862	48	8	45	8	281	29.7	6.1	NA	plasma membrane;other membranes;cytosol;other cell component	NA	321022	ENSMUSG00000032803	NA	NA
Stard3nl	Q9DCI3	0.644409	1.5631	18.2767	-3.18084	0.00619704	0.309225	0.255699	-2.14894	STARD3 N-terminal-like protein OS=Mus musculus OX=10090 GN=Stard3nl PE=1 SV=2	0.013	2.003	4	1	1	1	235	26.8	5.02	cell organization and biogenesis;transport	other membranes;other cytoplasmic organelle;other cell component	other molecular function	76205	ENSMUSG00000003062	Pregnenolone biosynthesis	NA
Rnpep	Q8VCT3	-0.642239	-1.56075	21.4153	2.63658	0.0167507	0.407147	0.336671	-3.02489	Aminopeptidase B OS=Mus musculus OX=10090 GN=Rnpep PE=1 SV=2	0	71.183	16	8	39	8	650	72.4	5.35	protein metabolism;other metabolic processes;other biological processes	non-structural extracellular;plasma membrane;other membranes;ER/Golgi;other cell component	other molecular function	215615	ENSMUSG00000041926	NA	mRNA processing
Psen2	A0A0R4J1F2	-0.639733	-1.55804	19.2206	4.18058	0.00062649	0.203564	0.168328	-0.225456	Presenilin OS=Mus musculus OX=10090 GN=Psen2 PE=1 SV=1	0.001	4.133	2	1	3	1	447	49.8	4.6	protein metabolism;other metabolic processes;signal transduction	other membranes;ER/Golgi	other molecular function	19165	ENSMUSG00000010609	NA	Alzheimers Disease; Delta-Notch Signaling Pathway; Notch Signaling Pathway
Uchl4	P58321	-0.635559	-1.55354	21.3063	2.69229	0.0175082	0.407737	0.337159	-2.97976	Ubiquitin carboxyl-terminal hydrolase isozyme L4 OS=Mus musculus OX=10090 GN=Uchl4 PE=2 SV=1	0	74.712	27	4	29	4	233	26.4	5.1	protein metabolism;other metabolic processes	other cell component	other molecular function	93841	ENSMUSG00000035337	NA	Proteasome Degradation
Slc39a12	Q5FWH7	-0.629797	-1.54735	19.3874	3.68798	0.00168149	0.245481	0.202989	-1.07459	Zinc transporter ZIP12 OS=Mus musculus OX=10090 GN=Slc39a12 PE=1 SV=1	0	26.413	8	4	12	4	689	76.2	5.77	transport;signal transduction;other biological processes	plasma membrane;other membranes;other cell component	transporter activity	277468	ENSMUSG00000036949	NA	NA
Synpo	E0CYK1	0.629541	1.54707	20.9213	-2.10358	0.0497303	0.517952	0.428296	-3.92483	Synaptopodin (Fragment) OS=Mus musculus OX=10090 GN=Synpo PE=1 SV=1	0	15.2	80	1	4	1	15	1.8	4.45	NA	NA	NA	NA	ENSMUSG00000043079	NA	Primary Focal Segmental Glomerulosclerosis FSGS
Babam2	D3Z7P0	0.62752	1.54491	18.19	-2.36973	0.0326945	0.475404	0.393113	-3.44764	BRCA1-A complex subunit BRE OS=Mus musculus OX=10090 GN=Babam2 PE=1 SV=3	0	15.2	4	1	4	1	385	43.7	6.19	NA	nucleus;other cell component	NA	NA	ENSMUSG00000052139	NA	NA
Lrrc4b	P0C192	0.627193	1.54456	24.5731	-3.85161	0.00116765	0.226391	0.187203	-0.764345	Leucine-rich repeat-containing protein 4B OS=Mus musculus OX=10090 GN=Lrrc4b PE=1 SV=1	0	101.432	21	11	71	10	709	76.1	7.24	cell adhesion;cell organization and biogenesis;other biological processes	plasma membrane;other membranes;other cell component	signal transduction activity or receptor binding	272381	ENSMUSG00000047085	Receptor-type tyrosine-protein phosphatases	NA
Tsr2	Q8C8T8	-0.625696	-1.54295	20.769	4.12475	0.000635393	0.203564	0.168328	-0.247898	Pre-rRNA-processing protein TSR2 homolog OS=Mus musculus OX=10090 GN=Tsr2 PE=1 SV=1	0	29.16	23	4	23	4	191	20.9	4.23	RNA metabolism OR transcription;other metabolic processes	NA	NA	69499	NA	NA	NA
Diablo	Q9JIQ3	0.624849	1.54205	19.9013	-3.00528	0.00795957	0.31576	0.261103	-2.3764	Diablo homolog, mitochondrial OS=Mus musculus OX=10090 GN=Diablo PE=1 SV=2	0.018	1.863	3	1	2	1	237	26.8	6.37	stress response;signal transduction;other biological processes	plasma membrane;other membranes;mitochondrion;other cell component	NA	66593	ENSMUSG00000029433	Release of apoptotic factors from the mitochondria; Regulation of the apoptosome activity; SMAC (DIABLO) binds to IAPs ; SMAC(DIABLO)-mediated dissociation of IAP:caspase complexes	Apoptosis
Slc5a7	Q8BGY9	0.62163	1.53861	21.4261	-2.98099	0.00800519	0.31576	0.261103	-2.40197	High affinity choline transporter 1 OS=Mus musculus OX=10090 GN=Slc5a7 PE=1 SV=1	0	37.08	7	4	21	4	580	63.3	5.33	cell-cell signaling;other metabolic processes;transport;developmental processes	plasma membrane;other membranes;ER/Golgi;other cytoplasmic organelle;other cell component	transporter activity;other molecular function	63993	ENSMUSG00000023945	Acetylcholine Neurotransmitter Release Cycle; Transport of bile salts and organic acids, metal ions and amine compounds	NA
0610009B22Rik	Q8R3W2	0.619676	1.53653	18.8919	-5.14473	6.78012e-05	0.0668181	0.0552521	1.62605	RIKEN cDNA 0610009B22 gene OS=Mus musculus OX=10090 GN=0610009B22Rik PE=2 SV=1	0	24.684	19	2	14	2	140	16.4	6.61	transport	nucleus;other cell component	NA	66050	ENSMUSG00000007777	NA	NA
Rps6ka2	Q9WUT3	-0.615828	-1.53244	20.7241	2.61578	0.0180722	0.407737	0.337159	-3.05505	Ribosomal protein S6 kinase alpha-2 OS=Mus musculus OX=10090 GN=Rps6ka2 PE=1 SV=1	0	42.844	12	7	23	6	733	83.1	8.5	protein metabolism;other metabolic processes;developmental processes;signal transduction;other biological processes	cytoskeleton;nucleus;other cell component	kinase activity;other molecular function	20112	ENSMUSG00000023809	Senescence-Associated Secretory Phenotype (SASP); ERK/MAPK targets; CREB phosphorylation; RSK activation; Gastrin-CREB signalling pathway via PKC and MAPK	Cytoplasmic Ribosomal Proteins; IL-6 signaling Pathway; EGFR1 Signaling Pathway; Insulin Signaling
Marcks	P26645	-0.61133	-1.52767	25.9546	2.49395	0.0225825	0.417935	0.345592	-3.27471	Myristoylated alanine-rich C-kinase substrate OS=Mus musculus OX=10090 GN=Marcks PE=1 SV=2	0	427.521	73	19	381	19	309	29.6	4.34	cell organization and biogenesis;developmental processes	plasma membrane;other membranes;cytoskeleton;nucleus;other cell component	cytoskeletal activity;other molecular function	17118	ENSMUSG00000069662	Acetylcholine regulates insulin secretion	NA
Pramel48	Q499F0	0.607608	1.52373	18.4096	-3.1287	0.00579938	0.307908	0.25461	-2.12842	D5Ertd577e protein OS=Mus musculus OX=10090 GN=Pramel48 PE=2 SV=1	0.057	1.073	3	1	5	1	481	55.3	8.32	other biological processes	other cell component	NA	320549	ENSMUSG00000070677	NA	NA
Slc4a1	P04919	0.606195	1.52224	19.0054	-2.35702	0.0299399	0.449995	0.372102	-3.50889	Band 3 anion transport protein OS=Mus musculus OX=10090 GN=Slc4a1 PE=1 SV=1	0	20.82	5	4	8	4	929	103.1	5.45	cell organization and biogenesis;stress response;transport;developmental processes;other biological processes	plasma membrane;other membranes;cytoskeleton;other cell component	transporter activity;cytoskeletal activity;other molecular function	20533	ENSMUSG00000006574	Bicarbonate transporters; Erythrocytes take up carbon dioxide and release oxygen; Erythrocytes take up oxygen and release carbon dioxide	NA
Impact	O55091	-0.605067	-1.52105	21.2847	2.57475	0.0196722	0.416684	0.344558	-3.12482	Protein IMPACT OS=Mus musculus OX=10090 GN=Impact PE=1 SV=2	0	55.463	34	7	22	7	318	36.3	5.05	cell organization and biogenesis;stress response;developmental processes;other biological processes	other cell component	enzyme regulator activity;cytoskeletal activity;translation activity;other molecular function	16210	ENSMUSG00000024423	NA	NA
Spred2	Q5SRF8	0.602554	1.5184	18.0818	-3.44403	0.00394666	0.293542	0.242731	-1.76923	Sprouty-related, EVH1 domain-containing protein 2 OS=Mus musculus OX=10090 GN=Spred2 PE=1 SV=1	0.002	3.722	8	2	3	2	437	49.6	6.71	developmental processes;other biological processes	other membranes	NA	NA	ENSMUSG00000045671	NA	NA
Cep170b	B9EIX2	-0.601124	-1.5169	21.1474	4.31514	0.000416272	0.182327	0.150767	0.10973	AW555464 protein OS=Mus musculus OX=10090 GN=Cep170b PE=1 SV=1	0	106.345	11	13	39	12	1539	166.8	6.74	NA	NA	NA	217882	ENSMUSG00000072825	NA	NA
Mboat2	Q8R3I2	-0.599057	-1.51473	18.0508	2.32336	0.03461	0.475404	0.393113	-3.59999	Lysophospholipid acyltransferase 2 OS=Mus musculus OX=10090 GN=Mboat2 PE=1 SV=1	0	6.351	5	2	5	2	519	59	8.35	other metabolic processes;other biological processes	other membranes;ER/Golgi	other molecular function	67216	ENSMUSG00000020646	Acyl chain remodelling of PC; Acyl chain remodelling of PE	NA
Prdx6	O08709	-0.598598	-1.51424	26.2411	2.98967	0.00785557	0.31576	0.261103	-2.38598	Peroxiredoxin-6 OS=Mus musculus OX=10090 GN=Prdx6 PE=1 SV=3	0	281.375	78	16	285	2	224	24.9	6.01	cell organization and biogenesis;other metabolic processes;stress response;other biological processes	cytosol;nucleus;other cytoplasmic organelle;other cell component	other molecular function	11758	NA	Neutrophil degranulation; Detoxification of Reactive Oxygen Species	NA
H2-L	P01897	0.598278	1.51391	17.5091	-1.96666	0.0657531	0.543391	0.449332	-4.09981	H-2 class I histocompatibility antigen, L-D alpha chain OS=Mus musculus OX=10090 GN=H2-L PE=1 SV=2	0	29.59	12	4	4	4	362	40.7	6.25	stress response;other biological processes	non-structural extracellular;plasma membrane;other membranes;ER/Golgi	NA	NA	NA	NA	NA
Lrrtm3	Q8BZ81	0.595281	1.51077	19.4682	-1.95578	0.066184	0.543536	0.449452	-4.15513	Leucine-rich repeat transmembrane neuronal protein 3 OS=Mus musculus OX=10090 GN=Lrrtm3 PE=2 SV=2	0	35.38	6	3	22	3	582	66	9.19	cell organization and biogenesis;developmental processes;other biological processes	non-structural extracellular;extracellular matrix;plasma membrane;other membranes;other cell component	NA	216028	ENSMUSG00000042846	Neurexins and neuroligins	NA
Cacna1b	A2AIR9	0.595232	1.51072	22.8979	-3.88551	0.00108267	0.226391	0.187203	-0.700119	Voltage-dependent N-type calcium channel subunit alpha OS=Mus musculus OX=10090 GN=Cacna1b PE=1 SV=1	0	200.857	12	21	116	19	2325	261.1	8.56	transport;other biological processes	plasma membrane;other membranes	transporter activity;other molecular function	12287	ENSMUSG00000004113	NA	Calcium Regulation in the Cardiac Cell
Wipf3	P0C7L0	0.595189	1.51067	22.6984	-3.67917	0.0017148	0.245481	0.202989	-1.09129	WAS/WASL-interacting protein family member 3 OS=Mus musculus OX=10090 GN=Wipf3 PE=1 SV=1	0	73.906	25	9	73	9	485	49.4	10.18	developmental processes;other biological processes	cytoskeleton;other cell component	cytoskeletal activity;other molecular function	NA	NA	Regulation of actin dynamics for phagocytic cup formation; RHO GTPases Activate WASPs and WAVEs	NA
Twf2	Q9Z0P5	-0.592067	-1.5074	22.8586	2.85431	0.0105285	0.363707	0.300751	-2.63385	Twinfilin-2 OS=Mus musculus OX=10090 GN=Twf2 PE=1 SV=1	0	123.336	37	9	63	9	349	39.4	6.8	cell organization and biogenesis;developmental processes;signal transduction;other biological processes	cytoskeleton;other cell component	cytoskeletal activity;other molecular function	23999	ENSMUSG00000023277	NA	NA
Tmem163	Q8C996	-0.589192	-1.5044	20.395	4.67267	0.000189145	0.120227	0.0994158	0.772967	Transmembrane protein 163 OS=Mus musculus OX=10090 GN=Tmem163 PE=1 SV=1	0	28.62	14	2	17	2	288	31.2	7.93	transport	plasma membrane;other membranes;ER/Golgi;other cytoplasmic organelle;other cell component	other molecular function	72160	ENSMUSG00000026347	NA	mRNA processing
Sorcs1	E9PYT6	0.58813	1.5033	17.9038	-3.97312	0.00109055	0.226391	0.187203	-0.751899	VPS10 domain-containing receptor SorCS1 OS=Mus musculus OX=10090 GN=Sorcs1 PE=1 SV=2	0.001	4.844	2	2	4	2	1168	129.8	7.46	NA	other membranes	NA	NA	ENSMUSG00000043531	NA	NA
Shc3	Q61120	0.587101	1.50223	17.9488	-2.35622	0.0335487	0.475404	0.393113	-3.46842	SHC-transforming protein 3 OS=Mus musculus OX=10090 GN=Shc3 PE=1 SV=2	0	5.576	3	1	1	1	474	52.1	7.3	cell-cell signaling;developmental processes;signal transduction;other biological processes	plasma membrane;other membranes;other cell component	signal transduction activity or receptor binding;other molecular function	20418	ENSMUSG00000021448	RAF/MAP kinase cascade; RET signaling; Signalling to RAS	Chemokine signaling pathway; Integrin-mediated Cell Adhesion; Insulin Signaling; Focal Adhesion
Pvalb	P32848	-0.584861	-1.49989	20.2729	1.54187	0.141501	0.651447	0.538684	-4.68823	Parvalbumin alpha OS=Mus musculus OX=10090 GN=Pvalb PE=1 SV=3	0	60.362	57	6	23	6	110	11.9	5.19	developmental processes	cytosol;cytoskeleton;nucleus;other cell component	other molecular function	19293	ENSMUSG00000005716	NA	NA
Vgf	Q0VGU4	0.584704	1.49973	23.1678	-1.97613	0.06366	0.543391	0.449332	-4.124	Neurosecretory protein VGF OS=Mus musculus OX=10090 GN=Vgf PE=1 SV=1	0	177.725	31	14	93	14	617	68.2	4.7	cell-cell signaling;other metabolic processes;stress response;transport;developmental processes;signal transduction;other biological processes	non-structural extracellular;other membranes;ER/Golgi;other cell component	signal transduction activity or receptor binding	381677	ENSMUSG00000037428	Regulation of Insulin-like Growth Factor (IGF) transport and uptake by Insulin-like Growth Factor Binding Proteins (IGFBPs); Post-translational protein phosphorylation	NA
Sorl1	O88307	-0.582441	-1.49738	17.6638	1.44542	0.168891	0.668322	0.552638	-4.69248	Sortilin-related receptor OS=Mus musculus OX=10090 GN=Sorl1 PE=1 SV=3	0	11.116	1	2	2	2	2215	246.9	5.54	protein metabolism;other metabolic processes;transport;developmental processes;signal transduction;other biological processes	non-structural extracellular;plasma membrane;other membranes;ER/Golgi;nucleus;other cytoplasmic organelle;other cell component	other molecular function	20660	ENSMUSG00000049313	NA	NA
Mtmr9	Q9Z2D0	0.581662	1.49657	19.1218	-2.6109	0.0182559	0.408829	0.338062	-3.06337	Myotubularin-related protein 9 OS=Mus musculus OX=10090 GN=Mtmr9 PE=1 SV=2	0	16.518	5	3	9	3	545	62.9	6.62	other metabolic processes;transport;other biological processes	plasma membrane;other membranes;cytosol;ER/Golgi;other cell component	enzyme regulator activity;other molecular function	210376	ENSMUSG00000035078	Synthesis of PIPs at the plasma membrane	NA
Sdc4	O35988	0.574379	1.48904	20.0644	-1.52444	0.145773	0.651447	0.538684	-4.71026	Syndecan-4 OS=Mus musculus OX=10090 GN=Sdc4 PE=1 SV=1	0	16.658	12	2	2	2	198	21.5	4.41	cell organization and biogenesis;stress response;developmental processes;other biological processes	non-structural extracellular;other membranes;cytoskeleton;ER/Golgi;other cell component	other molecular function	20971	ENSMUSG00000017009	Cell surface interactions at the vascular wall; Syndecan interactions; Retinoid metabolism and transport; A tetrasaccharide linker sequence is required for GAG synthesis; HS-GAG biosynthesis; HS-GAG degradation	NA
Prune2	Q52KR3	0.573167	1.48779	20.2361	-1.45218	0.16703	0.667105	0.551631	-4.57696	Protein prune homolog 2 OS=Mus musculus OX=10090 GN=Prune2 PE=1 SV=2	0	11.086	1	3	15	2	3084	339.3	4.46	other metabolic processes;other biological processes	other cell component	other molecular function	353211	ENSMUSG00000039126	NA	NA
Osbpl2	Q8BX94	0.572403	1.487	17.9616	-3.59512	0.00242148	0.246274	0.203645	-1.42259	Oxysterol-binding protein-related protein 2 OS=Mus musculus OX=10090 GN=Osbpl2 PE=1 SV=1	0	12.841	5	2	10	1	484	55.3	6.2	cell organization and biogenesis;transport	plasma membrane;other membranes;cytosol;other cell component	transporter activity;other molecular function	228983	ENSMUSG00000039050	Synthesis of bile acids and bile salts	NA
Slc17a6	A0A0R4J0A6	-0.571952	-1.48653	23.338	2.41449	0.0266141	0.438966	0.362983	-3.41133	Vesicular glutamate transporter 2 OS=Mus musculus OX=10090 GN=Slc17a6 PE=1 SV=1	0	98.192	15	9	90	8	582	64.5	6.83	transport	other membranes;other cell component	transporter activity	140919	ENSMUSG00000030500	NA	NA
Nos1	F8WGF2	0.564737	1.47912	20.987	-1.52508	0.144606	0.651447	0.538684	-4.7625	Constitutive NOS OS=Mus musculus OX=10090 GN=Nos1 PE=1 SV=1	0	71.43	7	10	34	10	1463	164.2	7.24	other metabolic processes	plasma membrane;other membranes;other cell component	other molecular function	NA	ENSMUSG00000029361	NA	Alzheimers Disease; Spinal Cord Injury; Myometrial Relaxation and Contraction Pathways
Ddt	O35215	-0.564582	-1.47896	23.1296	3.17848	0.00519936	0.307908	0.25461	-2.0356	D-dopachrome decarboxylase OS=Mus musculus OX=10090 GN=Ddt PE=1 SV=3	0	49.934	58	6	54	6	118	13.1	6.54	other metabolic processes;other biological processes	non-structural extracellular;other cell component	signal transduction activity or receptor binding;other molecular function	13202	ENSMUSG00000001666	NA	NA
Dusp15	Q8R4V2	0.561176	1.47547	19.5764	-3.20168	0.00494092	0.307908	0.25461	-1.99225	Dual specificity protein phosphatase 15 OS=Mus musculus OX=10090 GN=Dusp15 PE=1 SV=3	0	20.937	16	3	11	3	235	26.2	9.26	protein metabolism;other metabolic processes;signal transduction;other biological processes	plasma membrane;other membranes;cytosol	other molecular function	252864	ENSMUSG00000042662	NA	NA
Gatd1	Q8BFQ8	0.558948	1.47319	21.4278	-2.20391	0.0407799	0.493348	0.407951	-3.76313	Glutamine amidotransferase-like class 1 domain-containing protein 1 OS=Mus musculus OX=10090 GN=Gatd1 PE=1 SV=1	0	45.066	23	4	38	4	220	23.3	7.05	NA	non-structural extracellular	NA	213350	ENSMUSG00000051007	NA	NA
Eml1	D3Z4J9	-0.557208	-1.47142	20.4093	3.33249	0.00370285	0.293542	0.242731	-1.74681	Echinoderm microtubule-associated protein-like 1 OS=Mus musculus OX=10090 GN=Eml1 PE=1 SV=1	0	22.226	6	4	17	4	800	88.3	7.94	NA	cytoskeleton	NA	68519	ENSMUSG00000058070	NA	NA
Cacna2d3	Q9Z1L5	0.556806	1.47101	24.7665	-2.41936	0.0263491	0.436421	0.360878	-3.40303	Voltage-dependent calcium channel subunit alpha-2/delta-3 OS=Mus musculus OX=10090 GN=Cacna2d3 PE=1 SV=1	0	248.277	26	21	152	21	1091	122.7	5.73	transport;other biological processes	plasma membrane;other membranes	transporter activity;other molecular function	12294	ENSMUSG00000021991	Presynaptic depolarization and calcium channel opening	NA
Ccdc85a	E0CX32	-0.55666	-1.47086	19.0704	2.60695	0.0178298	0.407737	0.337159	-3.07723	Coiled-coil domain-containing protein 85A OS=Mus musculus OX=10090 GN=Ccdc85a PE=1 SV=1	0	15.813	6	2	2	2	545	59.6	8.68	NA	other cell component	NA	216613	ENSMUSG00000032878	NA	NA
Trmt10c	Q3UFY8	0.552933	1.46707	18.7304	-3.0567	0.00678848	0.31576	0.261103	-2.26215	tRNA methyltransferase 10 homolog C OS=Mus musculus OX=10090 GN=Trmt10c PE=1 SV=2	0	21.994	10	3	5	3	414	48.4	9.38	RNA metabolism OR transcription;other metabolic processes;other biological processes	mitochondrion;nucleus	nucleic acid binding activity;other molecular function	52575	ENSMUSG00000044763	NA	NA
Diaph2	Q6W4W7	0.552589	1.46672	20.0856	-3.11934	0.0059195	0.307908	0.25461	-2.14584	DIA3 OS=Mus musculus OX=10090 GN=Diaph2 PE=1 SV=1	0	24.071	6	5	9	5	1102	125.3	6.77	cell organization and biogenesis;other biological processes	ER/Golgi;nucleus	cytoskeletal activity;other molecular function	54004	ENSMUSG00000034480	NA	NA
Camk2a	F8WIS9	-0.552226	-1.46635	29.6301	3.24346	0.00450676	0.29968	0.247807	-1.91402	Calcium/calmodulin-dependent protein kinase OS=Mus musculus OX=10090 GN=Camk2a PE=1 SV=1	0	314.061	49	20	413	2	489	55.3	7.44	protein metabolism;other metabolic processes	NA	kinase activity;other molecular function	12322	ENSMUSG00000024617	NA	ErbB signaling pathway; Myometrial Relaxation and Contraction Pathways; Wnt Signaling Pathway NetPath; Calcium Regulation in the Cardiac Cell; EGFR1 Signaling Pathway
Slc2a13	Q3UHK1	0.551725	1.46584	23.169	-3.14761	0.00556394	0.307908	0.25461	-2.0932	Proton myo-inositol cotransporter OS=Mus musculus OX=10090 GN=Slc2a13 PE=1 SV=2	0	89.517	16	11	60	11	637	69	6.86	transport;other biological processes	plasma membrane;other membranes;other cell component	transporter activity;other molecular function	239606	ENSMUSG00000036298	Inositol transporters	NA
Ranbp1	P34022	0.548906	1.46298	23.5065	-3.81326	0.00127187	0.226391	0.187203	-0.837038	Ran-specific GTPase-activating protein OS=Mus musculus OX=10090 GN=Ranbp1 PE=1 SV=2	0	73.166	35	5	34	5	203	23.6	5.22	cell cycle OR cell proliferation;cell organization and biogenesis;transport;other biological processes	cytosol;cytoskeleton;nucleus;other cell component	enzyme regulator activity;other molecular function	19385	ENSMUSG00000005732; ENSMUSG00000099164	NA	NA
NA	Q8VE95	-0.54789	-1.46195	20.2489	3.28897	0.00407648	0.296406	0.245099	-1.82863	UPF0598 protein C8orf82 homolog OS=Mus musculus OX=10090 PE=1 SV=1	0	12.901	10	2	13	2	218	24.3	8.7	NA	NA	NA	NA	NA	NA	NA
Adamts6	D3Z1A5	0.545535	1.45956	18.0674	-2.26051	0.0390765	0.487024	0.402722	-3.60663	A disintegrin-like and metallopeptidase (reprolysin type) with thrombospondin type 1 motif, 6 OS=Mus musculus OX=10090 GN=Adamts6 PE=4 SV=1	0.054	1.123	2	1	2	1	1117	125	6.65	cell organization and biogenesis;protein metabolism;other metabolic processes;developmental processes	extracellular matrix	other molecular function	108154	ENSMUSG00000046169	O-glycosylation of TSR domain-containing proteins	NA
Lzts3	A2AHG0	0.543889	1.4579	21.1658	-2.21887	0.0395799	0.487575	0.403178	-3.73868	Leucine zipper putative tumor suppressor 3 OS=Mus musculus OX=10090 GN=Lzts3 PE=1 SV=1	0	51.814	14	7	27	7	700	74.9	6.99	cell organization and biogenesis;other biological processes	cytoskeleton;other cell component	other molecular function	241638	ENSMUSG00000037703	NA	NA
Chmp4b	Q9D8B3	-0.543085	-1.45709	22.6491	3.06102	0.00672476	0.31576	0.261103	-2.25414	Charged multivesicular body protein 4b OS=Mus musculus OX=10090 GN=Chmp4b PE=1 SV=2	0	41.434	20	5	44	5	224	24.9	4.82	cell cycle OR cell proliferation;cell organization and biogenesis;protein metabolism;other metabolic processes;transport;other biological processes	plasma membrane;other membranes;cytosol;nucleus;other cytoplasmic organelle;other cell component	other molecular function	75608	ENSMUSG00000038467	Sealing of the nuclear envelope (NE) by ESCRT-III; Macroautophagy; Pyroptosis; Endosomal Sorting Complex Required For Transport (ESCRT)	NA
Ephb6	O08644	-0.542325	-1.45632	21.2713	3.19561	0.00500723	0.307908	0.25461	-2.00358	Ephrin type-B receptor 6 OS=Mus musculus OX=10090 GN=Ephb6 PE=2 SV=4	0.005	2.388	1	1	2	1	1014	110	6.83	cell cycle OR cell proliferation;cell organization and biogenesis;protein metabolism;other metabolic processes;stress response;developmental processes;signal transduction;other biological processes	non-structural extracellular;plasma membrane;other membranes;other cell component	kinase activity;other molecular function	13848	ENSMUSG00000029869	EPHB-mediated forward signaling; EPH-ephrin mediated repulsion of cells; Ephrin signaling	NA
Trim32	Q8CH72	-0.542182	-1.45617	19.4994	3.21809	0.00536526	0.307908	0.25461	-2.04322	E3 ubiquitin-protein ligase TRIM32 OS=Mus musculus OX=10090 GN=Trim32 PE=1 SV=2	0	35.185	8	4	10	4	655	72	6.9	cell organization and biogenesis;protein metabolism;other metabolic processes;stress response;developmental processes;other biological processes	cytoskeleton;nucleus;other cell component	cytoskeletal activity;nucleic acid binding activity;other molecular function	69807	ENSMUSG00000051675	Antigen processing: Ubiquitination & Proteasome degradation; Regulation of innate immune responses to cytosolic DNA	NA
Gnl1	P36916	-0.541835	-1.45582	21.698	2.06405	0.0537229	0.523095	0.432549	-3.98738	Guanine nucleotide-binding protein-like 1 OS=Mus musculus OX=10090 GN=Gnl1 PE=1 SV=4	0	73.043	15	8	31	8	607	68.7	5.68	stress response	NA	other molecular function	14670	ENSMUSG00000024429	NA	NA
Gipc1	Q9Z0G0	-0.54121	-1.45519	19.9504	1.91439	0.071593	0.55731	0.460842	-4.21779	PDZ domain-containing protein GIPC1 OS=Mus musculus OX=10090 GN=Gipc1 PE=1 SV=1	0	37.792	8	2	12	2	333	36.1	5.91	cell-cell signaling;transport;signal transduction;other biological processes	other membranes;cytosol;ER/Golgi;other cell component	signal transduction activity or receptor binding;enzyme regulator activity;cytoskeletal activity;other molecular function	67903	ENSMUSG00000019433	NA	NA
Plcxd3	G3X9A7	-0.540172	-1.45415	20.8056	3.98066	0.000875776	0.226391	0.187203	-0.519991	PI-PLC X domain-containing protein 3 OS=Mus musculus OX=10090 GN=Plcxd3 PE=1 SV=1	0	73.792	22	5	32	5	321	36.3	6.46	other metabolic processes	NA	other molecular function	239318	ENSMUSG00000049148	NA	NA
Abl2	B2RQ57	0.53871	1.45267	21.3671	-2.55269	0.0199799	0.416684	0.344558	-3.17251	Tyrosine-protein kinase OS=Mus musculus OX=10090 GN=Abl2 PE=1 SV=1	0	36.324	7	6	13	6	1078	117.7	7.66	protein metabolism;other metabolic processes	NA	kinase activity;other molecular function	11352	ENSMUSG00000026596	NA	NA
Farsa	E9PWY9	0.538659	1.45262	19.4702	-2.46141	0.0241589	0.425153	0.35156	-3.3309	Phenylalanine--tRNA ligase OS=Mus musculus OX=10090 GN=Farsa PE=1 SV=1	0	26.899	12	5	9	5	507	57.4	8.02	protein metabolism;RNA metabolism OR transcription;other metabolic processes	other cell component	nucleic acid binding activity;other molecular function	NA	ENSMUSG00000003808	NA	NA
Gm49486	E9QAC6	-0.538403	-1.45236	19.6761	2.70704	0.0162188	0.404795	0.334727	-2.92468	Galectin OS=Mus musculus OX=10090 GN=Gm49486 PE=1 SV=1	0	27.449	6	3	18	2	530	58.9	7.01	cell organization and biogenesis;transport;other biological processes	plasma membrane;other membranes;cytoskeleton;ER/Golgi;other cytoplasmic organelle;other cell component	cytoskeletal activity;other molecular function	NA	ENSMUSG00000116121	NA	NA
Rcn2	Q8BP92	-0.536453	-1.4504	23.4905	1.58361	0.130683	0.643624	0.532215	-4.68621	Reticulocalbin-2 OS=Mus musculus OX=10090 GN=Rcn2 PE=1 SV=1	0	167.261	38	10	94	10	320	37.2	4.42	NA	ER/Golgi;nucleus	other molecular function	26611	ENSMUSG00000032320	NA	PluriNetWork: mechanisms associated with pluripotency
Tmem61	A0A5F8MQ20	0.535293	1.44924	17.152	-2.83689	0.0118925	0.379795	0.314054	-2.71446	Transmembrane protein 61 OS=Mus musculus OX=10090 GN=Tmem61 PE=4 SV=1	0.047	1.23	17	1	1	1	209	23.1	10.23	NA	other membranes	NA	NA	ENSMUSG00000085933	NA	NA
Hells	Q60848	-0.535022	-1.44896	18.0792	1.26546	0.226343	0.715513	0.59166	-4.83051	Lymphocyte-specific helicase OS=Mus musculus OX=10090 GN=Hells PE=1 SV=2	0.046	1.241	1	1	1	1	821	95.1	8	cell cycle OR cell proliferation;cell organization and biogenesis;DNA metabolism;other metabolic processes;developmental processes;other biological processes	nucleus;other cell component	other molecular function	15201	ENSMUSG00000025001	NA	Apoptosis; PluriNetWork: mechanisms associated with pluripotency
Strip2	Q8C9H6	0.534343	1.44828	19.6477	-2.60713	0.0178232	0.407737	0.337159	-3.07692	Striatin-interacting proteins 2 OS=Mus musculus OX=10090 GN=Strip2 PE=1 SV=1	0	35.085	7	6	8	3	844	96.2	5.77	cell organization and biogenesis;other biological processes	cytosol;other cell component	NA	320609	ENSMUSG00000039629	NA	NA
Jakmip3	Q5DTN8	-0.534142	-1.44808	18.976	3.4142	0.00309025	0.264869	0.219021	-1.59283	Janus kinase and microtubule-interacting protein 3 OS=Mus musculus OX=10090 GN=Jakmip3 PE=1 SV=2	0	5.394	2	2	2	2	844	98.7	5.74	NA	ER/Golgi	cytoskeletal activity;other molecular function	74004	ENSMUSG00000056856; ENSMUSG00000111614	NA	NA
Ufd1	P70362	0.531438	1.44537	17.7051	-2.48697	0.0251327	0.431681	0.356959	-3.26554	Ubiquitin recognition factor in ER-associated degradation protein 1 OS=Mus musculus OX=10090 GN=Ufd1 PE=1 SV=2	0.004	2.707	3	1	1	1	307	34.5	6.7	protein metabolism;other metabolic processes;stress response;transport;other biological processes	other membranes;cytosol;ER/Golgi;nucleus;other cell component	signal transduction activity or receptor binding;other molecular function	22230	ENSMUSG00000005262	Ub-specific processing proteases; Translesion Synthesis by POLH	NA
Atg9a	A0A087WP33	0.523629	1.43757	20.276	-2.99272	0.00780363	0.31576	0.261103	-2.38035	Autophagy-related protein 9 (Fragment) OS=Mus musculus OX=10090 GN=Atg9a PE=1 SV=1	0	16.981	4	3	7	3	847	95.2	6.9	other metabolic processes;transport	other membranes;ER/Golgi;other cytoplasmic organelle	NA	NA	ENSMUSG00000033124	NA	NA
Gabra3	P26049	-0.520644	-1.43459	18.8587	2.91777	0.00918097	0.334708	0.276772	-2.51803	Gamma-aminobutyric acid receptor subunit alpha-3 OS=Mus musculus OX=10090 GN=Gabra3 PE=1 SV=1	0	52.692	14	6	49	3	492	55.4	8.94	cell-cell signaling;transport;signal transduction;other biological processes	plasma membrane;other membranes;other cell component	transporter activity;other molecular function	14396	ENSMUSG00000031343	GABA receptor activation	NA
Kcnab1	P63143	0.520155	1.43411	21.2828	-2.70554	0.0144743	0.381635	0.315575	-2.9022	Voltage-gated potassium channel subunit beta-1 OS=Mus musculus OX=10090 GN=Kcnab1 PE=1 SV=2	0	86.085	27	8	76	5	401	44.7	9.32	transport;developmental processes;other biological processes	plasma membrane;other membranes;cytosol;other cell component	transporter activity;other molecular function	16497	ENSMUSG00000027827	Voltage gated Potassium channels	Metapathway biotransformation
Ube3a	O08759	-0.519614	-1.43357	22.391	2.0886	0.0530696	0.521696	0.431392	-3.89123	Ubiquitin-protein ligase E3A OS=Mus musculus OX=10090 GN=Ube3a PE=1 SV=2	0	51.797	10	7	14	7	870	99.8	5.08	protein metabolism;other metabolic processes;stress response;transport;developmental processes;signal transduction;other biological processes	cytosol;nucleus;other cell component	other molecular function	22215	ENSMUSG00000025326	Antigen processing: Ubiquitination & Proteasome degradation	Tryptophan metabolism
Akap5	H3BIV5	0.516684	1.43066	26.9647	-1.99555	0.0613328	0.536669	0.443773	-4.09413	A-kinase anchor protein 5 OS=Mus musculus OX=10090 GN=Akap5 PE=1 SV=1	0	604.275	64	31	535	31	752	80.2	4.77	other biological processes	plasma membrane;other membranes	other molecular function	238276	ENSMUSG00000021057	NA	G Protein Signaling Pathways
Stum	J3QP43	0.515349	1.42934	24.29	-3.10175	0.00615188	0.309225	0.255699	-2.17854	Protein stum homolog OS=Mus musculus OX=10090 GN=Stum PE=1 SV=1	0	44.732	26	3	48	3	141	15	6.51	NA	other membranes	NA	NA	ENSMUSG00000053963	NA	NA
Slc27a1	Q60714	-0.515253	-1.42925	20.4989	3.00582	0.0075844	0.31576	0.261103	-2.3562	Long-chain fatty acid transport protein 1 OS=Mus musculus OX=10090 GN=Slc27a1 PE=1 SV=1	0	115.578	20	9	39	8	646	71.2	8.38	other metabolic processes;stress response;transport;signal transduction;other biological processes	plasma membrane;other membranes;mitochondrion;ER/Golgi;other cell component	transporter activity;other molecular function	26457	ENSMUSG00000031808	Transport of fatty acids	PPAR signaling pathway
Dyrk1a	F6U6X3	0.51096	1.425	18.7061	-1.74052	0.103671	0.614112	0.507811	-4.29434	Dual-specificity kinase OS=Mus musculus OX=10090 GN=Dyrk1a PE=1 SV=1	0.009	2.036	1	1	3	1	725	81.5	8.79	protein metabolism;other metabolic processes	NA	kinase activity;other molecular function	13548	ENSMUSG00000022897	NA	Hedgehog Signaling Pathway
Lrrc8c	Q8R502	0.508612	1.42268	18.6796	-2.47759	0.0233625	0.422454	0.349329	-3.303	Volume-regulated anion channel subunit LRRC8C OS=Mus musculus OX=10090 GN=Lrrc8c PE=1 SV=1	0	20.24	5	3	6	3	803	92.3	7.81	cell organization and biogenesis;stress response;transport;other biological processes	plasma membrane;other membranes;ER/Golgi;other cell component	transporter activity	100604	ENSMUSG00000054720	Miscellaneous transport and binding events	NA
Gjb2	Q00977	-0.507434	-1.42152	17.2261	3.80483	0.00172379	0.245481	0.202989	-1.08097	Gap junction beta-2 protein OS=Mus musculus OX=10090 GN=Gjb2 PE=1 SV=1	0	15.182	7	1	1	1	226	26.4	9.01	cell-cell signaling;cell organization and biogenesis;stress response;transport;developmental processes;other biological processes	plasma membrane;other membranes;cytosol;other cell component	transporter activity;other molecular function	14619	ENSMUSG00000046352	Transport of connexons to the plasma membrane	Calcium Regulation in the Cardiac Cell
Cyb5r4	Q3TDX8	-0.506462	-1.42056	23.8035	2.81617	0.0114279	0.379795	0.314054	-2.70308	Cytochrome b5 reductase 4 OS=Mus musculus OX=10090 GN=Cyb5r4 PE=2 SV=3	0.016	1.95	1	1	2	1	528	59.7	6.35	cell-cell signaling;other metabolic processes;transport;other biological processes	ER/Golgi;other cell component	other molecular function	266690	ENSMUSG00000032872	Erythrocytes take up carbon dioxide and release oxygen	Oxidation by Cytochrome P450
Lingo3	Q6GQU6	0.505538	1.41965	19.3089	-2.54919	0.0201267	0.416684	0.344558	-3.17863	Leucine-rich repeat and immunoglobulin-like domain-containing nogo receptor-interacting protein 3 OS=Mus musculus OX=10090 GN=Lingo3 PE=2 SV=2	0	30.993	10	3	9	3	589	64.6	8.31	NA	non-structural extracellular;extracellular matrix;other membranes	NA	237403	ENSMUSG00000051067	NA	NA
Snx27	Q3UHD6	-0.504651	-1.41878	23.2104	3.31072	0.00388535	0.293542	0.242731	-1.78776	Sorting nexin-27 OS=Mus musculus OX=10090 GN=Snx27 PE=1 SV=2	0	90.684	21	10	80	10	539	61	6.4	transport;signal transduction;other biological processes	plasma membrane;other membranes;cytosol;nucleus;other cytoplasmic organelle;other cell component	signal transduction activity or receptor binding;other molecular function	76742	ENSMUSG00000028136	NA	NA
Pgap1	Q3UUQ7	0.50448	1.41861	19.3427	-2.69909	0.0146738	0.381635	0.315575	-2.91371	GPI inositol-deacylase OS=Mus musculus OX=10090 GN=Pgap1 PE=1 SV=3	0	40.661	8	5	29	5	922	104.5	8.91	protein metabolism;other metabolic processes;transport;developmental processes;other biological processes	other membranes;ER/Golgi	other molecular function	241062	ENSMUSG00000073678	Attachment of GPI anchor to uPAR	NA
Map3k13	Q1HKZ5	-0.504478	-1.41861	18.4411	3.47449	0.00289742	0.264869	0.219021	-1.53552	Mitogen-activated protein kinase kinase kinase 13 OS=Mus musculus OX=10090 GN=Map3k13 PE=1 SV=1	0.004	2.515	1	1	1	1	959	106.9	6.74	cell organization and biogenesis;protein metabolism;other metabolic processes;stress response;developmental processes;signal transduction;other biological processes	other membranes;other cell component	kinase activity;other molecular function	71751	ENSMUSG00000033618	NA	MAPK signaling pathway; Insulin Signaling
Mydgf	Q9CPT4	0.501208	1.4154	19.8693	-2.01731	0.058817	0.535997	0.443218	-4.06046	Myeloid-derived growth factor OS=Mus musculus OX=10090 GN=Mydgf PE=1 SV=1	0	9.256	14	2	12	2	166	18	6.79	developmental processes;other biological processes	non-structural extracellular;ER/Golgi	NA	28106	ENSMUSG00000019579	NA	NA
Sv2c	Q69ZS6	0.501112	1.4153	23.1505	-1.9606	0.065578	0.543391	0.449332	-4.14777	Synaptic vesicle glycoprotein 2C OS=Mus musculus OX=10090 GN=Sv2c PE=1 SV=2	0	46.363	8	6	68	5	727	82.2	5.11	cell-cell signaling;transport	other membranes;ER/Golgi;other cell component	transporter activity	75209	ENSMUSG00000051111	NA	NA
Anxa5	P48036	-0.499584	-1.41381	24.4777	2.56887	0.0193146	0.416684	0.344558	-3.14419	Annexin A5 OS=Mus musculus OX=10090 GN=Anxa5 PE=1 SV=1	0	143.389	53	14	123	14	319	35.7	4.96	stress response;transport;other biological processes	non-structural extracellular;plasma membrane;other membranes;cytosol;cytoskeleton;ER/Golgi;nucleus;other cell component	signal transduction activity or receptor binding;transporter activity;other molecular function	11747	ENSMUSG00000027712	Platelet degranulation	Prostaglandin Synthesis and Regulation
Arhgap23	D6RDB5	-0.498029	-1.41228	19.4445	2.56939	0.0192934	0.416684	0.344558	-3.14328	Rho GTPase-activating protein 23 OS=Mus musculus OX=10090 GN=Arhgap23 PE=1 SV=1	0	24.451	6	3	22	2	634	70.2	7.85	signal transduction;other biological processes	NA	enzyme regulator activity	NA	ENSMUSG00000049807	NA	NA
Adcy5	P84309	0.496739	1.41102	26.2036	-2.07731	0.0523525	0.521176	0.430963	-3.96648	Adenylate cyclase type 5 OS=Mus musculus OX=10090 GN=Adcy5 PE=1 SV=2	0	375.528	26	30	384	29	1262	139	7.06	other metabolic processes;signal transduction;other biological processes	plasma membrane;other membranes;cytoskeleton;other cytoplasmic organelle;other cell component	other molecular function	224129	ENSMUSG00000022840	Adenylate cyclase inhibitory pathway; Adrenaline,noradrenaline inhibits insulin secretion; Hedgehog 'off' state; PKA activation; G alpha (z) signalling events; Adenylate cyclase activating pathway	Purine metabolism; Chemokine signaling pathway; G Protein Signaling Pathways; Myometrial Relaxation and Contraction Pathways; Calcium Regulation in the Cardiac Cell
Tsnax	Q9QZE7	-0.495906	-1.41021	19.7967	1.53036	0.146724	0.651447	0.538684	-4.59335	Translin-associated protein X OS=Mus musculus OX=10090 GN=Tsnax PE=1 SV=1	0	46.649	23	5	14	5	290	32.9	6.55	RNA metabolism OR transcription;other metabolic processes;developmental processes;other biological processes	ER/Golgi;nucleus;other cell component	signal transduction activity or receptor binding;nucleic acid binding activity;other molecular function	53424	ENSMUSG00000056820	Small interfering RNA (siRNA) biogenesis	NA
Cops8	Q8VBV7	-0.495755	-1.41006	21.3779	3.30856	0.00390394	0.293542	0.242731	-1.79183	COP9 signalosome complex subunit 8 OS=Mus musculus OX=10090 GN=Cops8 PE=1 SV=1	0	84.264	43	5	35	5	209	23.2	5.2	cell organization and biogenesis;protein metabolism;other metabolic processes;signal transduction;other biological processes	cytosol;nucleus;other cell component	NA	108679	ENSMUSG00000034432	Cargo recognition for clathrin-mediated endocytosis; Neddylation; DNA Damage Recognition in GG-NER; Formation of TC-NER Pre-Incision Complex	NA
Luzp2	Q8BGY3	-0.494737	-1.40906	18.2207	2.18106	0.0435029	0.498211	0.411972	-3.77072	Leucine zipper protein 2 OS=Mus musculus OX=10090 GN=Luzp2 PE=2 SV=1	0	5.338	9	2	2	2	345	39	8.5	NA	non-structural extracellular	NA	233271	ENSMUSG00000063297	NA	NA
Ranbp6	Q8BIV3	0.494589	1.40892	18.6045	-3.879	0.00109848	0.226391	0.187203	-0.71244	Ran-binding protein 6 OS=Mus musculus OX=10090 GN=Ranbp6 PE=1 SV=3	0	15.2	1	1	5	1	1105	124.5	5.03	transport	nucleus;other cell component	other molecular function	240614	ENSMUSG00000074909	NA	NA
Blvra	Q9CY64	-0.494008	-1.40835	21.1954	1.65861	0.114505	0.622347	0.514621	-4.58538	Biliverdin reductase A OS=Mus musculus OX=10090 GN=Blvra PE=1 SV=1	0	50.227	22	6	41	6	295	33.5	7.02	other metabolic processes	cytosol	other molecular function	109778	ENSMUSG00000001999	Cytoprotection by HMOX1; Heme degradation	NA
Slc35g2	D3YVE8	-0.493939	-1.40828	18.8975	2.99447	0.00814517	0.31576	0.261103	-2.39555	Solute carrier family 35 member G2 OS=Mus musculus OX=10090 GN=Slc35g2 PE=1 SV=1	0	14.046	3	1	10	1	412	46.4	7.87	NA	plasma membrane;other membranes;ER/Golgi	NA	245020	ENSMUSG00000070287	NA	NA
Phf3	B2RQG2	0.492579	1.40696	21.781	-1.75465	0.0963152	0.603086	0.498694	-4.45152	PHD finger protein 3 OS=Mus musculus OX=10090 GN=Phf3 PE=1 SV=1	0.022	1.652	0	1	5	1	2025	225.4	6.7	RNA metabolism OR transcription;other metabolic processes	NA	other molecular function	213109	ENSMUSG00000048874	NA	NA
Rab9a	Q9R0M6	0.49191	1.40631	19.7352	-2.47843	0.0233221	0.422454	0.349329	-3.30156	Ras-related protein Rab-9A OS=Mus musculus OX=10090 GN=Rab9a PE=1 SV=1	0	15.783	19	3	8	2	201	22.9	5.66	transport;signal transduction;other biological processes	plasma membrane;other membranes;cytosol;ER/Golgi;other cytoplasmic organelle;other cell component	other molecular function	56382	ENSMUSG00000079316	RAB geranylgeranylation; Retrograde transport at the Trans-Golgi-Network; RAB GEFs exchange GTP for GDP on RABs; RHOBTB3 ATPase cycle	NA
Slc6a11	P31650	-0.491603	-1.40601	26.9058	1.81651	0.0859715	0.585319	0.484002	-4.36258	Sodium- and chloride-dependent GABA transporter 3 OS=Mus musculus OX=10090 GN=Slc6a11 PE=1 SV=2	0	179.117	18	10	179	9	627	69.9	6.98	transport;developmental processes;other biological processes	plasma membrane;other membranes;other cell component	transporter activity;other molecular function	243616	ENSMUSG00000030307	Na+/Cl- dependent neurotransmitter transporters; Creatine metabolism; Reuptake of GABA	NA
Sec14l2	Q99J08	-0.491513	-1.40592	21.1546	2.61552	0.0175111	0.407737	0.337159	-3.06212	SEC14-like protein 2 OS=Mus musculus OX=10090 GN=Sec14l2 PE=1 SV=1	0	18.259	11	4	13	4	403	46.3	7.11	other biological processes	cytosol;nucleus	enzyme regulator activity;other molecular function	67815	ENSMUSG00000003585	NA	NA
Trappc12	Q8K2L8	0.490915	1.40534	17.8168	-1.28753	0.216208	0.700365	0.579134	-4.90105	Trafficking protein particle complex subunit 12 OS=Mus musculus OX=10090 GN=Trappc12 PE=1 SV=2	0	18.312	3	2	5	2	797	87.6	4.81	cell cycle OR cell proliferation;cell organization and biogenesis;protein metabolism;other metabolic processes;transport;other biological processes	ER/Golgi;nucleus;other cell component	other molecular function	217449	ENSMUSG00000020628	RAB GEFs exchange GTP for GDP on RABs	NA
Pak1	G5E884	-0.490266	-1.4047	24.6405	2.34469	0.0307025	0.454997	0.376239	-3.52968	Non-specific serine/threonine protein kinase OS=Mus musculus OX=10090 GN=Pak1 PE=1 SV=1	0	254.056	51	19	193	12	544	60.6	5.86	cell organization and biogenesis;protein metabolism;other metabolic processes;stress response;developmental processes;signal transduction;other biological processes	plasma membrane;other membranes;cytosol;cytoskeleton;nucleus;other cell component	kinase activity;other molecular function	18479	ENSMUSG00000030774	NA	Signaling of Hepatocyte Growth Factor Receptor; Chemokine signaling pathway; IL-3 Signaling Pathway; Alpha6-Beta4 Integrin Signaling Pathway; MAPK signaling pathway; Regulation of Actin Cytoskeleton; FAS pathway and Stress induction of HSP regulation; EGFR1 Signaling Pathway; Integrin-mediated Cell Adhesion; Focal Adhesion
Ttc39c	G3X8X1	-0.490262	-1.4047	17.5943	1.79181	0.0933381	0.601171	0.49711	-4.26503	Tetratricopeptide repeat protein 39C OS=Mus musculus OX=10090 GN=Ttc39c PE=1 SV=2	0.002	3.65	3	2	3	2	522	58.9	7.5	NA	NA	NA	NA	ENSMUSG00000024424	NA	NA
Vbp1	P61759	-0.489513	-1.40397	20.7775	2.04736	0.0554941	0.528831	0.437292	-4.01359	Prefoldin subunit 3 OS=Mus musculus OX=10090 GN=Vbp1 PE=1 SV=2	0	42.298	33	5	23	5	196	22.4	6.28	cell organization and biogenesis;other biological processes	cytosol;nucleus;other cell component	cytoskeletal activity	22327	ENSMUSG00000031197	NA	NA
Numb	Q9QZS3	0.489512	1.40397	21.2925	-2.68789	0.0150269	0.38645	0.319557	-2.9337	Protein numb homolog OS=Mus musculus OX=10090 GN=Numb PE=1 SV=1	0	39.475	11	6	26	5	653	70.8	8.65	cell cycle OR cell proliferation;cell organization and biogenesis;developmental processes;other biological processes	plasma membrane;other membranes;nucleus;other cytoplasmic organelle;other cell component	other molecular function	18222	ENSMUSG00000021224	Recycling pathway of L1; Hedgehog 'on' state; Degradation of GLI1 by the proteasome	Delta-Notch Signaling Pathway; Notch Signaling Pathway
Gtpbp8	F6XXP5	0.488092	1.40259	17.9548	-3.64838	0.00198666	0.245481	0.202989	-1.20488	GTP-binding protein 8 (Fragment) OS=Mus musculus OX=10090 GN=Gtpbp8 PE=1 SV=1	0.004	2.533	4	1	1	1	234	26.3	8.24	NA	NA	other molecular function	NA	ENSMUSG00000022668	NA	NA
Lamp5	Q9D387	0.487936	1.40244	22.9363	-1.73586	0.0996624	0.608629	0.503277	-4.47811	Lysosome-associated membrane glycoprotein 5 OS=Mus musculus OX=10090 GN=Lamp5 PE=1 SV=2	0	26.234	11	3	38	3	280	31.7	6.14	other biological processes	plasma membrane;other membranes;ER/Golgi;other cytoplasmic organelle	NA	76161	ENSMUSG00000027270	NA	NA
Cyp2s1	D3Z7F1	0.486926	1.40146	18.4811	-2.28657	0.03531	0.475404	0.393113	-3.60234	Cytochrome P450 2S1 OS=Mus musculus OX=10090 GN=Cyp2s1 PE=1 SV=1	0	12.232	3	1	7	1	448	49.8	9.19	NA	other membranes	other molecular function	NA	ENSMUSG00000040703	NA	Metapathway biotransformation; Oxidation by Cytochrome P450
Aamdc	Q8R0P4	-0.486282	-1.40083	20.2502	2.32027	0.0338559	0.475404	0.393113	-3.51751	Mth938 domain-containing protein OS=Mus musculus OX=10090 GN=Aamdc PE=1 SV=1	0	16.291	28	3	9	3	122	13.2	7.99	other biological processes	other cell component	NA	66273	ENSMUSG00000035642	NA	NA
Got2	P05202	0.486164	1.40072	30.5032	-2.15219	0.0451907	0.501807	0.414946	-3.847	Aspartate aminotransferase, mitochondrial OS=Mus musculus OX=10090 GN=Got2 PE=1 SV=1	0	411.61	70	26	801	26	430	47.4	9	other metabolic processes;transport;developmental processes;other biological processes	plasma membrane;other membranes;mitochondrion;other cell component	other molecular function	14719	ENSMUSG00000031672	Gluconeogenesis; Aspartate and asparagine metabolism; Glyoxylate metabolism and glycine degradation; Glutamate and glutamine metabolism	Glycolysis and Gluconeogenesis; Alanine and aspartate metabolism
Fgfr1op2	Q9CRA9	0.486021	1.40058	19.4549	-2.2261	0.0390112	0.487024	0.402722	-3.72682	FGFR1 oncogene partner 2 homolog OS=Mus musculus OX=10090 GN=Fgfr1op2 PE=1 SV=1	0	25.018	17	4	6	3	253	29.4	5.83	stress response	other cell component	other molecular function	67529	ENSMUSG00000040242	NA	NA
Cyp2j9	Q924D1	-0.483371	-1.39801	17.8946	1.86309	0.0821327	0.583866	0.482801	-4.30563	Cytochrome P450 CYP2J9 OS=Mus musculus OX=10090 GN=Cyp2j9 PE=1 SV=1	0	29.369	13	5	6	5	502	57.9	7.75	other metabolic processes	other membranes;ER/Golgi;other cell component	other molecular function	74519	ENSMUSG00000015224	NA	NA
Pkia	P63248	-0.483253	-1.39789	18.6241	1.3818	0.18491	0.674832	0.558021	-4.88347	cAMP-dependent protein kinase inhibitor alpha OS=Mus musculus OX=10090 GN=Pkia PE=1 SV=2	0	38.97	71	3	4	3	76	8	4.54	other biological processes	nucleus;other cell component	enzyme regulator activity;other molecular function	18767	ENSMUSG00000027499	NA	Myometrial Relaxation and Contraction Pathways; Calcium Regulation in the Cardiac Cell
Cnr1	P47746	0.481373	1.39607	22.8453	-2.82328	0.011255	0.379206	0.313567	-2.69021	Cannabinoid receptor 1 OS=Mus musculus OX=10090 GN=Cnr1 PE=1 SV=1	0	27.165	6	3	40	3	473	52.8	8.27	cell-cell signaling;cell organization and biogenesis;transport;developmental processes;signal transduction;other biological processes	plasma membrane;other membranes;cytoskeleton;mitochondrion;other cell component	transporter activity;other molecular function	12801	ENSMUSG00000044288	G alpha (i) signalling events; Class A/1 (Rhodopsin-like receptors)	Non-odorant GPCRs; GPCRs, Class A Rhodopsin-like; Small Ligand GPCRs; GPCRs, Other
Pls1	Q3V0K9	-0.481372	-1.39607	18.8671	2.3177	0.0340272	0.475404	0.393113	-3.52147	Plastin-1 OS=Mus musculus OX=10090 GN=Pls1 PE=1 SV=1	0	31.646	11	5	21	2	630	70.4	5.38	cell organization and biogenesis;transport;developmental processes;other biological processes	cytoskeleton;other cell component	cytoskeletal activity;other molecular function	102502	ENSMUSG00000049493	NA	NA
Lrrc74b	Q14BP6	-0.479886	-1.39463	18.2595	3.23553	0.0048575	0.307908	0.25461	-1.96625	Leucine-rich repeat-containing protein 74B OS=Mus musculus OX=10090 GN=Lrrc74b PE=2 SV=1	0.008	2.072	3	1	1	1	391	41.7	6.02	NA	NA	NA	74685	ENSMUSG00000022759	NA	NA
Trio	Q0KL02	0.479106	1.39388	22.8834	-3.56426	0.00221459	0.245481	0.202989	-1.30907	Triple functional domain protein OS=Mus musculus OX=10090 GN=Trio PE=1 SV=3	0	139.727	9	22	103	19	3102	347.6	6.35	cell organization and biogenesis;protein metabolism;other metabolic processes;developmental processes;other biological processes	other cytoplasmic organelle;other cell component	enzyme regulator activity;kinase activity;other molecular function	223435	ENSMUSG00000022263	CDC42 GTPase cycle; RHOA GTPase cycle; G alpha (q) signalling events; DCC mediated attractive signaling; RAC1 GTPase cycle; RHOG GTPase cycle; RAC2 GTPase cycle; NRAGE signals death through JNK; G alpha (12/13) signalling events; RAC3 GTPase cycle; RHOJ GTPase cycle	NA
Mdh1	P14152	-0.478257	-1.39306	27.7113	2.25841	0.0365623	0.479627	0.396605	-3.67362	Malate dehydrogenase, cytoplasmic OS=Mus musculus OX=10090 GN=Mdh1 PE=1 SV=3	0	245.079	41	14	312	14	334	36.5	6.58	other metabolic processes	cytosol	other molecular function	17449	ENSMUSG00000020321	Gluconeogenesis	Glycolysis and Gluconeogenesis; TCA Cycle
Tmsb10	A0A0N4SVF0	0.478207	1.39301	20.3991	-2.05484	0.0590348	0.535997	0.443218	-3.88587	Thymosin beta-10 OS=Mus musculus OX=10090 GN=Tmsb10 PE=1 SV=1	0	15.2	22	1	8	1	67	7.3	9.25	cell organization and biogenesis	cytoskeleton	cytoskeletal activity	NA	ENSMUSG00000079523	NA	NA
Dlgap4	B1AZP2	0.477567	1.39239	22.8135	-2.74962	0.0131771	0.381635	0.315575	-2.82317	Disks large-associated protein 4 OS=Mus musculus OX=10090 GN=Dlgap4 PE=1 SV=1	0	120.372	12	9	96	8	992	108	7.08	other biological processes	plasma membrane;other membranes;other cell component	other molecular function	228836	ENSMUSG00000061689	Neurexins and neuroligins	NA
Far1	Q922J9	0.475421	1.39032	19.2529	-1.78228	0.0915676	0.596814	0.493507	-4.41204	Fatty acyl-CoA reductase 1 OS=Mus musculus OX=10090 GN=Far1 PE=1 SV=1	0.009	2.036	3	1	2	1	515	59.4	9.19	other metabolic processes	other membranes;other cytoplasmic organelle;other cell component	other molecular function	67420	ENSMUSG00000030759	Wax biosynthesis	NA
Arhgap39	G3X932	-0.47506	-1.38998	20.2117	2.70533	0.0144807	0.381635	0.315575	-2.90257	Rho GTPase-activating protein 39 OS=Mus musculus OX=10090 GN=Arhgap39 PE=1 SV=1	0	38.296	7	6	10	6	1109	125.3	7.97	cell organization and biogenesis;signal transduction	cytoskeleton;other cell component	NA	223666	ENSMUSG00000033697	NA	NA
Irgq	Q8VIM9	-0.474775	-1.3897	19.6266	2.50723	0.0219678	0.417935	0.345592	-3.25171	Immunity-related GTPase family Q protein OS=Mus musculus OX=10090 GN=Irgq PE=1 SV=1	0	13.823	5	2	8	2	583	59.3	4.83	NA	NA	other molecular function	210146	ENSMUSG00000041037	NA	NA
Strn3	B2RQS1	-0.47318	-1.38817	17.9072	3.31989	0.00433006	0.296406	0.245099	-1.8687	Striatin-3 OS=Mus musculus OX=10090 GN=Strn3 PE=1 SV=1	0	60.914	16	7	52	1	712	77.7	5.22	NA	other membranes	other molecular function	94186	ENSMUSG00000020954	NA	NA
Map2k4	P47809	-0.472915	-1.38791	22.3057	2.75141	0.013127	0.381635	0.315575	-2.81996	Dual specificity mitogen-activated protein kinase kinase 4 OS=Mus musculus OX=10090 GN=Map2k4 PE=1 SV=2	0	88.489	31	10	45	10	397	44.1	8.07	protein metabolism;other metabolic processes;stress response;developmental processes;signal transduction;other biological processes	cytosol;nucleus;other cell component	kinase activity;other molecular function	26398	ENSMUSG00000033352	Oxidative Stress Induced Senescence; FCERI mediated MAPK activation; JNK (c-Jun kinases) phosphorylation and activation mediated by activated human TAK1	Apoptosis; Oxidative Damage; MicroRNAs in Cardiomyocyte Hypertrophy; MAPK Cascade; p38 MAPK Signaling Pathway; IL-6 signaling Pathway; MAPK signaling pathway; FAS pathway and Stress induction of HSP regulation; Insulin Signaling
Rab3gap1	Q80UJ7	-0.472579	-1.38759	24.9597	2.4501	0.0247305	0.431361	0.356694	-3.35036	Rab3 GTPase-activating protein catalytic subunit OS=Mus musculus OX=10090 GN=Rab3gap1 PE=1 SV=4	0	91.769	14	12	39	12	981	110.1	5.73	cell-cell signaling;cell organization and biogenesis;transport;developmental processes;signal transduction;other biological processes	ER/Golgi;other cell component	enzyme regulator activity;other molecular function	226407	ENSMUSG00000036104	RAB GEFs exchange GTP for GDP on RABs; COPI-independent Golgi-to-ER retrograde traffic	NA
Cotl1	Q9CQI6	-0.472056	-1.38709	23.9809	1.31384	0.205388	0.696417	0.575869	-5.01938	Coactosin-like protein OS=Mus musculus OX=10090 GN=Cotl1 PE=1 SV=3	0	42.173	51	8	72	8	142	15.9	5.4	cell organization and biogenesis;stress response	plasma membrane;other membranes;cytosol;cytoskeleton;nucleus	cytoskeletal activity;other molecular function	72042	ENSMUSG00000031827	Neutrophil degranulation	NA
Gramd4	D6RET7	-0.471682	-1.38672	18.49	2.76611	0.0137626	0.381635	0.315575	-2.80572	GRAM domain-containing protein 4 OS=Mus musculus OX=10090 GN=Gramd4 PE=1 SV=1	0	5.382	7	2	2	1	323	37.6	8.13	other biological processes	other membranes	NA	NA	ENSMUSG00000035900	NA	NA
Mto1	Q923Z3	0.470538	1.38563	18.4308	-1.84192	0.0820142	0.583866	0.482801	-4.32547	Protein MTO1 homolog, mitochondrial OS=Mus musculus OX=10090 GN=Mto1 PE=2 SV=1	0	11.339	4	2	8	2	669	74.3	8.92	RNA metabolism OR transcription;other metabolic processes	mitochondrion	other molecular function	68291	NA	NA	NA
Tomm34	Q9CYG7	0.470364	1.38546	20.0634	-3.51668	0.00246163	0.246274	0.203645	-1.39914	Mitochondrial import receptor subunit TOM34 OS=Mus musculus OX=10090 GN=Tomm34 PE=1 SV=1	0	38.809	14	3	19	3	309	34.3	9.14	cell organization and biogenesis;transport	other membranes;cytosol;mitochondrion	other molecular function	67145	ENSMUSG00000018322	NA	NA
Bckdhb	Q6P3A8	-0.469821	-1.38494	20.9188	2.5648	0.0194797	0.416684	0.344558	-3.15131	2-oxoisovalerate dehydrogenase subunit beta, mitochondrial OS=Mus musculus OX=10090 GN=Bckdhb PE=1 SV=2	0	53.249	12	3	51	3	390	42.9	6.7	other metabolic processes;other biological processes	other membranes;mitochondrion;nucleus	other molecular function	12040	ENSMUSG00000032263	Branched-chain amino acid catabolism; Glyoxylate metabolism and glycine degradation	NA
Angel2	Q8K1C0	0.469601	1.38473	20.2047	-2.14687	0.0456685	0.502922	0.415868	-3.85557	Protein angel homolog 2 OS=Mus musculus OX=10090 GN=Angel2 PE=1 SV=1	0	24.187	10	3	20	3	544	62.4	8.21	RNA metabolism OR transcription;other metabolic processes;other biological processes	nucleus;other cell component	nucleic acid binding activity;other molecular function	52477	ENSMUSG00000026634	NA	NA
Acot11	Q8VHQ9	-0.468801	-1.38396	21.9968	3.16145	0.00539742	0.307908	0.25461	-2.06738	Acyl-coenzyme A thioesterase 11 OS=Mus musculus OX=10090 GN=Acot11 PE=1 SV=1	0	105.106	24	8	44	8	594	67.3	6.8	other metabolic processes;stress response;signal transduction;other biological processes	cytosol;mitochondrion;other cell component	other molecular function	329910	ENSMUSG00000034853	Mitochondrial Fatty Acid Beta-Oxidation	NA
Evc	D3YUJ0	0.466291	1.38155	20.2834	-1.93814	0.0684431	0.548792	0.453798	-4.18194	Ellis-van Creveld syndrome protein homolog OS=Mus musculus OX=10090 GN=Evc PE=1 SV=1	0.009	2.036	1	1	3	1	857	97.5	6.64	signal transduction	plasma membrane;other membranes;cytoskeleton;other cell component	NA	NA	ENSMUSG00000029122	NA	NA
Adamts9	E9PUN6	-0.465689	-1.38098	17.7153	1.62281	0.123014	0.634995	0.52508	-4.58358	A disintegrin-like and metallopeptidase (reprolysin type) with thrombospondin type 1 motif, 9 OS=Mus musculus OX=10090 GN=Adamts9 PE=1 SV=1	0.051	1.167	0	1	1	1	1931	215.6	7.64	cell organization and biogenesis;protein metabolism;other metabolic processes;other biological processes	non-structural extracellular;extracellular matrix;ER/Golgi;other cell component	other molecular function	NA	ENSMUSG00000030022	O-glycosylation of TSR domain-containing proteins	NA
Scg2	Q03517	-0.465548	-1.38084	21.5553	1.15684	0.262449	0.741556	0.613195	-5.19014	Secretogranin-2 OS=Mus musculus OX=10090 GN=Scg2 PE=1 SV=1	0	157.671	39	17	63	17	617	70.6	4.75	developmental processes;signal transduction;other biological processes	non-structural extracellular;other cell component	signal transduction activity or receptor binding	20254	ENSMUSG00000050711	Regulation of Insulin-like Growth Factor (IGF) transport and uptake by Insulin-like Growth Factor Binding Proteins (IGFBPs); Post-translational protein phosphorylation	NA
Ttc23l	A6H6E9	-0.462349	-1.37778	18.8596	1.50674	0.154087	0.655583	0.542104	-4.62231	Tetratricopeptide repeat protein 23-like OS=Mus musculus OX=10090 GN=Ttc23l PE=2 SV=1	0.035	1.427	4	1	3	1	458	51.5	8.13	NA	cytoskeleton;other cell component	NA	75777	ENSMUSG00000022249	NA	NA
Eno1	P17182	-0.460781	-1.37629	29.1794	2.74203	0.0133924	0.381635	0.315575	-2.83682	Alpha-enolase OS=Mus musculus OX=10090 GN=Eno1 PE=1 SV=3	0	558.337	69	27	666	24	434	47.1	6.8	other metabolic processes;developmental processes;other biological processes	plasma membrane;other membranes;cytosol;other cell component	nucleic acid binding activity;other molecular function	13806; 433182	ENSMUSG00000059040; ENSMUSG00000063524	Gluconeogenesis; Glycolysis	Glycolysis and Gluconeogenesis
NA	P28028	-0.459343	-1.37492	20.4559	3.26367	0.00431051	0.296406	0.245099	-1.87614	Serine/threonine-protein kinase B-raf OS=Mus musculus OX=10090 GN=Braf PE=1 SV=3	0	37.293	6	4	7	4	804	88.7	7.65	NA	NA	NA	NA	NA	NA	NA
Hspa1a	Q61696	-0.459206	-1.37479	21.4392	1.79749	0.0890436	0.596814	0.493507	-4.39015	Heat shock 70 kDa protein 1A OS=Mus musculus OX=10090 GN=Hspa1a PE=1 SV=2	0	177.158	29	14	144	9	641	70	5.72	cell organization and biogenesis;DNA metabolism;RNA metabolism OR transcription;other metabolic processes;stress response;transport;other biological processes	plasma membrane;other membranes;cytosol;cytoskeleton;mitochondrion;nucleus;other cell component	signal transduction activity or receptor binding;other molecular function	193740	ENSMUSG00000091971	Neutrophil degranulation; Regulation of HSF1-mediated heat shock response; HSP90 chaperone cycle for steroid hormone receptors (SHR); AUF1 (hnRNP D0) binds and destabilizes mRNA; Attenuation phase	Apoptosis Modulation by HSP70; MAPK signaling pathway
Ankrd63	A2ARS0	0.458006	1.37364	24.1225	-1.32351	0.202219	0.693491	0.57345	-5.00828	Ankyrin repeat domain-containing protein 63 OS=Mus musculus OX=10090 GN=Ankrd63 PE=1 SV=1	0	112.405	28	8	105	8	390	41	10.83	NA	NA	NA	383787	ENSMUSG00000078137	NA	NA
Thop1	A0A0R4IZY0	0.45798	1.37362	21.0281	-1.87068	0.0777279	0.573789	0.474468	-4.28305	Thimet oligopeptidase OS=Mus musculus OX=10090 GN=Thop1 PE=1 SV=1	0	77.328	17	9	40	9	687	78	5.99	protein metabolism;other metabolic processes	NA	other molecular function	50492	ENSMUSG00000004929	NA	NA
Rbbp9	O88851	-0.457335	-1.373	19.9112	2.00152	0.0606333	0.535997	0.443218	-4.08491	Putative hydrolase RBBP9 OS=Mus musculus OX=10090 GN=Rbbp9 PE=1 SV=2	0	23.595	27	3	11	3	186	20.9	5.97	other biological processes	nucleus	other molecular function	26450	ENSMUSG00000027428	NA	NA
Wdr26	E0CYH4	0.457293	1.37296	18.0688	-1.41054	0.177513	0.668448	0.552742	-4.76479	WD repeat-containing protein 26 (Fragment) OS=Mus musculus OX=10090 GN=Wdr26 PE=1 SV=1	0	15.89	5	2	9	2	625	68.8	6.15	NA	NA	NA	226757	ENSMUSG00000038733	NA	NA
Calb2	Q08331	-0.457032	-1.37272	23.9929	1.73473	0.099867	0.608629	0.503277	-4.47971	Calretinin OS=Mus musculus OX=10090 GN=Calb2 PE=1 SV=3	0	103.954	48	12	97	11	271	31.4	5.02	other biological processes	plasma membrane;other membranes;cytosol;cytoskeleton;nucleus;other cell component	other molecular function	12308	ENSMUSG00000003657	NA	NA
Slc25a18	Q9DB41	-0.456933	-1.37262	23.7018	1.91219	0.0718906	0.55731	0.460842	-4.22109	Mitochondrial glutamate carrier 2 OS=Mus musculus OX=10090 GN=Slc25a18 PE=1 SV=4	0	77.875	27	10	91	7	320	34.1	9.19	other metabolic processes;transport	other membranes	transporter activity	71803	ENSMUSG00000004902	Organic anion transporters	NA
Tesc	Q9JKL5	0.456841	1.37253	21.3835	-2.71655	0.0141394	0.381635	0.315575	-2.88251	Calcineurin B homologous protein 3 OS=Mus musculus OX=10090 GN=Tesc PE=1 SV=2	0	37.224	29	5	21	5	214	24.6	4.98	protein metabolism;other metabolic processes;transport;developmental processes;other biological processes	plasma membrane;other membranes;cytosol;nucleus;other cell component	enzyme regulator activity;other molecular function	57816	ENSMUSG00000029359	NA	NA
Pdxp	P60487	-0.455926	-1.37166	22.969	1.68345	0.109538	0.619736	0.512462	-4.55126	Pyridoxal phosphate phosphatase OS=Mus musculus OX=10090 GN=Pdxp PE=1 SV=1	0	82.075	23	5	70	4	292	31.5	5.74	cell organization and biogenesis;protein metabolism;other metabolic processes;other biological processes	plasma membrane;other membranes;cytosol;cytoskeleton;other cell component	other molecular function	57028	ENSMUSG00000116165	NA	NA
Sugt1	Q9CX34	-0.455433	-1.37119	21.5992	3.00555	0.00758897	0.31576	0.261103	-2.35671	Protein SGT1 homolog OS=Mus musculus OX=10090 GN=Sugt1 PE=1 SV=3	0	68.318	34	9	18	9	336	38.1	5.45	other biological processes	nucleus;other cell component	NA	67955	ENSMUSG00000022024	The NLRP3 inflammasome	NA
Pla2g15	Q8VEB4	0.45496	1.37075	18.8713	-1.44469	0.166711	0.667105	0.551631	-4.80868	Phospholipase A2 group XV OS=Mus musculus OX=10090 GN=Pla2g15 PE=1 SV=1	0	18.411	11	3	6	3	412	47.3	6.47	other metabolic processes	non-structural extracellular;other membranes;nucleus;other cytoplasmic organelle;other cell component	other molecular function	192654	ENSMUSG00000031903	Hydrolysis of LPC	NA
Lrriq1	Q0P5X1	-0.454224	-1.37005	19.7978	0.837483	0.413296	0.828301	0.684925	-5.4788	Leucine-rich repeat and IQ domain-containing protein 1 OS=Mus musculus OX=10090 GN=Lrriq1 PE=2 SV=2	0.013	1.997	0	1	1	1	1673	191.7	5.66	NA	other cell component	other molecular function	74978	ENSMUSG00000019892	NA	NA
Acyp2	P56375	-0.454193	-1.37002	21.5634	2.11745	0.0483947	0.511453	0.422922	-3.90273	Acylphosphatase-2 OS=Mus musculus OX=10090 GN=Acyp2 PE=1 SV=2	0	20.755	29	3	13	3	106	11.9	9.26	NA	NA	other molecular function	75572	ENSMUSG00000060923	NA	NA
Rpl30	P62889	0.453817	1.36966	20.482	-1.9732	0.0640187	0.543391	0.449332	-4.1285	60S ribosomal protein L30 OS=Mus musculus OX=10090 GN=Rpl30 PE=1 SV=2	0	6.975	25	3	11	3	115	12.8	9.63	protein metabolism;other metabolic processes;stress response;other biological processes	cytosol;translational apparatus;nucleus;other cell component	nucleic acid binding activity;other molecular function	19946	ENSMUSG00000058600	L13a-mediated translational silencing of Ceruloplasmin expression; SRP-dependent cotranslational protein targeting to membrane; Major pathway of rRNA processing in the nucleolus and cytosol; Formation of a pool of free 40S subunits; GTP hydrolysis and joining of the 60S ribosomal subunit; Nonsense Mediated Decay (NMD) independent of the Exon Junction Complex (EJC); Nonsense Mediated Decay (NMD) e…	Selenium metabolism/Selenoproteins; Cytoplasmic Ribosomal Proteins; TNF-alpha NF-kB Signaling Pathway
Arl3	Q9WUL7	-0.452283	-1.3682	21.0863	2.43792	0.0253605	0.432776	0.357864	-3.37127	ADP-ribosylation factor-like protein 3 OS=Mus musculus OX=10090 GN=Arl3 PE=1 SV=1	0	50.193	34	4	22	4	182	20.5	7.24	cell cycle OR cell proliferation;cell organization and biogenesis;transport;developmental processes;signal transduction;other biological processes	other membranes;cytoskeleton;ER/Golgi;nucleus;other cell component	cytoskeletal activity;other molecular function	56350	ENSMUSG00000025035	Trafficking of myristoylated proteins to the cilium	NA
Ndrg2	Q9QYG0	-0.451816	-1.36776	25.4037	2.18123	0.0426629	0.494639	0.409019	-3.80004	Protein NDRG2 OS=Mus musculus OX=10090 GN=Ndrg2 PE=1 SV=1	0	262.436	49	11	190	3	371	40.8	5.4	cell-cell signaling;cell organization and biogenesis;developmental processes;signal transduction;other biological processes	ER/Golgi;nucleus;other cell component	NA	29811	ENSMUSG00000004558	NA	NA
Ube2d1	P61080	-0.450725	-1.36673	18.6683	2.03898	0.060779	0.535997	0.443218	-3.90726	Ubiquitin-conjugating enzyme E2 D1 OS=Mus musculus OX=10090 GN=Ube2d1 PE=1 SV=1	0.002	3.14	7	1	1	1	147	16.6	7.42	protein metabolism;other metabolic processes;other biological processes	nucleus;other cell component	other molecular function	216080	ENSMUSG00000019927	Senescence-Associated Secretory Phenotype (SASP); Peroxisomal protein import; Downstream TCR signaling; FCERI mediated NF-kB activation; Neddylation; Antigen processing: Ubiquitination & Proteasome degradation; Autodegradation of Cdh1 by Cdh1:APC/C; APC/C:Cdc20 mediated degradation of Securin; APC/C:Cdh1 mediated degradation of Cdc20 and other APC/C:Cdh1 targeted proteins in late mitosis/early G1…	Proteasome Degradation
Myadm	A0A0N4SW94	0.450595	1.3666	21.7388	-3.38372	0.00330613	0.277293	0.229294	-1.65033	Myeloid-associated differentiation marker (Fragment) OS=Mus musculus OX=10090 GN=Myadm PE=1 SV=1	0	32.936	42	3	15	3	81	8.6	8.38	NA	other membranes	NA	NA	ENSMUSG00000068566	NA	NA
Kcnc2	Q14B80	-0.449719	-1.36577	19.1996	2.26797	0.0358655	0.475404	0.393113	-3.65781	Potassium voltage-gated channel subfamily C member 2 OS=Mus musculus OX=10090 GN=Kcnc2 PE=1 SV=1	0	29.246	6	3	18	2	642	70.5	7.69	cell organization and biogenesis;stress response;transport;signal transduction;other biological processes	plasma membrane;other membranes;other cell component	transporter activity;other molecular function	268345	ENSMUSG00000035681	Voltage gated Potassium channels; Glucagon-like Peptide-1 (GLP1) regulates insulin secretion	NA
Fkbp4	P30416	-0.44954	-1.3656	22.4487	2.36283	0.0295872	0.449995	0.372102	-3.49909	Peptidyl-prolyl cis-trans isomerase FKBP4 OS=Mus musculus OX=10090 GN=Fkbp4 PE=1 SV=5	0	71.955	25	9	36	9	458	51.5	5.72	cell organization and biogenesis;protein metabolism;other metabolic processes;transport;developmental processes;signal transduction;other biological processes	cytosol;cytoskeleton;mitochondrion;nucleus;other cell component	signal transduction activity or receptor binding;cytoskeletal activity;other molecular function	14228	ENSMUSG00000030357	HSP90 chaperone cycle for steroid hormone receptors (SHR); Estrogen-dependent gene expression; Attenuation phase	NA
Hba-a1	Q91VB8	0.448669	1.36478	25.3418	-2.09811	0.0502663	0.517952	0.428296	-3.93353	Alpha globin 1 OS=Mus musculus OX=10090 GN=Hba-a1 PE=1 SV=1	0	178.971	54	6	140	6	142	15.1	8.22	transport;developmental processes;other biological processes	non-structural extracellular;cytosol;translational apparatus;other cell component	other molecular function	110257; 15122	ENSMUSG00000069917; ENSMUSG00000069919	NA	NA
Prdx6	Q6GT24	-0.448434	-1.36456	22.2129	1.86256	0.0822103	0.583866	0.482801	-4.30638	Peroxiredoxin-6 OS=Mus musculus OX=10090 GN=Prdx6 PE=1 SV=1	0	263.028	78	15	267	1	224	24.8	6.37	other biological processes	NA	other molecular function	11758	ENSMUSG00000026701	NA	Oxidative Stress and Redox Pathway
Tmem178b	A0A5F8MQ13	0.447649	1.36382	19.8575	-2.22912	0.0387763	0.486803	0.402539	-3.72187	Transmembrane protein 178B OS=Mus musculus OX=10090 GN=Tmem178b PE=1 SV=1	0	17.851	7	2	13	2	294	33.3	9.17	NA	other membranes	NA	NA	ENSMUSG00000057716	NA	NA
C1qb	P14106	0.447482	1.36366	19.2389	-2.55188	0.0206217	0.417491	0.345225	-3.18939	Complement C1q subcomponent subunit B OS=Mus musculus OX=10090 GN=C1qb PE=1 SV=2	0	13.097	8	2	2	1	253	26.7	8.15	cell organization and biogenesis;stress response;developmental processes;other biological processes	non-structural extracellular;other cell component	NA	12260	ENSMUSG00000036905	Initial triggering of complement; Classical antibody-mediated complement activation; Regulation of Complement cascade	Oxidative Damage; Complement Activation, Classical Pathway; Microglia Pathogen Phagocytosis Pathway
Erlin2	Q8BFZ9	-0.446817	-1.36303	23.1303	3.55724	0.00224945	0.245481	0.202989	-1.32237	Erlin-2 OS=Mus musculus OX=10090 GN=Erlin2 PE=1 SV=1	0	81.479	39	10	68	9	340	37.8	5.5	protein metabolism;other metabolic processes;stress response;signal transduction;other biological processes	plasma membrane;other membranes;cytosol;ER/Golgi;other cell component	other molecular function	244373	ENSMUSG00000031483	ABC-family proteins mediated transport	NA
Cops7a	Q9CZ04	-0.446345	-1.36258	21.6597	2.15316	0.0451042	0.501807	0.414946	-3.84544	COP9 signalosome complex subunit 7a OS=Mus musculus OX=10090 GN=Cops7a PE=1 SV=2	0	39.108	20	4	24	4	275	30.2	7.87	cell organization and biogenesis;protein metabolism;other metabolic processes	cytosol;nucleus	NA	26894	ENSMUSG00000030127	Cargo recognition for clathrin-mediated endocytosis; Formation of TC-NER Pre-Incision Complex; Neddylation; DNA Damage Recognition in GG-NER	NA
Mfsd4a	F7D4J0	0.446084	1.36234	18.0193	-1.895	0.0742584	0.565027	0.467223	-4.24685	Major facilitator superfamily domain-containing protein 4A (Fragment) OS=Mus musculus OX=10090 GN=Mfsd4a PE=1 SV=1	0.016	1.951	5	1	1	1	406	44.5	7.8	NA	other membranes	NA	NA	ENSMUSG00000059149	NA	NA
Akap12	A0A668KLV9	-0.445868	-1.36213	20.2319	1.55718	0.136823	0.643624	0.532215	-4.72092	A-kinase anchor protein 12 OS=Mus musculus OX=10090 GN=Akap12 PE=1 SV=1	0	53.745	9	8	23	8	1604	172.5	4.48	other biological processes	other membranes	other molecular function	NA	ENSMUSG00000038587	NA	NA
Kcnq2	B7ZBV9	0.445243	1.36154	22.2547	-3.77423	0.00138747	0.227892	0.188444	-0.911033	Potassium voltage-gated channel subfamily KQT member 2 OS=Mus musculus OX=10090 GN=Kcnq2 PE=1 SV=1	0	85.621	14	10	77	9	870	95.7	9.23	transport;other biological processes	plasma membrane;other membranes	transporter activity;cytoskeletal activity;other molecular function	16536	ENSMUSG00000016346	NA	Splicing factor NOVA regulated synaptic proteins
Cops3	O88543	-0.444871	-1.36119	21.6574	2.28491	0.0346606	0.475404	0.393113	-3.6297	COP9 signalosome complex subunit 3 OS=Mus musculus OX=10090 GN=Cops3 PE=1 SV=3	0	86.213	28	8	54	8	423	47.8	6.65	protein metabolism;other metabolic processes;developmental processes	cytosol;nucleus	NA	26572	ENSMUSG00000019373	Neddylation; DNA Damage Recognition in GG-NER; Formation of TC-NER Pre-Incision Complex; Cargo recognition for clathrin-mediated endocytosis	TNF-alpha NF-kB Signaling Pathway
Ppp6r3	G5E8R4	-0.444141	-1.3605	19.5715	2.2147	0.0399111	0.490124	0.405285	-3.74551	Serine/threonine-protein phosphatase 6 regulatory subunit 3 OS=Mus musculus OX=10090 GN=Ppp6r3 PE=1 SV=1	0	29.39	5	3	19	3	873	97.8	4.58	other biological processes	plasma membrane;other membranes;cytosol;nucleus	other molecular function	52036	ENSMUSG00000024908	NA	NA
Adprs	Q8CG72	-0.443151	-1.35957	20.5919	2.19774	0.0412844	0.493348	0.407951	-3.77319	ADP-ribose glycohydrolase ARH3 OS=Mus musculus OX=10090 GN=Adprs PE=1 SV=1	0	40.388	13	4	22	4	370	39.4	4.96	protein metabolism;DNA metabolism;other metabolic processes;stress response	mitochondrion;nucleus;other cell component	other molecular function	100206	ENSMUSG00000042558	POLB-Dependent Long Patch Base Excision Repair	NA
Ndrg2	A0A2I3BPW0	-0.442738	-1.35918	18.7496	2.18012	0.0445156	0.498211	0.411972	-3.75263	N-myc downstream-regulated gene 2 protein (Fragment) OS=Mus musculus OX=10090 GN=Ndrg2 PE=1 SV=1	0	235.834	62	9	164	1	273	30.5	5.11	cell-cell signaling;developmental processes;signal transduction;other biological processes	other cell component	NA	NA	ENSMUSG00000004558	NA	NA
Sparc	A0A1L1SSH9	-0.442711	-1.35916	19.0427	2.01885	0.0586423	0.535997	0.443218	-4.05806	Osteonectin OS=Mus musculus OX=10090 GN=Sparc PE=1 SV=1	0	17.157	7	2	8	2	332	37.8	5	NA	non-structural extracellular;extracellular matrix;other membranes	other molecular function	NA	ENSMUSG00000018593	NA	NA
Slc18a2	Q8BRU6	0.442391	1.35885	21.6306	-1.78042	0.0918813	0.596814	0.493507	-4.41472	Synaptic vesicular amine transporter OS=Mus musculus OX=10090 GN=Slc18a2 PE=1 SV=1	0	36.323	5	2	46	2	517	55.7	6.23	cell-cell signaling;transport;developmental processes;other biological processes	other membranes;cytoskeleton;ER/Golgi;other cell component	transporter activity;other molecular function	214084	ENSMUSG00000025094	Dopamine Neurotransmitter Release Cycle; Serotonin Neurotransmitter Release Cycle; Norepinephrine Neurotransmitter Release Cycle; Na+/Cl- dependent neurotransmitter transporters	Dopaminergic Neurogenesis
Napepld	Q8BH82	-0.440681	-1.35724	19.3727	1.79405	0.0896091	0.596814	0.493507	-4.39511	N-acyl-phosphatidylethanolamine-hydrolyzing phospholipase D OS=Mus musculus OX=10090 GN=Napepld PE=1 SV=1	0.002	3.554	6	2	2	2	396	45.8	5.94	other metabolic processes;stress response;other biological processes	other membranes;cytosol;ER/Golgi;nucleus;other cytoplasmic organelle;other cell component	other molecular function	242864	ENSMUSG00000044968	NA	NA
Nav1	Q8CH77	-0.440681	-1.35724	21.5121	2.33356	0.031406	0.461949	0.381987	-3.5484	Neuron navigator 1 OS=Mus musculus OX=10090 GN=Nav1 PE=1 SV=2	0.049	1.203	1	1	3	1	1875	202.2	8.06	cell organization and biogenesis;developmental processes	cytoskeleton;other cell component	NA	215690	ENSMUSG00000009418	NA	NA
Cops4	O88544	-0.440543	-1.35711	23.7177	2.50371	0.0221291	0.417935	0.345592	-3.2578	COP9 signalosome complex subunit 4 OS=Mus musculus OX=10090 GN=Cops4 PE=1 SV=1	0	194.969	59	18	152	18	406	46.3	5.83	protein metabolism;other metabolic processes	cytosol;ER/Golgi;nucleus;other cell component	NA	26891	ENSMUSG00000035297	Neddylation; DNA Damage Recognition in GG-NER; Formation of TC-NER Pre-Incision Complex; Cargo recognition for clathrin-mediated endocytosis; RHOBTB1 GTPase cycle	NA
Sncb	Q91ZZ3	-0.438355	-1.35506	25.1473	2.80947	0.0115933	0.379795	0.314054	-2.71521	Beta-synuclein OS=Mus musculus OX=10090 GN=Sncb PE=1 SV=1	0	127.424	56	7	162	3	133	14	4.37	cell-cell signaling;cell organization and biogenesis;other metabolic processes;transport;other biological processes	other cell component	cytoskeletal activity;other molecular function	104069	ENSMUSG00000034891	NA	NA
Spesp1	Q9D5A0	-0.437931	-1.35466	22.3207	3.4165	0.0030745	0.264869	0.219021	-1.58847	Sperm equatorial segment protein 1 OS=Mus musculus OX=10090 GN=Spesp1 PE=1 SV=2	0.018	1.847	2	1	5	1	399	44.7	5.3	cell organization and biogenesis;developmental processes;other biological processes	other cell component	NA	66712	ENSMUSG00000046846	NA	NA
Mmaa	Q8C7H1	0.437155	1.35393	21.9776	-2.44573	0.0249549	0.431681	0.356959	-3.35787	Methylmalonic aciduria type A homolog, mitochondrial OS=Mus musculus OX=10090 GN=Mmaa PE=1 SV=1	0	60.215	19	7	42	7	415	45.9	9.32	NA	mitochondrion;other cell component	other molecular function	109136	ENSMUSG00000037022	Cobalamin (Cbl, vitamin B12) transport and metabolism; Propionyl-CoA catabolism	NA
Dgkb	Q6NS52	0.437073	1.35385	23.8231	-2.00625	0.0600834	0.535997	0.443218	-4.07759	Diacylglycerol kinase beta OS=Mus musculus OX=10090 GN=Dgkb PE=1 SV=2	0	181.827	21	13	117	13	802	90.2	7.93	other metabolic processes;signal transduction;other biological processes	plasma membrane;other membranes;cytosol;other cell component	kinase activity;other molecular function	217480	ENSMUSG00000036095	Effects of PIP2 hydrolysis	NA
Dctn5	Q9QZB9	-0.436557	-1.35337	20.7675	1.95835	0.0658595	0.543391	0.449332	-4.15119	Dynactin subunit 5 OS=Mus musculus OX=10090 GN=Dctn5 PE=1 SV=1	0	18.939	12	2	15	2	182	20.1	8.02	developmental processes	other membranes;cytoskeleton;nucleus;other cell component	NA	59288	ENSMUSG00000030868	MHC class II antigen presentation; COPI-mediated anterograde transport; HSP90 chaperone cycle for steroid hormone receptors (SHR); COPI-independent Golgi-to-ER retrograde traffic	NA
Lsm14b	Q8CGC4	-0.436535	-1.35335	17.2289	2.41353	0.0273576	0.447336	0.369903	-3.39491	Protein LSM14 homolog B OS=Mus musculus OX=10090 GN=Lsm14b PE=1 SV=3	0.008	2.123	3	1	1	1	385	42.3	9.63	developmental processes;other biological processes	NA	nucleic acid binding activity	241846	ENSMUSG00000039108	NA	NA
Clvs1	Q9D4C9	-0.43638	-1.3532	21.6983	2.76535	0.0127419	0.381635	0.315575	-2.79488	Clavesin-1 OS=Mus musculus OX=10090 GN=Clvs1 PE=1 SV=1	0	66.374	25	7	41	7	354	40.6	6.73	cell organization and biogenesis	other membranes;ER/Golgi;other cytoplasmic organelle;other cell component	other molecular function	74438	ENSMUSG00000041216	Lysosome Vesicle Biogenesis	NA
Psmd3	P14685	-0.436327	-1.35315	22.5006	3.25837	0.00436112	0.296406	0.245099	-1.88607	26S proteasome non-ATPase regulatory subunit 3 OS=Mus musculus OX=10090 GN=Psmd3 PE=1 SV=3	0	117.713	32	13	55	13	530	60.7	8.44	protein metabolism;other metabolic processes;other biological processes	other cell component	enzyme regulator activity	22123	ENSMUSG00000017221	Neutrophil degranulation; ABC-family proteins mediated transport; Downstream TCR signaling; FCERI mediated NF-kB activation; Neddylation; Asymmetric localization of PCP proteins; Degradation of AXIN; Hedgehog 'on' state; Ub-specific processing proteases; Regulation of RUNX3 expression and activity; Antigen processing: Ubiquitination & Proteasome degradation; Autodegradation of Cdh1 by Cdh1:APC/C;…	TNF-alpha NF-kB Signaling Pathway; Proteasome Degradation
Eif4e	P63073	-0.435803	-1.35266	21.5421	2.63111	0.0169451	0.407302	0.3368	-3.03457	Eukaryotic translation initiation factor 4E OS=Mus musculus OX=10090 GN=Eif4e PE=1 SV=1	0	27.319	41	7	39	7	217	25	6.15	cell cycle OR cell proliferation;protein metabolism;other metabolic processes;stress response;developmental processes;other biological processes	cytosol;translational apparatus;nucleus;other cell component	nucleic acid binding activity;other molecular function	13684	ENSMUSG00000028156	mTORC1-mediated signalling; L13a-mediated translational silencing of Ceruloplasmin expression; GTP hydrolysis and joining of the 60S ribosomal subunit; Translation initiation complex formation; Ribosomal scanning and start codon recognition; Transport of the SLBP independent Mature mRNA; Transport of the SLBP Dependant Mature mRNA; Transport of Mature mRNA Derived from an Intronless Transcript; D…	Hypertrophy Model; Focal Adhesion-PI3K-Akt-mTOR-signaling pathway; Translation Factors; mRNA processing; IL-6 signaling Pathway; IL-2 Signaling Pathway; Alpha6-Beta4 Integrin Signaling Pathway; Insulin Signaling
Fmr1	Q6AXB7	0.43562	1.35249	20.5593	-2.77511	0.0124788	0.381635	0.315575	-2.77728	Synaptic functional regulator FMR1 OS=Mus musculus OX=10090 GN=Fmr1 PE=1 SV=1	0.004	2.623	1	1	1	1	614	68.8	7.42	RNA metabolism OR transcription;other metabolic processes;stress response;developmental processes;other biological processes	plasma membrane;other membranes;cytosol;nucleus;other cell component	translation activity;nucleic acid binding activity;other molecular function	14265	ENSMUSG00000000838	NA	Serotonin and anxiety; mRNA processing
Mul1	Q8VCM5	-0.435232	-1.35213	19.9385	1.90886	0.073297	0.561042	0.463927	-4.23001	Mitochondrial ubiquitin ligase activator of NFKB 1 OS=Mus musculus OX=10090 GN=Mul1 PE=1 SV=2	0	19.593	10	3	7	3	352	39.8	7.96	cell organization and biogenesis;protein metabolism;other metabolic processes;stress response;transport;signal transduction;other biological processes	other membranes;mitochondrion;other cytoplasmic organelle;other cell component	other molecular function	68350	ENSMUSG00000041241	Ub-specific processing proteases	NA
Iscu	Q9D7P6	-0.434363	-1.35131	22.8722	3.238	0.00456134	0.29968	0.247807	-1.92426	Iron-sulfur cluster assembly enzyme ISCU, mitochondrial OS=Mus musculus OX=10090 GN=Iscu PE=1 SV=1	0	9.498	15	3	15	3	168	18.1	9.29	cell organization and biogenesis;other metabolic processes;other biological processes	cytosol;mitochondrion;other cell component	other molecular function	66383	ENSMUSG00000025825	Mitochondrial iron-sulfur cluster biogenesis	NA
Gda	Q9R111	-0.434223	-1.35118	24.9292	2.50912	0.0218816	0.417935	0.345592	-3.24842	Guanine deaminase OS=Mus musculus OX=10090 GN=Gda PE=1 SV=1	0	193.816	57	21	171	21	454	51	5.53	other metabolic processes;other biological processes	NA	other molecular function	14544	ENSMUSG00000058624	Purine catabolism	Purine metabolism
Zranb2	E9PUD0	0.434066	1.35104	18.9637	-2.74633	0.0132701	0.381635	0.315575	-2.82909	Zinc finger Ran-binding domain-containing protein 2 OS=Mus musculus OX=10090 GN=Zranb2 PE=1 SV=1	0.033	1.473	5	1	8	1	293	33.2	9.92	NA	nucleus	nucleic acid binding activity;other molecular function	NA	ENSMUSG00000028180	NA	NA
Chgb	P16014	0.43404	1.35101	21.1517	-1.20647	0.243242	0.728987	0.602802	-5.13811	Secretogranin-1 OS=Mus musculus OX=10090 GN=Chgb PE=1 SV=2	0	73.335	9	5	45	5	677	77.9	5.07	NA	non-structural extracellular;other cell component	NA	12653	ENSMUSG00000027350	Regulation of Insulin-like Growth Factor (IGF) transport and uptake by Insulin-like Growth Factor Binding Proteins (IGFBPs); Post-translational protein phosphorylation	NA
Nptx2	O70340	0.433678	1.35067	20.9618	-2.10209	0.0498758	0.517952	0.428296	-3.9272	Neuronal pentraxin-2 OS=Mus musculus OX=10090 GN=Nptx2 PE=2 SV=1	0.002	3.294	5	2	9	2	429	47.1	5.81	other biological processes	non-structural extracellular;other cell component	other molecular function	53324	ENSMUSG00000059991	NA	NA
Psmc6	P62334	0.433639	1.35064	22.9752	-1.87528	0.0770603	0.573154	0.473943	-4.27622	26S proteasome regulatory subunit 10B OS=Mus musculus OX=10090 GN=Psmc6 PE=1 SV=1	0	118.706	34	9	56	9	389	44.1	7.49	protein metabolism;other metabolic processes;stress response;other biological processes	cytosol;nucleus;other cell component	other molecular function	67089	ENSMUSG00000021832	Hedgehog 'on' state; Separation of Sister Chromatids; Regulation of RUNX3 expression and activity; APC/C:Cdh1 mediated degradation of Cdc20 and other APC/C:Cdh1 targeted proteins in late mitosis/early G1; Downstream TCR signaling; FCERI mediated NF-kB activation; Neddylation; Asymmetric localization of PCP proteins; Degradation of AXIN; Ub-specific processing proteases; Antigen processing: Ubiqui…	Proteasome Degradation
Cacng4	Q9JJV4	0.433625	1.35062	17.7884	-1.82533	0.0855596	0.585319	0.484002	-4.30583	Voltage-dependent calcium channel gamma-4 subunit OS=Mus musculus OX=10090 GN=Cacng4 PE=1 SV=1	0	16.752	11	2	8	2	327	36.5	9.11	other metabolic processes;transport;other biological processes	plasma membrane;other membranes;other cell component	signal transduction activity or receptor binding;transporter activity;other molecular function	54377	ENSMUSG00000020723	Phase 0 - rapid depolarisation; Trafficking of AMPA receptors; LGI-ADAM interactions; Presynaptic depolarization and calcium channel opening; Phase 2 - plateau phase	NA
Nmnat3	Q99JR6	0.433388	1.3504	20.3028	-1.73833	0.0992176	0.608629	0.503277	-4.47463	Nicotinamide/nicotinic acid mononucleotide adenylyltransferase 3 OS=Mus musculus OX=10090 GN=Nmnat3 PE=1 SV=1	0	46.812	27	5	18	5	245	27.7	8.56	other metabolic processes;stress response;other biological processes	mitochondrion;nucleus;other cell component	other molecular function	74080	ENSMUSG00000032456	Nicotinate metabolism	NA
Atxn10	P28658	-0.431664	-1.34879	20.6312	2.72957	0.0137528	0.381635	0.315575	-2.85918	Ataxin-10 OS=Mus musculus OX=10090 GN=Atxn10 PE=1 SV=2	0	39.563	10	4	17	4	475	53.7	5.25	cell organization and biogenesis;developmental processes	plasma membrane;other membranes;cytosol;other cell component	other molecular function	54138	ENSMUSG00000016541	NA	NA
Coq8b	Q566J8	-0.431486	-1.34862	17.9722	2.37859	0.0293601	0.449995	0.372102	-3.48392	Atypical kinase COQ8B, mitochondrial OS=Mus musculus OX=10090 GN=Coq8b PE=1 SV=1	0	11.371	7	2	2	2	533	59.2	7.93	protein metabolism;other metabolic processes;developmental processes	plasma membrane;other membranes;cytosol;mitochondrion	kinase activity;other molecular function	NA	NA	NA	NA
C1ql3	Q9ESN4	0.431411	1.34855	20.6521	-1.58615	0.131117	0.643624	0.532215	-4.63145	Complement C1q-like protein 3 OS=Mus musculus OX=10090 GN=C1ql3 PE=1 SV=1	0	46.462	29	4	22	4	255	26.7	6.79	other biological processes	non-structural extracellular;other cell component	other molecular function	227580	ENSMUSG00000049630	NA	NA
Mrpl51	Q9CPY1	0.430626	1.34782	17.6958	-1.66038	0.117574	0.6232	0.515326	-4.4625	39S ribosomal protein L51, mitochondrial OS=Mus musculus OX=10090 GN=Mrpl51 PE=1 SV=1	0	10.033	13	1	4	1	128	15.1	11	protein metabolism;other metabolic processes	mitochondrion;translational apparatus	other molecular function	66493	ENSMUSG00000030335	Mitochondrial translation elongation; Mitochondrial translation termination	NA
Dtx3	E9Q3J1	0.430338	1.34755	17.9981	-1.98164	0.0629915	0.543391	0.449332	-4.11554	RING-type E3 ubiquitin transferase OS=Mus musculus OX=10090 GN=Dtx3 PE=1 SV=1	0	6.507	6	2	9	2	395	42.9	8.54	protein metabolism;other metabolic processes;signal transduction	other cell component	other molecular function	80904	ENSMUSG00000040415	NA	Notch Signaling Pathway
Ahsa1	Q8BK64	-0.429032	-1.34633	23.1269	2.80002	0.0118308	0.379795	0.314054	-2.73231	Activator of 90 kDa heat shock protein ATPase homolog 1 OS=Mus musculus OX=10090 GN=Ahsa1 PE=1 SV=2	0	97.187	37	11	86	11	338	38.1	5.53	other biological processes	cytosol;ER/Golgi;other cell component	enzyme regulator activity;other molecular function	217737	ENSMUSG00000021037	NA	NA
Rnf214	Q8BFU3	-0.427564	-1.34496	20.8843	2.31188	0.0328196	0.475404	0.393113	-3.58473	RING finger protein 214 OS=Mus musculus OX=10090 GN=Rnf214 PE=1 SV=1	0	62.392	13	6	34	6	668	73.6	6.23	protein metabolism;other metabolic processes	NA	other molecular function	235315	ENSMUSG00000042790	NA	NA
Fbxo34	Q80XI1	-0.427507	-1.34491	21.19	2.02687	0.0577405	0.535997	0.443218	-4.04559	F-box only protein 34 OS=Mus musculus OX=10090 GN=Fbxo34 PE=2 SV=2	0.004	2.619	2	1	7	1	695	77.1	7.81	NA	NA	NA	78938	ENSMUSG00000037536	NA	NA
Tspan9	A0A0J9YTS4	0.427372	1.34478	19.4968	-2.63419	0.0168354	0.407147	0.336671	-3.02912	Tetraspanin (Fragment) OS=Mus musculus OX=10090 GN=Tspan9 PE=1 SV=1	0	11.036	7	1	9	1	167	18.5	4.88	NA	other membranes	NA	NA	ENSMUSG00000030352	NA	NA
Hectd4	E9Q2E4	0.427185	1.34461	19.7269	-1.16015	0.261135	0.741556	0.613195	-5.18673	HECT domain E3 ubiquitin protein ligase 4 OS=Mus musculus OX=10090 GN=Hectd4 PE=1 SV=2	0	15.175	1	4	9	4	4418	483.8	6.06	protein metabolism;other metabolic processes;other biological processes	NA	other molecular function	269700	ENSMUSG00000042744	NA	NA
Wdr48	Q8BH57	0.425934	1.34344	21.1086	-3.13439	0.00572749	0.307908	0.25461	-2.11782	WD repeat-containing protein 48 OS=Mus musculus OX=10090 GN=Wdr48 PE=1 SV=1	0	68.061	12	4	29	4	676	76	7.17	protein metabolism;DNA metabolism;other metabolic processes;stress response;developmental processes;other biological processes	nucleus;other cytoplasmic organelle;other cell component	nucleic acid binding activity;other molecular function	67561	ENSMUSG00000032512	Ub-specific processing proteases; Recognition of DNA damage by PCNA-containing replication complex; Fanconi Anemia Pathway	NA
Mrpl54	Q9CPW3	0.425929	1.34344	19.2673	-2.5477	0.0201894	0.416684	0.344558	-3.18123	39S ribosomal protein L54, mitochondrial OS=Mus musculus OX=10090 GN=Mrpl54 PE=1 SV=1	0	7.646	7	1	8	1	135	15.4	10.04	NA	mitochondrion;translational apparatus	other molecular function	66047	ENSMUSG00000034932	Mitochondrial translation elongation; Mitochondrial translation termination	NA
Bmerb1	Q8R1Y2	0.425649	1.34318	19.1718	-2.61785	0.0174255	0.407737	0.337159	-3.05801	bMERB domain-containing protein 1 OS=Mus musculus OX=10090 GN=Bmerb1 PE=1 SV=1	0	9.275	5	1	12	1	203	23.5	5.63	developmental processes;other biological processes	cytoskeleton	NA	67254	ENSMUSG00000044117	NA	NA
Trappc6b	Q9D289	-0.425248	-1.3428	18.7285	1.12942	0.273538	0.756161	0.625272	-5.21809	Trafficking protein particle complex subunit 6B OS=Mus musculus OX=10090 GN=Trappc6b PE=1 SV=1	0	43.819	32	4	19	4	158	17.9	8.68	transport;developmental processes;other biological processes	ER/Golgi;other cell component	NA	78232	ENSMUSG00000020993	RAB GEFs exchange GTP for GDP on RABs; COPII-mediated vesicle transport	NA
Mrpl23	A0A1B0GSZ9	0.424881	1.34246	20.9123	-2.49431	0.0225657	0.417935	0.345592	-3.27409	39S ribosomal protein L23, mitochondrial OS=Mus musculus OX=10090 GN=Mrpl23 PE=1 SV=1	0	33.576	34	4	15	4	172	20	10.23	protein metabolism;other metabolic processes	translational apparatus	other molecular function	NA	ENSMUSG00000037772	NA	NA
Acp1	Q9D358	-0.424879	-1.34246	21.523	2.13169	0.0470573	0.508301	0.420315	-3.87995	Low molecular weight phosphotyrosine protein phosphatase OS=Mus musculus OX=10090 GN=Acp1 PE=1 SV=3	0	30.986	24	3	18	3	158	18.2	6.74	protein metabolism;other metabolic processes	plasma membrane;other membranes;cytosol;other cell component	other molecular function	11431	ENSMUSG00000044573	NA	NA
Pin4	Q9CWW6	0.424279	1.3419	19.1588	-2.97351	0.00813635	0.31576	0.261103	-2.41574	Peptidyl-prolyl cis-trans isomerase NIMA-interacting 4 OS=Mus musculus OX=10090 GN=Pin4 PE=1 SV=1	0.001	4.809	32	2	4	2	131	13.8	9.77	protein metabolism;RNA metabolism OR transcription;other metabolic processes	cytoskeleton;mitochondrion;nucleus;other cell component	nucleic acid binding activity;other molecular function	69713	ENSMUSG00000079480	NA	NA
Thnsl1	Q8BH55	-0.423732	-1.34139	24.3046	2.54062	0.0204906	0.417491	0.345225	-3.1936	Threonine synthase-like 1 OS=Mus musculus OX=10090 GN=Thnsl1 PE=1 SV=1	0	183.616	25	16	185	16	747	83	7.2	NA	NA	NA	208967	ENSMUSG00000048550	NA	NA
Nebl	Q9DC07	0.423177	1.34088	24.6679	-2.50006	0.0222978	0.417935	0.345592	-3.26414	LIM zinc-binding domain-containing Nebulette OS=Mus musculus OX=10090 GN=Nebl PE=1 SV=1	0	128.162	66	14	130	14	270	31.1	8.31	cell organization and biogenesis;developmental processes;other biological processes	cytoskeleton	cytoskeletal activity;other molecular function	74103	ENSMUSG00000053702	NA	NA
Upf1	Q9EPU0	-0.423118	-1.34082	20.395	2.98006	0.00802138	0.31576	0.261103	-2.40368	Regulator of nonsense transcripts 1 OS=Mus musculus OX=10090 GN=Upf1 PE=1 SV=2	0	30.974	8	7	13	7	1124	123.9	6.61	cell cycle OR cell proliferation;cell organization and biogenesis;DNA metabolism;RNA metabolism OR transcription;other metabolic processes;stress response;other biological processes	cytosol;nucleus;other cell component	nucleic acid binding activity;other molecular function	19704	ENSMUSG00000058301	Nonsense Mediated Decay (NMD) independent of the Exon Junction Complex (EJC); Nonsense Mediated Decay (NMD) enhanced by the Exon Junction Complex (EJC)	NA
Rpl31	P62900	-0.423078	-1.34079	22.9342	2.13997	0.0462953	0.504133	0.416869	-3.86667	60S ribosomal protein L31 OS=Mus musculus OX=10090 GN=Rpl31 PE=1 SV=1	0	24.572	31	4	37	4	125	14.5	10.54	protein metabolism;other metabolic processes	cytosol;translational apparatus;nucleus;other cell component	other molecular function	114641	ENSMUSG00000073702	L13a-mediated translational silencing of Ceruloplasmin expression; SRP-dependent cotranslational protein targeting to membrane; Major pathway of rRNA processing in the nucleolus and cytosol; Formation of a pool of free 40S subunits; GTP hydrolysis and joining of the 60S ribosomal subunit; Nonsense Mediated Decay (NMD) independent of the Exon Junction Complex (EJC); Nonsense Mediated Decay (NMD) e…	Cytoplasmic Ribosomal Proteins
Pdcd6ip	Q9WU78	-0.422533	-1.34028	23.5329	2.45743	0.0243587	0.426765	0.352893	-3.33776	Programmed cell death 6-interacting protein OS=Mus musculus OX=10090 GN=Pdcd6ip PE=1 SV=3	0	188.947	26	22	110	22	869	96	6.52	cell cycle OR cell proliferation;cell organization and biogenesis;protein metabolism;other metabolic processes;transport;other biological processes	non-structural extracellular;plasma membrane;cytosol;cytoskeleton;ER/Golgi;other cell component	signal transduction activity or receptor binding;other molecular function	18571	ENSMUSG00000032504	Regulation of necroptotic cell death	NA
Lmnb1	P14733	-0.421864	-1.33966	18.7974	1.79498	0.0904434	0.596814	0.493507	-4.34882	Lamin-B1 OS=Mus musculus OX=10090 GN=Lmnb1 PE=1 SV=3	0	48.409	9	5	5	4	588	66.7	5.16	other biological processes	other membranes;cytoskeleton;nucleus;other cell component	nucleic acid binding activity;other molecular function	16906	ENSMUSG00000024590	RHOF GTPase cycle; Formation of Senescence-Associated Heterochromatin Foci (SAHF); Depolymerisation of the Nuclear Lamina; RHOD GTPase cycle; Breakdown of the nuclear lamina	FAS pathway and Stress induction of HSP regulation
Kcnj10	Q9JM63	-0.421675	-1.33948	22.861	1.46954	0.158937	0.662293	0.547652	-4.8329	ATP-sensitive inward rectifier potassium channel 10 OS=Mus musculus OX=10090 GN=Kcnj10 PE=1 SV=1	0	41.979	17	6	28	6	379	42.4	8.29	transport;developmental processes;other biological processes	plasma membrane;other membranes;other cell component	signal transduction activity or receptor binding;transporter activity;other molecular function	16513	ENSMUSG00000044708	Activation of G protein gated Potassium channels; Inhibition of voltage gated Ca2+ channels via Gbeta/gamma subunits; Potassium transport channels	NA
Ubl4a	P21126	-0.421119	-1.33897	19.8199	2.46346	0.0240565	0.425153	0.35156	-3.32737	Ubiquitin-like protein 4A OS=Mus musculus OX=10090 GN=Ubl4a PE=1 SV=1	0	21.603	20	3	14	3	157	17.8	8.44	cell organization and biogenesis	other membranes;cytosol;nucleus;other cell component	other molecular function	100169864; 27643	ENSMUSG00000015290	NA	NA
Capza2	P47754	0.420709	1.33858	25.6456	-2.68569	0.0150972	0.38645	0.319557	-2.93763	F-actin-capping protein subunit alpha-2 OS=Mus musculus OX=10090 GN=Capza2 PE=1 SV=3	0	211.874	62	12	189	9	286	32.9	5.85	cell organization and biogenesis	other membranes;cytoskeleton;other cell component	cytoskeletal activity	12343	ENSMUSG00000015733	COPI-mediated anterograde transport; MHC class II antigen presentation; HSP90 chaperone cycle for steroid hormone receptors (SHR); COPI-independent Golgi-to-ER retrograde traffic; Factors involved in megakaryocyte development and platelet production; Advanced glycosylation endproduct receptor signaling	NA
Eno2	P17183	-0.42045	-1.33835	27.4201	1.95903	0.0657744	0.543391	0.449332	-4.15016	Gamma-enolase OS=Mus musculus OX=10090 GN=Eno2 PE=1 SV=2	0	628.673	66	21	523	18	434	47.3	5.11	other metabolic processes;other biological processes	plasma membrane;other membranes;cytosol;other cell component	other molecular function	13807	ENSMUSG00000004267	Gluconeogenesis; Glycolysis	Glycolysis and Gluconeogenesis
Sdk2	Q6V4S5	-0.419618	-1.33757	20.8073	2.89766	0.00958878	0.343627	0.284146	-2.55481	Protein sidekick-2 OS=Mus musculus OX=10090 GN=Sdk2 PE=1 SV=1	0	9.815	1	3	10	3	2176	239.8	7.36	cell adhesion;cell organization and biogenesis;developmental processes	plasma membrane;other membranes;other cell component	NA	237979	ENSMUSG00000041592	SDK interactions	NA
1500009L16Rik	A0A1W2P6X0	0.418854	1.33687	20.2856	-2.07612	0.0524739	0.521176	0.430963	-3.96835	RIKEN cDNA 1500009L16 gene (Fragment) OS=Mus musculus OX=10090 GN=1500009L16Rik PE=1 SV=1	0	40.853	57	2	17	2	61	6.6	5.31	NA	NA	NA	NA	ENSMUSG00000087651	NA	NA
Csnk1g3	Q8C4X2	0.418666	1.33669	18.8103	-3.11805	0.00593633	0.307908	0.25461	-2.14825	Casein kinase I isoform gamma-3 OS=Mus musculus OX=10090 GN=Csnk1g3 PE=1 SV=2	0	22.748	11	4	33	2	424	48.9	9.11	cell-cell signaling;protein metabolism;other metabolic processes;transport;signal transduction;other biological processes	plasma membrane;other membranes;nucleus;other cell component	kinase activity;other molecular function	70425	ENSMUSG00000073563	NA	NA
Opcml	Q6DFY2	0.418528	1.33656	21.2335	-2.9916	0.00782279	0.31576	0.261103	-2.38243	Opioid-binding protein/cell adhesion molecule-like OS=Mus musculus OX=10090 GN=Opcml PE=1 SV=1	0	127.853	31	13	244	2	337	37.1	6.68	NA	NA	NA	330908	ENSMUSG00000062257	NA	NA
Zdhhc5	Q8VDZ4	0.41841	1.33645	20.1649	-2.69776	0.0147155	0.381635	0.315575	-2.9161	Palmitoyltransferase ZDHHC5 OS=Mus musculus OX=10090 GN=Zdhhc5 PE=1 SV=1	0	30.344	10	4	14	4	715	77.5	9.01	protein metabolism;other metabolic processes;other biological processes	plasma membrane;other membranes;other cell component	other molecular function	228136	ENSMUSG00000034075	NA	NA
Tbc1d7	A0A1Y7VIN4	0.416646	1.33482	17.2827	-1.84374	0.0838065	0.584931	0.483681	-4.21633	TBC1 domain family member 7 (Fragment) OS=Mus musculus OX=10090 GN=Tbc1d7 PE=1 SV=1	0.003	2.756	12	1	1	1	74	8.6	9.03	NA	NA	NA	NA	ENSMUSG00000021368	NA	NA
Npm1	Q61937	-0.416397	-1.33459	19.3322	2.65144	0.016233	0.404795	0.334727	-2.99855	Nucleophosmin OS=Mus musculus OX=10090 GN=Npm1 PE=1 SV=1	0	26.753	14	3	17	3	292	32.5	4.77	cell cycle OR cell proliferation;cell organization and biogenesis;DNA metabolism;RNA metabolism OR transcription;other metabolic processes;stress response;transport;other biological processes	cytosol;cytoskeleton;translational apparatus;nucleus;other cell component	enzyme regulator activity;translation activity;nucleic acid binding activity;other molecular function	18148	ENSMUSG00000057113	SUMOylation of transcription cofactors; Deposition of new CENPA-containing nucleosomes at the centromere; TFAP2A acts as a transcriptional repressor during retinoic acid induced cell differentiation; TP53 regulates transcription of additional cell cycle genes whose exact role in the p53 pathway remain uncertain	mRNA processing
Slc25a14	A0A0A0MQJ8	0.415519	1.33378	21.9701	-1.65154	0.115955	0.622347	0.514621	-4.59504	Brain mitochondrial carrier protein 1 OS=Mus musculus OX=10090 GN=Slc25a14 PE=1 SV=1	0	19.786	19	5	24	5	290	32.5	9.58	transport	other membranes;mitochondrion	NA	20523	ENSMUSG00000031105	NA	Electron Transport Chain
Timmdc1	Q8BUY5	0.414603	1.33293	20.6136	-2.28053	0.0349689	0.475404	0.393113	-3.63698	Complex I assembly factor TIMMDC1, mitochondrial OS=Mus musculus OX=10090 GN=Timmdc1 PE=1 SV=1	0	45.651	23	5	19	5	285	31.8	9.29	NA	other membranes;mitochondrion;nucleus	NA	76916	ENSMUSG00000002846	Complex I biogenesis	NA
Hsp90ab1	P11499	-0.414109	-1.33248	26.9592	2.76177	0.0128397	0.381635	0.315575	-2.80132	Heat shock protein HSP 90-beta OS=Mus musculus OX=10090 GN=Hsp90ab1 PE=1 SV=3	0	545.935	48	38	591	23	724	83.2	5.03	cell organization and biogenesis;DNA metabolism;other metabolic processes;stress response;developmental processes;other biological processes	non-structural extracellular;plasma membrane;other membranes;cytosol;nucleus;other cytoplasmic organelle;other cell component	signal transduction activity or receptor binding;enzyme regulator activity;cytoskeletal activity;nucleic acid binding activity;other molecular function	15516	ENSMUSG00000023944	Neutrophil degranulation; The role of GTSE1 in G2/M progression after G2 checkpoint; Regulation of actin dynamics for phagocytic cup formation; HSP90 chaperone cycle for steroid hormone receptors (SHR); Attenuation phase; Estrogen-dependent gene expression; Sema3A PAK dependent Axon repulsion; Aryl hydrocarbon receptor signalling; DDX58/IFIH1-mediated induction of interferon-alpha/beta; HSF1 acti…	TNF-alpha NF-kB Signaling Pathway; Focal Adhesion-PI3K-Akt-mTOR-signaling pathway
Rad23b	P54728	-0.412998	-1.33145	22.3306	1.92941	0.0695863	0.549718	0.454563	-4.19515	UV excision repair protein RAD23 homolog B OS=Mus musculus OX=10090 GN=Rad23b PE=1 SV=2	0	66.377	23	9	43	9	416	43.5	4.83	cell organization and biogenesis;protein metabolism;DNA metabolism;other metabolic processes;stress response;developmental processes;other biological processes	cytosol;nucleus;other cell component	nucleic acid binding activity;other molecular function	19359	ENSMUSG00000028426	DNA Damage Recognition in GG-NER; Formation of Incision Complex in GG-NER; N-glycan trimming in the ER and Calnexin/Calreticulin cycle; Josephin domain DUBs	NA
Pag1	Q3U1F9	0.41285	1.33131	18.2593	-2.82949	0.0115581	0.379795	0.314054	-2.68588	Phosphoprotein associated with glycosphingolipid-enriched microdomains 1 OS=Mus musculus OX=10090 GN=Pag1 PE=1 SV=2	0	27.417	11	2	17	2	429	46.5	4.81	signal transduction;other biological processes	plasma membrane;other membranes	other molecular function	94212	ENSMUSG00000027508	Phosphorylation of CD3 and TCR zeta chains; GAB1 signalosome	NA
Septin8	B1AQZ0	0.4128	1.33127	27.4658	-1.99627	0.061248	0.536669	0.443773	-4.09302	Septin-8 OS=Mus musculus OX=10090 GN=Septin8 PE=1 SV=1	0	295.583	43	21	338	17	484	55.8	6.1	NA	cytoskeleton	other molecular function	20362	ENSMUSG00000018398	NA	NA
Ank2	A0A1D5RLB2	-0.411387	-1.32996	19.5371	2.76871	0.0126508	0.381635	0.315575	-2.78883	Ankyrin-2 (Fragment) OS=Mus musculus OX=10090 GN=Ank2 PE=1 SV=1	0	59.564	31	2	31	1	121	13.2	9.99	NA	NA	NA	NA	ENSMUSG00000032826	NA	NA
Mrpl28	Q9D1B9	0.411226	1.32982	20.5257	-2.7843	0.0122359	0.379795	0.314054	-2.76071	39S ribosomal protein L28, mitochondrial OS=Mus musculus OX=10090 GN=Mrpl28 PE=1 SV=3	0	26.576	14	3	26	3	257	30.2	9.29	NA	cytosol;mitochondrion;translational apparatus	other molecular function	68611	ENSMUSG00000024181	Mitochondrial translation elongation; Mitochondrial translation termination	NA
Gstm5	P48774	-0.411172	-1.32977	23.0252	3.03971	0.00704472	0.31576	0.261103	-2.29359	Glutathione S-transferase Mu 5 OS=Mus musculus OX=10090 GN=Gstm5 PE=1 SV=1	0	91.758	51	10	99	9	224	26.6	7.21	other metabolic processes;stress response;other biological processes	non-structural extracellular;cytosol;cytoskeleton;other cell component	other molecular function	14866	ENSMUSG00000004032	Glutathione conjugation	Metapathway biotransformation; Oxidative Stress and Redox Pathway
NA	Q3TLI0	-0.410911	-1.32953	18.6021	2.19602	0.041426	0.493348	0.407951	-3.77599	Trafficking protein particle complex subunit 10 OS=Mus musculus OX=10090 GN=Trappc10 PE=1 SV=2	0	12.711	2	2	6	2	1259	141.5	5.96	NA	NA	NA	NA	NA	NA	NA
Mindy1	Q76LS9	0.410569	1.32921	19.861	-2.72044	0.0140228	0.381635	0.315575	-2.87554	Ubiquitin carboxyl-terminal hydrolase MINDY-1 OS=Mus musculus OX=10090 GN=Mindy1 PE=1 SV=1	0	6.975	2	1	6	1	468	51.2	4.73	protein metabolism;other metabolic processes	cytosol;nucleus;other cell component	other molecular function	75007	ENSMUSG00000038712	NA	NA
Amt	Q8CFA2	-0.409224	-1.32797	18.6951	2.8509	0.010606	0.363707	0.300751	-2.64004	Aminomethyltransferase, mitochondrial OS=Mus musculus OX=10090 GN=Amt PE=1 SV=1	0	11.353	4	2	4	2	403	44	8.7	other metabolic processes	nucleus	other molecular function	434437	ENSMUSG00000032607	Glycine degradation	One Carbon Metabolism; Glutathione and one carbon metabolism
Rpp14	J3QMX0	0.409196	1.32795	19.7098	-2.49748	0.0224177	0.417935	0.345592	-3.26861	Ribonuclease P protein subunit p14 OS=Mus musculus OX=10090 GN=Rpp14 PE=1 SV=1	0	30.401	30	2	21	2	158	17.4	8.97	NA	NA	NA	109729085	ENSMUSG00000023156	NA	NA
Selenbp1	P17563	-0.408923	-1.32769	20.4875	2.16203	0.0443198	0.498211	0.411972	-3.83113	Methanethiol oxidase OS=Mus musculus OX=10090 GN=Selenbp1 PE=1 SV=2	0	18.974	10	4	4	4	472	52.5	6.29	transport;other biological processes	other membranes;cytosol;nucleus	other molecular function	20341	ENSMUSG00000068874	NA	Selenium metabolism/Selenoproteins
Dcakd	Q8BHC4	0.408794	1.32758	19.6422	-2.59978	0.018101	0.407737	0.337159	-3.08988	Dephospho-CoA kinase domain-containing protein OS=Mus musculus OX=10090 GN=Dcakd PE=1 SV=1	0	32.368	18	4	19	4	231	26.5	9.58	other metabolic processes	NA	kinase activity;other molecular function	68087	ENSMUSG00000020935	NA	NA
Rap1gap	A2ALS7	0.408748	1.32753	18.9269	-2.6074	0.0178131	0.407737	0.337159	-3.07644	Rap1 GTPase-activating protein 1 (Fragment) OS=Mus musculus OX=10090 GN=Rap1gap PE=1 SV=1	0	110.872	25	7	39	1	405	43.4	6.01	other biological processes	NA	enzyme regulator activity	NA	ENSMUSG00000041351	NA	NA
Arrb1	Q8BWG8	-0.408601	-1.3274	20.0966	2.09862	0.0502157	0.517952	0.428296	-3.93271	Beta-arrestin-1 OS=Mus musculus OX=10090 GN=Arrb1 PE=1 SV=1	0	39.876	17	4	31	4	418	46.9	6.28	cell organization and biogenesis;protein metabolism;other metabolic processes;transport;developmental processes;signal transduction;other biological processes	plasma membrane;other membranes;cytosol;nucleus;other cytoplasmic organelle;other cell component	signal transduction activity or receptor binding;enzyme regulator activity;other molecular function	109689	ENSMUSG00000018909	Ub-specific processing proteases; G alpha (s) signalling events; Cargo recognition for clathrin-mediated endocytosis; Thrombin signalling through proteinase activated receptors (PARs); MAP2K and MAPK activation; Activation of SMO; Golgi Associated Vesicle Biogenesis; Lysosome Vesicle Biogenesis	Chemokine signaling pathway; Myometrial Relaxation and Contraction Pathways; MAPK signaling pathway; Wnt Signaling Pathway NetPath; Calcium Regulation in the Cardiac Cell
Csde1	A0A0G2JF72	-0.408146	-1.32698	20.7624	2.3588	0.0298317	0.449995	0.372102	-3.50589	Cold shock domain-containing protein E1 OS=Mus musculus OX=10090 GN=Csde1 PE=1 SV=1	0	28.177	7	5	30	5	668	74.4	6.18	NA	NA	nucleic acid binding activity	229663	ENSMUSG00000068823	NA	mRNA processing
Adk	A0A286YCD7	-0.407775	-1.32664	19.4855	2.60823	0.0183569	0.408829	0.338062	-3.06791	Adenosine kinase (Fragment) OS=Mus musculus OX=10090 GN=Adk PE=1 SV=1	0	17.175	18	3	4	3	205	22.9	7.09	other metabolic processes	NA	kinase activity	NA	ENSMUSG00000039197	NA	NA
Arhgap1	Q5FWK3	-0.40738	-1.32628	23.4324	2.91406	0.009255	0.334708	0.276772	-2.52483	Rho GTPase-activating protein 1 OS=Mus musculus OX=10090 GN=Arhgap1 PE=1 SV=1	0	149.498	45	14	111	14	439	50.4	6.44	transport;signal transduction;other biological processes	plasma membrane;other membranes;other cytoplasmic organelle;other cell component	enzyme regulator activity;other molecular function	228359	ENSMUSG00000027247	RHOA GTPase cycle; RHOB GTPase cycle; CDC42 GTPase cycle; RAC1 GTPase cycle; RHOC GTPase cycle; RHOG GTPase cycle; RND2 GTPase cycle; RAC2 GTPase cycle; RAC3 GTPase cycle; RHOF GTPase cycle; RHOD GTPase cycle; RHOJ GTPase cycle; RHOQ GTPase cycle	NA
Cbarp	E9PW07	0.40738	1.32628	19.2427	-1.19699	0.247725	0.733009	0.606127	-5.14774	Voltage-dependent calcium channel beta subunit-associated regulatory protein OS=Mus musculus OX=10090 GN=Cbarp PE=1 SV=2	0	58.145	10	4	9	4	705	75	6.21	other biological processes	other membranes	other molecular function	NA	ENSMUSG00000035640	NA	NA
Gng4	P50153	-0.40725	-1.32616	20.4691	2.14625	0.0457247	0.502922	0.415868	-3.85657	Guanine nucleotide-binding protein G(I)/G(S)/G(O) subunit gamma-4 OS=Mus musculus OX=10090 GN=Gng4 PE=1 SV=1	0	42.026	41	2	23	2	75	8.4	7.08	signal transduction;other biological processes	plasma membrane;other membranes;other cell component	other molecular function	14706	ENSMUSG00000021303	Cooperation of PDCL (PhLP1) and TRiC/CCT in G-protein beta folding; Vasopressin regulates renal water homeostasis via Aquaporins; Extra-nuclear estrogen signaling; G alpha (q) signalling events; Ca2+ pathway; G alpha (i) signalling events; G alpha (12/13) signalling events; G beta:gamma signalling through PLC beta; Presynaptic function of Kainate receptors; ADP signalling through P2Y purinoceptor…	Chemokine signaling pathway; G Protein Signaling Pathways; Focal Adhesion-PI3K-Akt-mTOR-signaling pathway; Myometrial Relaxation and Contraction Pathways; Calcium Regulation in the Cardiac Cell
Anxa7	Q07076	-0.406729	-1.32568	22.5997	1.57289	0.133144	0.643624	0.532215	-4.70033	Annexin A7 OS=Mus musculus OX=10090 GN=Anxa7 PE=1 SV=2	0	71.791	17	7	41	7	463	49.9	6.18	cell cycle OR cell proliferation;cell organization and biogenesis;other metabolic processes;stress response;other biological processes	plasma membrane;other membranes;cytosol;ER/Golgi;nucleus;other cell component	signal transduction activity or receptor binding;other molecular function	11750	ENSMUSG00000021814	NA	NA
Cdkl5	A0A0G2JGW6	0.406641	1.3256	22.0629	-2.014	0.0591931	0.535997	0.443218	-4.06559	Cyclin-dependent kinase-like 5 OS=Mus musculus OX=10090 GN=Cdkl5 PE=1 SV=1	0	135.745	20	14	61	14	960	107.5	9.54	protein metabolism;other metabolic processes	NA	kinase activity;other molecular function	NA	ENSMUSG00000031292	NA	NA
Atp5mc1	Q9CR84	-0.406334	-1.32531	16.937	1.19086	0.252197	0.735756	0.608399	-5.09319	ATP synthase F(0) complex subunit C1, mitochondrial OS=Mus musculus OX=10090 GN=Atp5mc1 PE=1 SV=1	0	15.2	23	1	12	1	136	14.2	10.01	cell organization and biogenesis;other metabolic processes;stress response;transport;developmental processes;other biological processes	other membranes;mitochondrion;other cell component	transporter activity;other molecular function	11951	ENSMUSG00000006057	Formation of ATP by chemiosmotic coupling; Cristae formation	Oxidative phosphorylation
Selenoo	Q9DBC0	-0.405899	-1.32491	20.0634	1.3108	0.208414	0.699155	0.578134	-5.02243	Protein adenylyltransferase SelO, mitochondrial OS=Mus musculus OX=10090 GN=Selenoo PE=1 SV=4	0.031	1.506	2	1	1	1	667	74.2	5.83	protein metabolism;other metabolic processes	mitochondrion	other molecular function	223776	ENSMUSG00000035757	NA	Selenium metabolism/Selenoproteins
Camsap1	A0A0A0MQE5	-0.405774	-1.3248	20.1675	2.29221	0.0341534	0.475404	0.393113	-3.61756	Calmodulin-regulated spectrin-associated protein 1 OS=Mus musculus OX=10090 GN=Camsap1 PE=1 SV=1	0	30.291	4	5	13	5	1582	175.9	6.9	cell organization and biogenesis;developmental processes;other biological processes	cytoskeleton;other cell component	cytoskeletal activity;other molecular function	227634	ENSMUSG00000026933	NA	NA
Aldh3a2	B1AV77	-0.405499	-1.32455	23.0709	3.09962	0.00618064	0.309225	0.255699	-2.18251	Aldehyde dehydrogenase OS=Mus musculus OX=10090 GN=Aldh3a2 PE=1 SV=1	0	104.337	21	9	108	9	487	54.3	8.48	other metabolic processes	other membranes	other molecular function	11671	ENSMUSG00000010025	NA	Tryptophan metabolism
Dctn1	E9Q3M3	-0.404285	-1.32343	25.7936	2.52243	0.0212832	0.417935	0.345592	-3.22529	Dynactin subunit 1 OS=Mus musculus OX=10090 GN=Dctn1 PE=1 SV=1	0	428.77	36	38	339	1	1264	139.7	5.71	cell cycle OR cell proliferation;other biological processes	cytoskeleton	cytoskeletal activity	13191	ENSMUSG00000031865	NA	NA
Timm10b	D6RG99	0.40415	1.32331	19.0577	-3.23441	0.00555302	0.307908	0.25461	-2.05328	Mitochondrial import inner membrane translocase subunit Tim10 B OS=Mus musculus OX=10090 GN=Timm10b PE=1 SV=1	0	20.459	41	2	4	2	68	7.5	7.46	NA	NA	NA	NA	ENSMUSG00000089847; ENSMUSG00000110234	NA	NA
Lta4h	P24527	-0.403036	-1.32229	22.9517	2.64906	0.0163148	0.404795	0.334727	-3.00277	Leukotriene A-4 hydrolase OS=Mus musculus OX=10090 GN=Lta4h PE=1 SV=4	0	136.725	36	17	60	17	611	69	6.42	protein metabolism;other metabolic processes	cytosol;nucleus;other cell component	other molecular function	16993	ENSMUSG00000015889	Neutrophil degranulation; Synthesis of Leukotrienes (LT) and Eoxins (EX); Biosynthesis of D-series resolvins; Biosynthesis of E-series 18(S)-resolvins; Biosynthesis of aspirin-triggered D-series resolvins; Biosynthesis of E-series 18(R)-resolvins; Biosynthesis of protectins	Eicosanoid Synthesis; Eicosanoid metabolism via Lipo Oxygenases (LOX)
Syt11	Q9R0N3	0.402954	1.32221	20.3006	-2.36042	0.0297331	0.449995	0.372102	-3.50315	Synaptotagmin-11 OS=Mus musculus OX=10090 GN=Syt11 PE=1 SV=2	0	29.155	16	4	17	4	430	48.3	9.11	cell organization and biogenesis;other metabolic processes;stress response;transport;other biological processes	plasma membrane;other membranes;ER/Golgi;other cytoplasmic organelle;other cell component	cytoskeletal activity;other molecular function	229521	ENSMUSG00000068923	Cargo recognition for clathrin-mediated endocytosis	Parkinsons Disease Pathway
Enoph1	Q8BGB7	0.401422	1.32081	19.0787	-2.0956	0.0505141	0.517952	0.428296	-3.93752	Enolase-phosphatase E1 OS=Mus musculus OX=10090 GN=Enoph1 PE=1 SV=1	0	30.705	13	2	13	2	257	28.6	4.92	other metabolic processes	nucleus;other cell component	other molecular function	67870	ENSMUSG00000029326	Methionine salvage pathway	NA
Pfn2	Q9JJV2	-0.400994	-1.32042	24.7203	2.26994	0.0357234	0.475404	0.393113	-3.65454	Profilin-2 OS=Mus musculus OX=10090 GN=Pfn2 PE=1 SV=3	0	92.496	26	4	91	4	140	15	6.99	cell organization and biogenesis;other biological processes	cytosol;cytoskeleton;other cell component	cytoskeletal activity;other molecular function	18645	ENSMUSG00000027805	RHO GTPases Activate Formins; Signaling by ROBO receptors	NA
Snx6	Q6P8X1	-0.40093	-1.32036	22.3676	2.62526	0.0171555	0.407737	0.337159	-3.04492	Sorting nexin-6 OS=Mus musculus OX=10090 GN=Snx6 PE=1 SV=2	0	66.656	15	7	31	6	406	46.6	6.16	transport;other biological processes	other membranes;cytosol;nucleus;other cytoplasmic organelle;other cell component	signal transduction activity or receptor binding;cytoskeletal activity;other molecular function	72183	ENSMUSG00000005656	NA	NA
Plxna2	P70207	0.400484	1.31995	20.774	-1.91944	0.0709117	0.55731	0.460842	-4.21018	Plexin-A2 OS=Mus musculus OX=10090 GN=Plxna2 PE=1 SV=2	0	118.214	12	19	145	7	1894	211.4	6.54	cell organization and biogenesis;developmental processes;signal transduction;other biological processes	plasma membrane;other membranes;other cell component	other molecular function	18845	ENSMUSG00000026640	Sema3A PAK dependent Axon repulsion; CRMPs in Sema3A signaling; SEMA3A-Plexin repulsion signaling by inhibiting Integrin adhesion	Spinal Cord Injury
Rem2	E9Q4D5	0.399465	1.31902	20.7494	-1.64945	0.116386	0.622347	0.514621	-4.59788	GTP-binding protein REM 2 OS=Mus musculus OX=10090 GN=Rem2 PE=1 SV=1	0	53.005	26	6	20	6	341	37.4	7.39	signal transduction	plasma membrane;other membranes	other molecular function	140743	ENSMUSG00000022176	NA	NA
Th	P24529	0.399341	1.31891	24.04	-1.78031	0.091899	0.596814	0.493507	-4.41487	Tyrosine 3-monooxygenase OS=Mus musculus OX=10090 GN=Th PE=1 SV=3	0	269.685	61	20	198	20	498	56	6.15	cell-cell signaling;other metabolic processes;stress response;transport;developmental processes;other biological processes	plasma membrane;other membranes;cytosol;mitochondrion;ER/Golgi;nucleus;other cell component	other molecular function	21823	ENSMUSG00000000214	Catecholamine biosynthesis	Dopaminergic Neurogenesis; Parkinsons Disease Pathway; Biogenic Amine Synthesis
Ccdc6	D3YZP9	-0.399252	-1.31882	19.7768	1.52125	0.145558	0.651447	0.538684	-4.76742	Coiled-coil domain-containing protein 6 OS=Mus musculus OX=10090 GN=Ccdc6 PE=1 SV=1	0	27.724	13	5	9	5	469	52.9	7.34	NA	cytosol;cytoskeleton	other molecular function	76551	ENSMUSG00000048701	NA	NA
Tbcb	Q9D1E6	-0.398307	-1.31796	21.2005	1.63999	0.118353	0.623728	0.515763	-4.61072	Tubulin-folding cofactor B OS=Mus musculus OX=10090 GN=Tbcb PE=1 SV=2	0	31.878	26	6	17	6	244	27.4	5.24	developmental processes;other biological processes	cytosol;cytoskeleton;other cell component	NA	66411	ENSMUSG00000006095	NA	NA
Dlg1	H7BWY4	0.397614	1.31733	19.498	-2.97159	0.00817034	0.31576	0.261103	-2.41927	Disks large homolog 1 OS=Mus musculus OX=10090 GN=Dlg1 PE=1 SV=1	0	369.609	45	31	295	4	872	96.8	5.9	NA	plasma membrane;other membranes	NA	13383	ENSMUSG00000022770	NA	Wnt Signaling Pathway NetPath
Trappc11	B2RXC1	-0.39678	-1.31657	18.2592	1.70944	0.10454	0.614794	0.508376	-4.51518	Trafficking protein particle complex subunit 11 OS=Mus musculus OX=10090 GN=Trappc11 PE=1 SV=1	0	8.017	7	3	5	3	1133	128.3	7.58	cell organization and biogenesis;transport;other biological processes	ER/Golgi;other cell component	NA	320714	ENSMUSG00000038102	RAB GEFs exchange GTP for GDP on RABs	NA
Diras1	Q91Z61	-0.394389	-1.31439	21.3122	2.9378	0.00879155	0.328947	0.272007	-2.48134	GTP-binding protein Di-Ras1 OS=Mus musculus OX=10090 GN=Diras1 PE=1 SV=1	0	71.27	48	7	41	6	198	22.3	8.9	signal transduction	plasma membrane;other membranes	other molecular function	208666	ENSMUSG00000043670	NA	NA
Srpk2	A0A0R4J124	-0.393418	-1.3135	19.6723	2.17289	0.0433757	0.498211	0.411972	-3.81357	SRSF protein kinase 2 OS=Mus musculus OX=10090 GN=Srpk2 PE=1 SV=1	0	15.358	5	2	8	2	682	76.8	4.91	cell organization and biogenesis;protein metabolism;DNA metabolism;RNA metabolism OR transcription;other metabolic processes;signal transduction;other biological processes	cytosol;nucleus;other cell component	kinase activity;other molecular function	20817	ENSMUSG00000062604	NA	mRNA processing
Tmem121b	Q99MX7	0.393404	1.31349	20.7317	-1.15343	0.26381	0.743017	0.614404	-5.19365	Transmembrane protein 121B OS=Mus musculus OX=10090 GN=Tmem121b PE=1 SV=1	0	30.47	15	5	29	5	572	58.1	9.01	NA	NA	NA	94047	ENSMUSG00000094626	NA	NA
Ttll12	Q3UDE2	-0.393391	-1.31348	19.7112	2.27162	0.0356029	0.475404	0.393113	-3.65176	Tubulin--tyrosine ligase-like protein 12 OS=Mus musculus OX=10090 GN=Ttll12 PE=1 SV=1	0	29.457	10	5	10	5	639	74	5.63	protein metabolism;other metabolic processes;stress response;other biological processes	cytoskeleton;nucleus;other cell component	cytoskeletal activity;other molecular function	223723	ENSMUSG00000016757	Carboxyterminal post-translational modifications of tubulin	NA
Alad	P10518	-0.393288	-1.31338	21.0802	1.2943	0.21191	0.699752	0.578627	-5.04161	Delta-aminolevulinic acid dehydratase OS=Mus musculus OX=10090 GN=Alad PE=1 SV=1	0	91.51	48	10	35	10	330	36	6.79	cell organization and biogenesis;other metabolic processes;stress response;other biological processes	non-structural extracellular;cytosol	other molecular function	17025	ENSMUSG00000028393	Neutrophil degranulation; Heme biosynthesis	Heme Biosynthesis
Srgap2	Q91Z67	0.391975	1.31219	21.0037	-2.42331	0.0261354	0.434761	0.359505	-3.39627	SLIT-ROBO Rho GTPase-activating protein 2 OS=Mus musculus OX=10090 GN=Srgap2 PE=1 SV=2	0	78.068	12	9	30	7	1071	120.7	6.64	cell adhesion;cell organization and biogenesis;developmental processes;signal transduction;other biological processes	plasma membrane;other membranes;cytosol;nucleus;other cell component	enzyme regulator activity;other molecular function	14270	ENSMUSG00000026425	RHO GTPases Activate Formins; RAC1 GTPase cycle; RAC3 GTPase cycle; RHOF GTPase cycle; CDC42 GTPase cycle; RHOU GTPase cycle; RHOQ GTPase cycle	NA
Cacng8	Q8VHW2	0.391332	1.3116	23.4299	-2.29418	0.0340172	0.475404	0.393113	-3.61427	Voltage-dependent calcium channel gamma-8 subunit OS=Mus musculus OX=10090 GN=Cacng8 PE=1 SV=1	0	161.696	33	8	79	8	423	43.4	9.2	other metabolic processes;transport;other biological processes	plasma membrane;other membranes;other cell component	signal transduction activity or receptor binding;transporter activity;other molecular function	NA	NA	Trafficking of AMPA receptors; LGI-ADAM interactions; Phase 0 - rapid depolarisation; Phase 2 - plateau phase	NA
Cybc1	Q3TYS2	-0.391311	-1.31158	20.6475	0.851392	0.405729	0.825838	0.682888	-5.46796	Cytochrome b-245 chaperone 1 OS=Mus musculus OX=10090 GN=Cybc1 PE=1 SV=2	0	6.215	9	2	2	2	187	20.9	8.59	other metabolic processes;stress response	other membranes;ER/Golgi	NA	217370	ENSMUSG00000039294	NA	NA
Homer2	Q9QWW1	-0.390636	-1.31097	20.2731	1.52959	0.14349	0.651447	0.538684	-4.7567	Homer protein homolog 2 OS=Mus musculus OX=10090 GN=Homer2 PE=1 SV=1	0	27.608	11	4	25	3	354	40.5	6.01	signal transduction;other biological processes	plasma membrane;other membranes;cytosol;other cell component	signal transduction activity or receptor binding;cytoskeletal activity;other molecular function	26557	ENSMUSG00000025813	Neurexins and neuroligins	NA
Ftl1	A0A1B0GR60	-0.390171	-1.31055	21.0656	1.97559	0.0637259	0.543391	0.449332	-4.12483	Ferritin OS=Mus musculus OX=10090 GN=Ftl1 PE=1 SV=1	0	83.88	51	5	22	5	160	18	6.28	transport;other biological processes	NA	other molecular function	NA	ENSMUSG00000050708	NA	Iron Homeostasis
Prxl2a	Q9CYH2	-0.38925	-1.30971	24.5788	3.03891	0.00705707	0.31576	0.261103	-2.29507	Peroxiredoxin-like 2A OS=Mus musculus OX=10090 GN=Prxl2a PE=1 SV=2	0	91.729	45	11	115	11	218	24.4	9.17	other biological processes	non-structural extracellular;other cell component	other molecular function	70564	ENSMUSG00000021792	NA	NA
6430548M08Rik	Q3TA40	-0.388837	-1.30934	23.9299	2.23678	0.0381857	0.482461	0.398949	-3.70928	RIKEN cDNA 6430548M08 gene OS=Mus musculus OX=10090 GN=6430548M08Rik PE=1 SV=1	0	109.054	29	12	65	12	397	45.2	5.07	NA	NA	NA	234797	ENSMUSG00000031824	NA	NA
Ggt7	Q99JP7	0.3888	1.3093	22.8437	-2.49089	0.0227265	0.418635	0.34617	-3.28001	Glutathione hydrolase 7 OS=Mus musculus OX=10090 GN=Ggt7 PE=1 SV=2	0	105.113	19	9	110	9	662	70.2	5.06	protein metabolism;other metabolic processes;other biological processes	plasma membrane;other membranes	other molecular function	207182	ENSMUSG00000027603	Aflatoxin activation and detoxification; Glutathione synthesis and recycling	Oxidative Stress and Redox Pathway
Clec2l	P0C7M9	-0.388713	-1.30923	19.7864	1.91441	0.0715893	0.55731	0.460842	-4.21775	C-type lectin domain family 2 member L OS=Mus musculus OX=10090 GN=Clec2l PE=1 SV=1	0	7.704	9	2	3	2	211	23.6	7.2	NA	other membranes	other molecular function	665180	ENSMUSG00000079598	NA	NA
Ahi1	E9QP54	-0.388552	-1.30908	18.9635	1.67148	0.1168	0.622347	0.514621	-4.48431	Jouberin OS=Mus musculus OX=10090 GN=Ahi1 PE=1 SV=1	0	19.476	6	5	5	5	1047	119.6	7.2	NA	cytoskeleton;other cell component	other molecular function	52906	ENSMUSG00000019986	NA	NA
B630019K06Rik	Q7TNS5	-0.388478	-1.30901	19.001	1.433	0.17379	0.668353	0.552663	-4.8792	RIKEN cDNA B630019K06 gene OS=Mus musculus OX=10090 GN=B630019K06Rik PE=1 SV=1	0	6.779	3	1	8	1	333	34.8	6.65	NA	NA	NA	NA	ENSMUSG00000052364	NA	NA
Usp11	Q99K46	0.387838	1.30843	18.3611	-2.71419	0.0142103	0.381635	0.315575	-2.88671	Ubiquitin carboxyl-terminal hydrolase 11 OS=Mus musculus OX=10090 GN=Usp11 PE=1 SV=4	0	12.363	3	2	3	2	921	105.3	4.96	protein metabolism;other metabolic processes	cytosol;nucleus;other cell component	other molecular function	236733	ENSMUSG00000031066	Ub-specific processing proteases	TNF-alpha NF-kB Signaling Pathway
Kcnb1	Q03717	0.387649	1.30826	20.7364	-1.7848	0.0911448	0.596814	0.493507	-4.40842	Potassium voltage-gated channel subfamily B member 1 OS=Mus musculus OX=10090 GN=Kcnb1 PE=1 SV=2	0	44.721	8	5	26	4	857	95.5	8.16	cell organization and biogenesis;transport;signal transduction;other biological processes	plasma membrane;other membranes;ER/Golgi;other cell component	transporter activity;other molecular function	16500	ENSMUSG00000050556	Glucagon-like Peptide-1 (GLP1) regulates insulin secretion; Voltage gated Potassium channels	Calcium Regulation in the Cardiac Cell
Ptp4a1	Q63739	0.387538	1.30816	22.1374	-2.72995	0.0137416	0.381635	0.315575	-2.85849	Protein tyrosine phosphatase type IVA 1 OS=Mus musculus OX=10090 GN=Ptp4a1 PE=1 SV=1	0	60.242	20	3	30	1	173	19.8	8.97	cell cycle OR cell proliferation;protein metabolism;other metabolic processes;developmental processes;other biological processes	plasma membrane;other membranes;cytoskeleton;ER/Golgi;nucleus;other cytoplasmic organelle;other cell component	other molecular function	19243	ENSMUSG00000026064; ENSMUSG00000117310	NA	NA
Txndc12	Q9CQU0	0.387377	1.30801	20.2373	-1.54128	0.140634	0.651447	0.538684	-4.7416	Thioredoxin domain-containing protein 12 OS=Mus musculus OX=10090 GN=Txndc12 PE=1 SV=1	0	16.471	9	1	13	1	170	19	5.26	other biological processes	ER/Golgi	other molecular function	66073	ENSMUSG00000028567	NA	NA
Tns3	Q5SSZ5	0.387263	1.30791	17.6307	-1.46445	0.162428	0.665195	0.550052	-4.70212	Tensin-3 OS=Mus musculus OX=10090 GN=Tns3 PE=1 SV=1	0	13.55	3	2	3	2	1440	155.5	6.65	developmental processes;other biological processes	cytosol;other cell component	NA	319939	ENSMUSG00000020422	MET interacts with TNS proteins	NA
Lrrc8b	Q5DU41	0.387211	1.30786	18.5784	-1.97195	0.066145	0.543536	0.449452	-4.09716	Volume-regulated anion channel subunit LRRC8B OS=Mus musculus OX=10090 GN=Lrrc8b PE=1 SV=3	0.012	2.027	1	1	1	1	803	92.1	6.7	transport	plasma membrane;other membranes;ER/Golgi;other cell component	transporter activity	433926	ENSMUSG00000070639	Miscellaneous transport and binding events	NA
Fam171a2	A2A699	0.38715	1.30781	21.9162	-2.55549	0.0198631	0.416684	0.344558	-3.16761	Protein FAM171A2 OS=Mus musculus OX=10090 GN=Fam171a2 PE=1 SV=1	0	63.585	14	8	38	7	822	87.4	8.05	NA	other membranes	NA	217219	ENSMUSG00000034685	NA	NA
Oxnad1	Q8VE38	-0.387044	-1.30771	19.5745	2.21129	0.0401836	0.491937	0.406784	-3.75108	Oxidoreductase NAD-binding domain-containing protein 1 OS=Mus musculus OX=10090 GN=Oxnad1 PE=1 SV=2	0	18.274	11	3	9	3	311	34.7	8.13	NA	NA	other molecular function	218885	ENSMUSG00000021906	NA	NA
Cars1	Q9ER72	-0.386371	-1.3071	19.1372	1.7991	0.0887802	0.596814	0.493507	-4.38783	Cysteine--tRNA ligase, cytoplasmic OS=Mus musculus OX=10090 GN=Cars1 PE=1 SV=2	0	18.503	3	2	4	2	831	94.8	6.76	protein metabolism;RNA metabolism OR transcription;other metabolic processes	cytosol;other cell component	nucleic acid binding activity;other molecular function	27267	ENSMUSG00000010755	NA	NA
Acad12	D3Z7X0	-0.385858	-1.30664	20.2042	2.13161	0.0470649	0.508301	0.420315	-3.88008	Acyl-Coenzyme A dehydrogenase family, member 12 OS=Mus musculus OX=10090 GN=Acad12 PE=1 SV=1	0	29.228	13	6	16	6	555	61.4	9.36	NA	NA	other molecular function	338350	ENSMUSG00000042647	NA	NA
Arhgef9	A0A0G2JE35	-0.385366	-1.30619	23.2778	1.16395	0.259632	0.741556	0.613195	-5.18281	Collybistin OS=Mus musculus OX=10090 GN=Arhgef9 PE=1 SV=1	0	23.686	11	5	10	4	442	52.4	5.35	NA	other cell component	enzyme regulator activity	NA	ENSMUSG00000025656	NA	NA
Sfxn3	Q91V61	0.384324	1.30525	28.0425	-2.03212	0.0571574	0.535997	0.443218	-4.03741	Sideroflexin-3 OS=Mus musculus OX=10090 GN=Sfxn3 PE=1 SV=1	0	248.484	58	14	320	13	321	35.4	9.51	other metabolic processes;transport	other membranes;mitochondrion	transporter activity	94280	ENSMUSG00000025212	NA	NA
Nxpe5	E9PXC9	-0.384234	-1.30517	19.5605	0.971685	0.344821	0.798331	0.660142	-5.30364	Neurexophilin and PC-esterase domain family, member 5 OS=Mus musculus OX=10090 GN=Nxpe5 PE=3 SV=1	0.049	1.199	1	1	6	1	542	60	8.65	NA	other membranes	NA	381680	ENSMUSG00000047592	NA	NA
Mfsd6	D3Z183	-0.384163	-1.3051	20.6641	2.24612	0.0374768	0.480023	0.396933	-3.69391	Major facilitator superfamily domain-containing protein 6 OS=Mus musculus OX=10090 GN=Mfsd6 PE=1 SV=1	0	62.453	10	5	18	2	794	87.8	5.71	NA	other membranes	NA	98682	ENSMUSG00000041439	NA	NA
Ubl3	Q9Z2M6	0.38407	1.30502	19.3211	-1.76842	0.093923	0.601171	0.49711	-4.4319	Ubiquitin-like protein 3 OS=Mus musculus OX=10090 GN=Ubl3 PE=1 SV=1	0.001	4.758	18	2	2	2	117	13.2	6.92	NA	plasma membrane;other membranes	NA	24109	ENSMUSG00000001687	NA	NA
Cdc42se2	Q8BGH7	0.383368	1.30438	20.5719	-2.04554	0.0556899	0.528987	0.437421	-4.01643	CDC42 small effector protein 2 OS=Mus musculus OX=10090 GN=Cdc42se2 PE=1 SV=1	0	63.388	67	2	24	2	84	9.2	8.35	transport;other biological processes	plasma membrane;other membranes;cytoskeleton;other cell component	other molecular function	72729	ENSMUSG00000052298	CDC42 GTPase cycle	NA
Psmd5	Q8BJY1	-0.383092	-1.30413	20.2246	1.77738	0.0933871	0.601171	0.49711	-4.37354	26S proteasome non-ATPase regulatory subunit 5 OS=Mus musculus OX=10090 GN=Psmd5 PE=1 SV=4	0	41.3	13	5	16	5	504	55.9	5.21	cell organization and biogenesis	other cell component	NA	66998	ENSMUSG00000026869	Downstream TCR signaling; FCERI mediated NF-kB activation; Neddylation; Asymmetric localization of PCP proteins; Degradation of AXIN; Hedgehog 'on' state; Ub-specific processing proteases; Regulation of RUNX3 expression and activity; Antigen processing: Ubiquitination & Proteasome degradation; Autodegradation of Cdh1 by Cdh1:APC/C; APC/C:Cdc20 mediated degradation of Securin; APC/C:Cdh1 mediated …	Proteasome Degradation
Ndufaf7	Q9CWG8	-0.383069	-1.30411	21.1981	2.50507	0.0220664	0.417935	0.345592	-3.25544	Protein arginine methyltransferase NDUFAF7, mitochondrial OS=Mus musculus OX=10090 GN=Ndufaf7 PE=1 SV=4	0	54.116	22	7	16	7	436	48.4	6.95	cell organization and biogenesis;protein metabolism;other metabolic processes	NA	other molecular function	73694	ENSMUSG00000024082	Complex I biogenesis	NA
Synpo	Q8CC35	0.382969	1.30402	25.8752	-1.64731	0.116828	0.622347	0.514621	-4.60079	Synaptopodin OS=Mus musculus OX=10090 GN=Synpo PE=1 SV=2	0	402.903	41	23	295	23	929	99.5	9.42	cell organization and biogenesis;other biological processes	cytosol;cytoskeleton;nucleus;other cell component	cytoskeletal activity	NA	ENSMUSG00000043079	NA	Primary Focal Segmental Glomerulosclerosis FSGS
Vim	P20152	0.3826	1.30369	24.8287	-2.19913	0.0411701	0.493348	0.407951	-3.77093	Vimentin OS=Mus musculus OX=10090 GN=Vim PE=1 SV=3	0	224.198	55	25	116	22	466	53.7	5.12	cell organization and biogenesis;stress response;developmental processes;signal transduction;other biological processes	plasma membrane;other membranes;cytosol;cytoskeleton;nucleus;other cytoplasmic organelle;other cell component	cytoskeletal activity;nucleic acid binding activity;other molecular function	22352	ENSMUSG00000026728	Striated Muscle Contraction; Aggrephagy; Caspase-mediated cleavage of cytoskeletal proteins; RHOBTB1 GTPase cycle	Spinal Cord Injury; Primary Focal Segmental Glomerulosclerosis FSGS; Alpha6-Beta4 Integrin Signaling Pathway
Tpm3	A0A0R4J1P2	0.382506	1.3036	19.1947	-1.86501	0.0785574	0.576673	0.476853	-4.29146	Tropomyosin alpha-3 chain OS=Mus musculus OX=10090 GN=Tpm3 PE=1 SV=1	0	113.792	37	13	129	2	284	32.8	4.72	NA	cytoskeleton	cytoskeletal activity	NA	ENSMUSG00000027940	NA	NA
Bckdha	Q3U3J1	-0.382056	-1.3032	23.3658	2.71829	0.0140871	0.381635	0.315575	-2.87939	2-oxoisovalerate dehydrogenase subunit alpha OS=Mus musculus OX=10090 GN=Bckdha PE=1 SV=1	0	148.769	34	11	120	11	446	50.7	8.06	other metabolic processes	NA	other molecular function	12039	ENSMUSG00000060376	NA	NA
Atp2b1	A0A1W2P772	0.381415	1.30262	21.6731	-1.82533	0.084579	0.584931	0.483681	-4.34974	Plasma membrane calcium-transporting ATPase 1 (Fragment) OS=Mus musculus OX=10090 GN=Atp2b1 PE=1 SV=1	0	248.968	49	12	220	2	317	35.6	5.59	transport	other membranes	transporter activity;other molecular function	NA	ENSMUSG00000019943	NA	Calcium Regulation in the Cardiac Cell
Arl15	Q8BGR6	0.381236	1.30246	21.4506	-2.38066	0.0285274	0.449988	0.372097	-3.46889	ADP-ribosylation factor-like protein 15 OS=Mus musculus OX=10090 GN=Arl15 PE=1 SV=1	0	29.001	24	4	32	4	204	22.9	5.29	NA	NA	other molecular function	218639	ENSMUSG00000042348	NA	NA
Ppef1	Q3UQZ5	-0.381069	-1.30231	24.7226	1.96963	0.0644562	0.543391	0.449332	-4.13396	Serine/threonine-protein phosphatase (Fragment) OS=Mus musculus OX=10090 GN=Ppef1 PE=1 SV=1	0.042	1.323	3	1	2	1	237	27.6	5.9	protein metabolism;other metabolic processes	NA	other molecular function	NA	ENSMUSG00000062168	NA	NA
Sncg	Q9Z0F7	-0.380917	-1.30217	21.2346	1.93208	0.0692342	0.549137	0.454084	-4.1911	Gamma-synuclein OS=Mus musculus OX=10090 GN=Sncg PE=1 SV=1	0	114.957	62	7	87	6	123	13.2	4.65	cell-cell signaling;cell organization and biogenesis;transport;other biological processes	plasma membrane;other membranes;cytoskeleton;nucleus;other cell component	cytoskeletal activity;other molecular function	20618	ENSMUSG00000023064	NA	NA
KRT13	P13646	0.380586	1.30187	19.9093	-1.116	0.279089	0.759314	0.627879	-5.23156	CRAP Keratin, type I cytoskeletal 13 OS=Homo sapiens OX=9606 GN=KRT13 PE=1 SV=4	0	99.66	27	15	94	5	458	49.6	4.96	cell organization and biogenesis;developmental processes	cytosol;cytoskeleton	other molecular function	3860	ENSG00000171401	Formation of the cornified envelope	Vitamin D Receptor Pathway
Prkcg	P63318	-0.380572	-1.30186	25.217	2.74867	0.0132041	0.381635	0.315575	-2.82489	Protein kinase C gamma type OS=Mus musculus OX=10090 GN=Prkcg PE=1 SV=1	0	203.598	32	18	186	17	697	78.3	7.46	cell-cell signaling;protein metabolism;other metabolic processes;stress response;developmental processes;signal transduction;other biological processes	plasma membrane;other membranes;cytosol;nucleus;other cell component	kinase activity;other molecular function	18752	ENSMUSG00000078816; ENSMUSG00000097449	Trafficking of GluR2-containing AMPA receptors; WNT5A-dependent internalization of FZD4; Calmodulin induced events; Disinhibition of SNARE formation	PluriNetWork: mechanisms associated with pluripotency; G Protein Signaling Pathways; Myometrial Relaxation and Contraction Pathways; Wnt Signaling Pathway; MAPK signaling pathway; Calcium Regulation in the Cardiac Cell; Wnt Signaling Pathway and Pluripotency
Coq10a	A0A1W2P7J1	-0.380436	-1.30173	22.2167	2.36744	0.0293095	0.449995	0.372102	-3.49128	Coenzyme Q10A OS=Mus musculus OX=10090 GN=Coq10a PE=1 SV=1	0	22.611	19	5	33	5	249	27.9	9.99	other metabolic processes	mitochondrion	other molecular function	210582	ENSMUSG00000039914	NA	NA
Cpa3	P15089	0.379566	1.30095	20.1689	-2.69825	0.0147002	0.381635	0.315575	-2.91523	Mast cell carboxypeptidase A OS=Mus musculus OX=10090 GN=Cpa3 PE=2 SV=1	0.053	1.136	2	1	5	1	417	48.8	9	protein metabolism;other metabolic processes;other biological processes	non-structural extracellular;ER/Golgi	other molecular function	12873	ENSMUSG00000001865	Metabolism of Angiotensinogen to Angiotensins	NA
Tmem132a	D3Z4S6	0.379243	1.30066	18.9315	-1.62536	0.121453	0.632456	0.52298	-4.63049	Transmembrane protein 132A OS=Mus musculus OX=10090 GN=Tmem132a PE=1 SV=1	0	24.136	8	3	11	3	687	74.7	6.64	NA	NA	NA	NA	ENSMUSG00000024736	NA	NA
Phgdh	Q61753	-0.379217	-1.30064	25.2069	2.64781	0.016358	0.404795	0.334727	-3.00499	D-3-phosphoglycerate dehydrogenase OS=Mus musculus OX=10090 GN=Phgdh PE=1 SV=3	0	147.737	29	13	153	13	533	56.5	6.54	cell cycle OR cell proliferation;cell organization and biogenesis;other metabolic processes;developmental processes;other biological processes	NA	other molecular function	236539	ENSMUSG00000053398	Serine biosynthesis	NA
Hmgb1	P63158	-0.378336	-1.29984	19.7516	1.51386	0.14741	0.651447	0.538684	-4.77688	High mobility group protein B1 OS=Mus musculus OX=10090 GN=Hmgb1 PE=1 SV=2	0	21.756	15	2	15	2	215	24.9	5.74	cell cycle OR cell proliferation;cell organization and biogenesis;DNA metabolism;other metabolic processes;stress response;transport;developmental processes;signal transduction;other biological processes	non-structural extracellular;plasma membrane;other membranes;ER/Golgi;nucleus;other cytoplasmic organelle;other cell component	signal transduction activity or receptor binding;enzyme regulator activity;nucleic acid binding activity;other molecular function	15289	ENSMUSG00000066551	Neutrophil degranulation; Advanced glycosylation endproduct receptor signaling; Regulation of TLR by endogenous ligand; Pyroptosis; Apoptosis induced DNA fragmentation; TAK1 activates NFkB by phosphorylation and activation of IKKs complex; TRAF6 mediated NF-kB activation	NA
Slc7a8	Q9QXW9	0.377975	1.29952	23.1657	-3.16618	0.00534171	0.307908	0.25461	-2.05856	Large neutral amino acids transporter small subunit 2 OS=Mus musculus OX=10090 GN=Slc7a8 PE=1 SV=1	0	33.393	9	4	48	4	531	57.8	6.67	transport	plasma membrane;other membranes;other cell component	transporter activity	50934	ENSMUSG00000022180	Amino acid transport across the plasma membrane; Basigin interactions	NA
Ptges3	D3Z7C6	-0.377918	-1.29947	21.8713	3.08649	0.0063608	0.313428	0.259175	-2.2069	Prostaglandin E synthase 3 OS=Mus musculus OX=10090 GN=Ptges3 PE=1 SV=1	0	13.652	14	3	9	3	130	15	4.79	NA	NA	NA	NA	ENSMUSG00000071072	NA	NA
Ddx51	Q6P9R1	0.377475	1.29907	20.0459	-2.2708	0.0356615	0.475404	0.393113	-3.65312	ATP-dependent RNA helicase DDX51 OS=Mus musculus OX=10090 GN=Ddx51 PE=1 SV=1	0.057	1.082	1	1	1	1	639	70.3	9.47	RNA metabolism OR transcription;other metabolic processes	nucleus	nucleic acid binding activity;other molecular function	69663	ENSMUSG00000029504	NA	NA
Aldh1l1	Q8R0Y6	-0.377264	-1.29888	25.2861	3.46	0.00279181	0.264869	0.219021	-1.50633	Cytosolic 10-formyltetrahydrofolate dehydrogenase OS=Mus musculus OX=10090 GN=Aldh1l1 PE=1 SV=1	0	326.349	43	31	299	25	902	98.6	5.91	other metabolic processes	cytosol;other cell component	other molecular function	107747	ENSMUSG00000030088	Metabolism of folate and pterines	One Carbon Metabolism
Uhrf1bp1l	A2RSJ4	-0.377235	-1.29885	19.2117	2.46474	0.0239927	0.425153	0.35156	-3.32516	UHRF1-binding protein 1-like OS=Mus musculus OX=10090 GN=Uhrf1bp1l PE=1 SV=2	0	24.932	4	4	12	4	1457	161.8	6.61	NA	cytosol;other cytoplasmic organelle	other molecular function	75089	ENSMUSG00000019951	RND2 GTPase cycle	NA
Vamp1	D3YTU0	-0.376507	-1.2982	21.8365	2.06259	0.0538753	0.523095	0.432549	-3.98967	Vesicle-associated membrane protein 1 OS=Mus musculus OX=10090 GN=Vamp1 PE=1 SV=1	0	66.142	42	4	65	3	171	18.7	9.22	transport	other membranes	NA	NA	ENSMUSG00000030337	NA	NA
Map7	E9QMU3	0.376196	1.29791	20.8555	-2.04792	0.0554333	0.528831	0.437292	-4.0127	Ensconsin OS=Mus musculus OX=10090 GN=Map7 PE=1 SV=3	0	44.928	7	4	26	4	730	81.9	9.36	cell organization and biogenesis	cytoskeleton	NA	17761	ENSMUSG00000019996	NA	NA
Cenpv	Q9CXS4	0.376017	1.29775	20.5171	-1.70632	0.106136	0.618918	0.511785	-4.4717	Centromere protein V OS=Mus musculus OX=10090 GN=Cenpv PE=1 SV=2	0	16.409	11	2	3	2	252	27.5	9.79	cell cycle OR cell proliferation;cell organization and biogenesis;other biological processes	cytosol;cytoskeleton;nucleus;other cell component	other molecular function	73139	ENSMUSG00000018509	NA	NA
Cd151	O35566	-0.375647	-1.29742	18.7131	2.38077	0.0285215	0.449988	0.372097	-3.46872	CD151 antigen OS=Mus musculus OX=10090 GN=Cd151 PE=1 SV=2	0.007	2.168	4	1	1	1	253	28.2	7.47	cell cycle OR cell proliferation;stress response;other biological processes	extracellular matrix;plasma membrane;other membranes;other cell component	signal transduction activity or receptor binding	12476	ENSMUSG00000025510	Type I hemidesmosome assembly	Primary Focal Segmental Glomerulosclerosis FSGS; Alpha6-Beta4 Integrin Signaling Pathway
Ncoa7	A0A1L1SSS4	-0.375514	-1.2973	19.3587	2.01158	0.0603805	0.535997	0.443218	-4.07454	Nuclear receptor coactivator 7 OS=Mus musculus OX=10090 GN=Ncoa7 PE=1 SV=1	0.011	2.032	1	1	1	1	894	101.1	5.52	NA	NA	NA	NA	ENSMUSG00000039697	NA	NA
Rida	P52760	-0.375333	-1.29714	23.2334	2.29426	0.0340119	0.475404	0.393113	-3.61414	2-iminobutanoate/2-iminopropanoate deaminase OS=Mus musculus OX=10090 GN=Rida PE=1 SV=3	0	51.229	49	5	53	5	135	14.2	8.68	cell cycle OR cell proliferation;RNA metabolism OR transcription;other metabolic processes;developmental processes;other biological processes	cytosol;mitochondrion;nucleus;other cytoplasmic organelle;other cell component	nucleic acid binding activity;other molecular function	15473	ENSMUSG00000022323	Threonine catabolism	NA
Rpl27a	P14115	-0.374643	-1.29652	22.1623	2.7116	0.014289	0.381635	0.315575	-2.89136	60S ribosomal protein L27a OS=Mus musculus OX=10090 GN=Rpl27a PE=1 SV=5	0	22.795	20	3	30	3	148	16.6	11.12	protein metabolism;other metabolic processes	cytosol;ER/Golgi;translational apparatus	other molecular function	26451	ENSMUSG00000046364	L13a-mediated translational silencing of Ceruloplasmin expression; Formation of a pool of free 40S subunits; GTP hydrolysis and joining of the 60S ribosomal subunit; SRP-dependent cotranslational protein targeting to membrane; Major pathway of rRNA processing in the nucleolus and cytosol; Nonsense Mediated Decay (NMD) independent of the Exon Junction Complex (EJC); Nonsense Mediated Decay (NMD) e…	Cytoplasmic Ribosomal Proteins
Ralgapb	E9Q0J2	-0.374459	-1.29635	24.0427	1.90288	0.0731655	0.561042	0.463927	-4.23507	Ral GTPase-activating protein subunit beta OS=Mus musculus OX=10090 GN=Ralgapb PE=1 SV=1	0	35.84	5	4	9	4	1507	167.8	6.79	other biological processes	NA	enzyme regulator activity;other molecular function	228850	ENSMUSG00000027652	NA	NA
Ckb	Q04447	-0.374383	-1.29628	29.0163	2.85071	0.0106104	0.363707	0.300751	-2.6404	Creatine kinase B-type OS=Mus musculus OX=10090 GN=Ckb PE=1 SV=1	0	699.986	60	17	968	16	381	42.7	5.67	other metabolic processes;developmental processes;other biological processes	non-structural extracellular;cytosol;nucleus;other cell component	kinase activity;other molecular function	12709	ENSMUSG00000001270	RND3 GTPase cycle; Creatine metabolism	NA
Aldh4a1	Q8CHT0	-0.374361	-1.29627	24.2696	2.19625	0.0414068	0.493348	0.407951	-3.77561	Delta-1-pyrroline-5-carboxylate dehydrogenase, mitochondrial OS=Mus musculus OX=10090 GN=Aldh4a1 PE=1 SV=3	0	129.59	28	13	78	13	562	61.8	8.24	other metabolic processes	mitochondrion	other molecular function	212647	ENSMUSG00000028737	Glyoxylate metabolism and glycine degradation; Proline catabolism	NA
Mcoln2	F7B2J7	0.374333	1.29624	20.0996	-2.44208	0.0251435	0.431681	0.356959	-3.36412	Mucolipin-2 (Fragment) OS=Mus musculus OX=10090 GN=Mcoln2 PE=4 SV=1	0.043	1.298	9	1	11	1	113	12.9	9.22	transport	other membranes	transporter activity	NA	ENSMUSG00000011008	NA	NA
Kifap3	P70188	0.374022	1.29596	16.2218	-1.53407	0.147278	0.651447	0.538684	-4.47625	Kinesin-associated protein 3 OS=Mus musculus OX=10090 GN=Kifap3 PE=1 SV=1	0	14.258	3	1	4	1	793	91.2	5.11	cell organization and biogenesis;other biological processes	plasma membrane;other membranes;cytosol;cytoskeleton;ER/Golgi;nucleus;other cell component	cytoskeletal activity;other molecular function	16579	ENSMUSG00000026585	MHC class II antigen presentation; COPI-dependent Golgi-to-ER retrograde traffic; Kinesins; Intraflagellar transport	NA
Hsd17b8	P50171	0.373998	1.29594	23.7459	-2.18635	0.0422308	0.493348	0.407951	-3.79172	Estradiol 17-beta-dehydrogenase 8 OS=Mus musculus OX=10090 GN=Hsd17b8 PE=1 SV=2	0	115.409	36	7	81	7	259	26.6	6.54	cell organization and biogenesis;other metabolic processes	plasma membrane;other membranes;mitochondrion	other molecular function	14979	ENSMUSG00000073422	Fatty acyl-CoA biosynthesis	NA
Iqsec3	Q3TES0	-0.373869	-1.29582	21.5235	1.76114	0.0951806	0.603086	0.498694	-4.44228	IQ motif and SEC7 domain-containing protein 3 OS=Mus musculus OX=10090 GN=Iqsec3 PE=1 SV=1	0	69.486	11	11	53	10	1195	129	6.19	cell organization and biogenesis;other biological processes	plasma membrane;other membranes;cytosol;nucleus;other cell component	enzyme regulator activity	243621	ENSMUSG00000040797	NA	NA
Ryr3	A0A140LJF7	0.373716	1.29569	18.9778	-2.0172	0.0588294	0.535997	0.443218	-4.06063	Ryanodine receptor 3 OS=Mus musculus OX=10090 GN=Ryr3 PE=1 SV=1	0.042	1.312	0	1	4	1	4858	550.5	5.8	transport;signal transduction	other membranes;cytosol;ER/Golgi	transporter activity;other molecular function	NA	ENSMUSG00000057378	NA	Alzheimers Disease; Myometrial Relaxation and Contraction Pathways; Calcium Regulation in the Cardiac Cell
Ufsp2	Q99K23	-0.373347	-1.29535	18.6836	2.10705	0.0512326	0.521176	0.430963	-3.84018	Ufm1-specific protease 2 OS=Mus musculus OX=10090 GN=Ufsp2 PE=1 SV=1	0	11.528	4	1	3	1	461	52.5	6.76	protein metabolism;other metabolic processes;other biological processes	ER/Golgi;nucleus;other cell component	other molecular function	192169	ENSMUSG00000031634	NA	NA
Dnah9	F7DC70	-0.373083	-1.29512	19.8549	2.24354	0.0376711	0.480023	0.396933	-3.69815	Dynein, axonemal, heavy chain 9 (Fragment) OS=Mus musculus OX=10090 GN=Dnah9 PE=1 SV=1	0.002	3.645	1	2	15	1	1958	222.5	6.38	other biological processes	cytoskeleton	cytoskeletal activity;other molecular function	NA	ENSMUSG00000056752	NA	NA
Pnkd	A0A0R4J1J1	0.371419	1.29363	20.3273	-2.36151	0.0296667	0.449995	0.372102	-3.50131	Probable hydrolase PNKD OS=Mus musculus OX=10090 GN=Pnkd PE=1 SV=1	0	28.518	30	3	29	3	142	15.6	10.27	NA	NA	NA	56695	ENSMUSG00000026179	NA	NA
Dnajc3	Q91YW3	-0.37111	-1.29335	18.6704	2.18301	0.0453266	0.501903	0.415025	-3.75788	DnaJ homolog subfamily C member 3 OS=Mus musculus OX=10090 GN=Dnajc3 PE=1 SV=1	0	8.328	4	2	4	2	504	57.4	5.85	protein metabolism;other metabolic processes;stress response;signal transduction;other biological processes	cytosol;ER/Golgi;other cell component	enzyme regulator activity;other molecular function	100037258	ENSMUSG00000022136	Neutrophil degranulation; Regulation of Insulin-like Growth Factor (IGF) transport and uptake by Insulin-like Growth Factor Binding Proteins (IGFBPs); Post-translational protein phosphorylation	NA
Limd2	Q8BGB5	0.371085	1.29333	20.9032	-1.5459	0.139517	0.651447	0.538684	-4.7356	LIM domain-containing protein 2 OS=Mus musculus OX=10090 GN=Limd2 PE=1 SV=1	0	18.411	20	2	30	2	128	14.2	9.04	NA	cytosol;nucleus	other molecular function	67803	ENSMUSG00000040699	NA	NA
Scg3	P47867	0.370641	1.29293	19.3935	-1.763	0.0948575	0.603086	0.498694	-4.43963	Secretogranin-3 OS=Mus musculus OX=10090 GN=Scg3 PE=1 SV=1	0	32.948	15	4	14	4	471	53.3	4.93	other biological processes	non-structural extracellular;other membranes;ER/Golgi	NA	20255	ENSMUSG00000032181	Platelet degranulation ; Regulation of Insulin-like Growth Factor (IGF) transport and uptake by Insulin-like Growth Factor Binding Proteins (IGFBPs); Post-translational protein phosphorylation	NA
Ube2d2a	A0A494BBD7	-0.369136	-1.29158	21.6393	2.7536	0.0130657	0.381635	0.315575	-2.81602	Ubiquitin-conjugating enzyme E2D 2A (Fragment) OS=Mus musculus OX=10090 GN=Ube2d2a PE=1 SV=1	0.032	1.487	14	1	1	1	50	5.4	4.51	NA	NA	NA	NA	ENSMUSG00000091896	NA	Proteasome Degradation
Ide	Q9JHR7	-0.369031	-1.29149	20.6331	1.58639	0.130049	0.643624	0.532215	-4.68252	Insulin-degrading enzyme OS=Mus musculus OX=10090 GN=Ide PE=1 SV=1	0	36.291	7	6	15	6	1019	117.7	6.54	protein metabolism;other metabolic processes;developmental processes;other biological processes	non-structural extracellular;plasma membrane;other membranes;cytosol;nucleus;other cytoplasmic organelle;other cell component	other molecular function	NA	NA	Peroxisomal protein import; Ub-specific processing proteases	NA
Agfg1	A0A087WNV1	0.369007	1.29146	21.9223	-2.58007	0.0188659	0.416684	0.344558	-3.12453	Arf-GAP domain and FG repeat-containing protein 1 OS=Mus musculus OX=10090 GN=Agfg1 PE=1 SV=1	0	83.473	18	5	54	5	521	53.9	8.92	other biological processes	NA	enzyme regulator activity	15463	ENSMUSG00000026159	NA	NA
Me3	Q8BMF3	0.368973	1.29143	27.0808	-1.90861	0.0723788	0.558351	0.461702	-4.22648	NADP-dependent malic enzyme, mitochondrial OS=Mus musculus OX=10090 GN=Me3 PE=1 SV=2	0	450.323	62	29	482	28	604	67.1	7.83	other metabolic processes	mitochondrion	other molecular function	109264	ENSMUSG00000030621	Citric acid cycle (TCA cycle)	NA
Dlgap1	Q9D415	-0.368751	-1.29123	22.2279	1.89303	0.0745343	0.565027	0.467223	-4.24979	Disks large-associated protein 1 OS=Mus musculus OX=10090 GN=Dlgap1 PE=1 SV=3	0	80.84	11	10	44	9	992	110.3	7.09	cell-cell signaling;cell organization and biogenesis;other biological processes	plasma membrane;other membranes;other cell component	other molecular function	224997	ENSMUSG00000003279	Neurexins and neuroligins	NA
Cog3	Q8CI04	-0.368741	-1.29123	17.9642	2.06952	0.0550323	0.527828	0.436463	-3.95095	Conserved oligomeric Golgi complex subunit 3 OS=Mus musculus OX=10090 GN=Cog3 PE=1 SV=3	0.019	1.771	1	1	2	1	820	93.2	5.78	cell organization and biogenesis;protein metabolism;other metabolic processes;transport;other biological processes	plasma membrane;other membranes;cytosol;ER/Golgi	NA	NA	NA	COPI-mediated anterograde transport; Intra-Golgi traffic; Retrograde transport at the Trans-Golgi-Network	NA
Rbbp7	Q60973	-0.36871	-1.2912	17.9729	1.07387	0.297877	0.771506	0.637961	-5.21056	Histone-binding protein RBBP7 OS=Mus musculus OX=10090 GN=Rbbp7 PE=1 SV=1	0	19.487	7	3	3	3	425	47.8	5.05	cell organization and biogenesis;other metabolic processes;stress response;other biological processes	cytosol;nucleus	nucleic acid binding activity	245688	ENSMUSG00000031353	PKMTs methylate histone lysines; Neddylation; RMTs methylate histone arginines; Oxidative Stress Induced Senescence; HDACs deacetylate histones; HATs acetylate histones; PRC2 methylates histones and DNA; Deposition of new CENPA-containing nucleosomes at the centromere; Transcriptional Regulation by E2F6; Regulation of TP53 Activity through Acetylation; RNA Polymerase I Transcription Initiation; R…	PluriNetWork: mechanisms associated with pluripotency; EGFR1 Signaling Pathway
Mettl7a1	A0A2R8VK72	-0.368438	-1.29095	19.9197	1.79057	0.0901846	0.596814	0.493507	-4.40013	Methyltransferase-like 7A1 OS=Mus musculus OX=10090 GN=Mettl7a1 PE=1 SV=1	0	40.225	22	3	25	3	193	22.5	8	NA	other cell component	other molecular function	NA	ENSMUSG00000054619	NA	NA
Camk1d	Q8BW96	0.368187	1.29073	21.2279	-1.82546	0.0845591	0.584931	0.483681	-4.34955	Calcium/calmodulin-dependent protein kinase type 1D OS=Mus musculus OX=10090 GN=Camk1d PE=1 SV=2	0	57.37	21	6	31	4	385	42.9	7.17	protein metabolism;other metabolic processes;stress response;developmental processes;other biological processes	nucleus;other cell component	kinase activity;other molecular function	227541	ENSMUSG00000039145	NA	NA
Brsk2	Q69Z98	-0.36783	-1.29041	21.5401	2.92266	0.00908438	0.334679	0.276747	-2.50908	Serine/threonine-protein kinase BRSK2 OS=Mus musculus OX=10090 GN=Brsk2 PE=1 SV=2	0	149.006	24	11	93	9	735	81.7	8.79	cell cycle OR cell proliferation;cell organization and biogenesis;protein metabolism;other metabolic processes;stress response;transport;developmental processes;signal transduction;other biological processes	cytoskeleton;ER/Golgi;nucleus;other cell component	kinase activity;other molecular function	75770	ENSMUSG00000053046	NA	NA
Gclm	F6VNW5	0.367148	1.2898	18.4879	-1.45004	0.166352	0.667105	0.551631	-4.75713	GCS light chain (Fragment) OS=Mus musculus OX=10090 GN=Gclm PE=1 SV=1	0.001	5.006	7	1	8	1	153	17	5.59	other metabolic processes	NA	other molecular function	NA	ENSMUSG00000028124	NA	One carbon metabolism and related pathways; Oxidative Stress and Redox Pathway
Cacnb1	Q8R3Z5	0.366651	1.28936	23.0607	-2.00066	0.0607336	0.535997	0.443218	-4.08624	Voltage-dependent L-type calcium channel subunit beta-1 OS=Mus musculus OX=10090 GN=Cacnb1 PE=1 SV=1	0	145.228	35	16	133	9	597	65.4	6.62	cell-cell signaling;cell organization and biogenesis;transport;other biological processes	plasma membrane;other membranes;cytosol;ER/Golgi;other cell component	transporter activity	12295	ENSMUSG00000020882	Presynaptic depolarization and calcium channel opening; Phase 0 - rapid depolarisation; Phase 2 - plateau phase	Calcium Regulation in the Cardiac Cell
Ube2j1	B1AWT7	-0.366637	-1.28934	17.9223	2.43347	0.025594	0.434553	0.359333	-3.37888	Ubiquitin-conjugating enzyme E2 J1 (Fragment) OS=Mus musculus OX=10090 GN=Ube2j1 PE=1 SV=1	0	13.275	13	2	3	2	157	16.8	5.97	NA	NA	NA	NA	ENSMUSG00000028277	NA	Parkinsons Disease Pathway
Tmod1	P49813	0.366401	1.28913	21.0146	-1.3736	0.186421	0.674832	0.558021	-4.94975	Tropomodulin-1 OS=Mus musculus OX=10090 GN=Tmod1 PE=1 SV=2	0	61.728	23	7	35	6	359	40.4	5.1	cell organization and biogenesis;developmental processes;other biological processes	other membranes;cytoskeleton;nucleus;other cell component	cytoskeletal activity	21916	ENSMUSG00000028328	Striated Muscle Contraction	NA
Emc8	O70378	-0.366348	-1.28909	20.6074	1.97438	0.063874	0.543391	0.449332	-4.12669	ER membrane protein complex subunit 8 OS=Mus musculus OX=10090 GN=Emc8 PE=1 SV=1	0	20.96	17	3	26	3	207	23.3	6.15	NA	other membranes;cytosol;ER/Golgi;other cell component	NA	18117	ENSMUSG00000031819	NA	NA
Selenof	Q9ERR7	0.366259	1.28901	18.4189	-2.05862	0.0542938	0.524574	0.433772	-3.99593	Selenoprotein F OS=Mus musculus OX=10090 GN=Selenof PE=1 SV=3	0	30.401	18	2	9	2	162	17.8	5.35	cell organization and biogenesis;other biological processes	ER/Golgi	other molecular function	93684	NA	NA	NA
KRT10	P13645	0.366152	1.28891	27.8655	-1.35842	0.191103	0.680051	0.562336	-4.96768	CRAP Keratin, type I cytoskeletal 10 OS=Homo sapiens OX=9606 GN=KRT10 PE=1 SV=6	0	660.003	46	29	512	24	584	58.8	5.21	cell organization and biogenesis;protein metabolism;other metabolic processes;developmental processes;other biological processes	plasma membrane;cytosol;cytoskeleton;other cell component	bone, tooth or skin structural activity;other molecular function	3858	ENSG00000186395	Formation of the cornified envelope	NA
Gimap1	P70224	0.365698	1.28851	17.859	-2.17643	0.0438994	0.498211	0.411972	-3.77801	GTPase IMAP family member 1 OS=Mus musculus OX=10090 GN=Gimap1 PE=1 SV=3	0.031	1.501	3	1	4	1	277	30.8	9	developmental processes	other membranes;ER/Golgi	other molecular function	NA	NA	NA	NA
Phyhip	Q8K0S0	0.365598	1.28842	23.1579	-2.60247	0.0179987	0.407737	0.337159	-3.08513	Phytanoyl-CoA hydroxylase-interacting protein OS=Mus musculus OX=10090 GN=Phyhip PE=1 SV=1	0	43.8	21	9	53	6	330	37.5	7.01	other biological processes	other cell component	other molecular function	105653	ENSMUSG00000003469	NA	NA
Nf1	Q5SYH9	-0.365326	-1.28817	19.4544	1.57714	0.134313	0.643624	0.532215	-4.5657	Neurofibromin (Fragment) OS=Mus musculus OX=10090 GN=Nf1 PE=1 SV=1	0	48.738	11	8	29	1	826	92.1	8.15	other biological processes	NA	enzyme regulator activity	NA	ENSMUSG00000020716	NA	NA
Pea15	Q62048	-0.364443	-1.28738	23.0805	1.47481	0.157529	0.660226	0.545943	-4.82631	Astrocytic phosphoprotein PEA-15 OS=Mus musculus OX=10090 GN=Pea15 PE=1 SV=1	0	85.434	60	6	52	6	130	15	5.02	transport;signal transduction;other biological processes	cytosol;cytoskeleton;nucleus	other molecular function	18611	ENSMUSG00000013698	RAF/MAP kinase cascade; RAF-independent MAPK1/3 activation	NA
Shisa7	Q8C3Q5	0.364144	1.28712	23.2085	-1.4214	0.172283	0.668353	0.552663	-4.8923	Protein shisa-7 OS=Mus musculus OX=10090 GN=Shisa7 PE=1 SV=3	0	97.609	16	8	81	8	558	58.3	9.82	cell organization and biogenesis;signal transduction;other biological processes	plasma membrane;other membranes;other cell component	signal transduction activity or receptor binding	232813	ENSMUSG00000053550	NA	NA
Arc	Q9WV31	0.363157	1.28624	20.336	-1.17357	0.255852	0.738186	0.610408	-5.17281	Activity-regulated cytoskeleton-associated protein OS=Mus musculus OX=10090 GN=Arc PE=1 SV=1	0	42.646	14	4	16	4	396	45.3	5.39	cell organization and biogenesis;transport;developmental processes;other biological processes	non-structural extracellular;plasma membrane;other membranes;cytoskeleton;other cytoplasmic organelle;other cell component	cytoskeletal activity;nucleic acid binding activity	11838	ENSMUSG00000022602	NA	Serotonin and anxiety-related events; Serotonin and anxiety
Ahnak	E9Q616	0.362844	1.28596	19.627	-1.41899	0.172974	0.668353	0.552663	-4.89524	AHNAK nucleoprotein (desmoyokin) OS=Mus musculus OX=10090 GN=Ahnak PE=1 SV=1	0	42.561	9	6	20	6	5656	603.9	6.3	other biological processes	non-structural extracellular;plasma membrane;other membranes;cytosol;cytoskeleton;nucleus;other cell component	other molecular function	66395	ENSMUSG00000069833	NA	NA
Scrn3	Q3TMH2	-0.362651	-1.28579	20.5899	1.99609	0.0612693	0.536669	0.443773	-4.09329	Secernin-3 OS=Mus musculus OX=10090 GN=Scrn3 PE=1 SV=1	0	53.974	14	5	12	4	418	47.6	5.66	protein metabolism;other metabolic processes	NA	other molecular function	74616	ENSMUSG00000008226	NA	NA
Agap2	Q3UHD9	0.362597	1.28574	24.7006	-1.96607	0.0648967	0.543391	0.449332	-4.13941	Arf-GAP with GTPase, ANK repeat and PH domain-containing protein 2 OS=Mus musculus OX=10090 GN=Agap2 PE=1 SV=1	0	276.426	36	29	273	29	1186	124.4	9.89	cell organization and biogenesis;transport;developmental processes;other biological processes	cytosol;nucleus;other cytoplasmic organelle;other cell component	enzyme regulator activity;other molecular function	216439	ENSMUSG00000025422	NA	NA
Cstb	Q62426	-0.362565	-1.28571	21.1912	1.49582	0.152016	0.655583	0.542104	-4.79984	Cystatin-B OS=Mus musculus OX=10090 GN=Cstb PE=1 SV=1	0	30.555	42	3	21	3	98	11	7.39	other biological processes	non-structural extracellular;cytosol;nucleus;other cell component	enzyme regulator activity;other molecular function	13014	ENSMUSG00000005054	Neutrophil degranulation	NA
Prkab2	Q6PAM0	0.362484	1.28564	18.8475	-2.14662	0.0474871	0.510066	0.421775	-3.83282	5'-AMP-activated protein kinase subunit beta-2 OS=Mus musculus OX=10090 GN=Prkab2 PE=1 SV=1	0	22.515	18	2	4	2	271	30.2	6.46	protein metabolism;other metabolic processes;other biological processes	plasma membrane;other membranes;cytosol;nucleus;other cell component	kinase activity;other molecular function	108097	ENSMUSG00000038205	TP53 Regulates Metabolic Genes; Macroautophagy; Regulation of TP53 Activity through Phosphorylation; Carnitine metabolism; Energy dependent regulation of mTOR by LKB1-AMPK; AMPK inhibits chREBP transcriptional activation activity	NA
1600014C10Rik	J3QPY0	-0.362339	-1.28551	18.2726	1.52161	0.145467	0.651447	0.538684	-4.76695	RIKEN cDNA 1600014C10 gene OS=Mus musculus OX=10090 GN=1600014C10Rik PE=1 SV=1	0.001	4.545	18	1	3	1	55	5.6	8.98	NA	other membranes;cytosol;mitochondrion;ER/Golgi	NA	NA	ENSMUSG00000054676	NA	NA
Commd3	Q63829	-0.362191	-1.28538	20.3506	2.07227	0.0528697	0.521696	0.431392	-3.97443	COMM domain-containing protein 3 OS=Mus musculus OX=10090 GN=Commd3 PE=1 SV=1	0.058	1.055	8	1	1	1	195	22	5.59	transport	nucleus;other cell component	NA	12238	ENSMUSG00000051154	Neutrophil degranulation; Neddylation	NA
Crmp1	P97427	-0.361524	-1.28478	22.0758	2.71196	0.0142781	0.381635	0.315575	-2.89072	Dihydropyrimidinase-related protein 1 OS=Mus musculus OX=10090 GN=Crmp1 PE=1 SV=1	0	540.675	65	23	466	1	572	62.1	7.12	cell organization and biogenesis;developmental processes;signal transduction;other biological processes	cytosol;cytoskeleton;nucleus;other cell component	cytoskeletal activity;other molecular function	12933	ENSMUSG00000029121	CRMPs in Sema3A signaling	NA
Chchd1	Q9CQA6	0.360159	1.28357	19.5219	-2.12481	0.0476987	0.510096	0.4218	-3.89096	Coiled-coil-helix-coiled-coil-helix domain-containing protein 1 OS=Mus musculus OX=10090 GN=Chchd1 PE=1 SV=1	0	12.623	14	1	2	1	118	13.6	10.15	protein metabolism;other metabolic processes	cytosol;mitochondrion;translational apparatus;nucleus	NA	66121	ENSMUSG00000063787	Mitochondrial translation elongation; Mitochondrial translation termination	NA
Syngap1	A0A0J9YVH8	0.359974	1.2834	18.3618	-1.77729	0.0924107	0.598851	0.495192	-4.41921	Ras/Rap GTPase-activating protein SynGAP (Fragment) OS=Mus musculus OX=10090 GN=Syngap1 PE=1 SV=2	0	741.666	52	47	739	1	1282	141.1	9.03	signal transduction;other biological processes	NA	enzyme regulator activity	NA	ENSMUSG00000067629	NA	NA
Gpr37	Q9QY42	-0.359851	-1.28329	21.416	2.34075	0.0309497	0.456942	0.377847	-3.53631	Prosaposin receptor GPR37 OS=Mus musculus OX=10090 GN=Gpr37 PE=2 SV=1	0	13.399	2	1	16	1	600	66.7	8.12	other metabolic processes;signal transduction;other biological processes	plasma membrane;other membranes;ER/Golgi;other cell component	other molecular function	14763	ENSMUSG00000039904	G alpha (i) signalling events; Peptide ligand-binding receptors	Odorant GPCRs; GPCRs, Class A Rhodopsin-like; Parkinsons Disease Pathway
Sumo2	H7BWX9	-0.359283	-1.28279	20.6969	2.57275	0.019158	0.416684	0.344558	-3.13738	Small ubiquitin-related modifier 2 OS=Mus musculus OX=10090 GN=Sumo2 PE=1 SV=1	0	22.342	42	2	13	2	53	6	8.91	NA	NA	NA	NA	ENSMUSG00000020738	NA	NA
Dlgap2	Q8BJ42	0.357776	1.28145	23.5304	-1.7327	0.100236	0.60868	0.50332	-4.48257	Disks large-associated protein 2 OS=Mus musculus OX=10090 GN=Dlgap2 PE=1 SV=2	0	153.128	18	15	100	13	1059	119	6.81	cell-cell signaling;other biological processes	plasma membrane;other membranes;other cell component	other molecular function	244310	ENSMUSG00000047495	Neurexins and neuroligins	NA
Stim1	P70302	0.357595	1.28129	22.517	-2.25438	0.0368602	0.479627	0.396605	-3.68029	Stromal interaction molecule 1 OS=Mus musculus OX=10090 GN=Stim1 PE=1 SV=2	0	55.272	16	9	63	9	685	77.5	6.54	transport;developmental processes;other biological processes	plasma membrane;other membranes;cytosol;cytoskeleton;ER/Golgi;other cell component	transporter activity;cytoskeletal activity;other molecular function	20866	ENSMUSG00000030987	Ion homeostasis; Antigen activates B Cell Receptor (BCR) leading to generation of second messengers	NA
Slc6a9	E9PWC4	-0.356954	-1.28072	19.8208	1.36096	0.193607	0.683968	0.565576	-4.96453	Sodium- and chloride-dependent glycine transporter 1 OS=Mus musculus OX=10090 GN=Slc6a9 PE=1 SV=1	0	14.267	10	1	10	1	126	13.9	9.72	transport	plasma membrane;other membranes	transporter activity	NA	ENSMUSG00000028542	NA	Oxidative Stress and Redox Pathway
Vps9d1	Q8C190	-0.356836	-1.28061	18.2113	2.04703	0.0598879	0.535997	0.443218	-3.89641	VPS9 domain-containing protein 1 OS=Mus musculus OX=10090 GN=Vps9d1 PE=1 SV=1	0	15.2	3	1	2	1	649	71.2	6.87	NA	NA	other molecular function	72325	ENSMUSG00000001062	NA	NA
Chmp1b1	Q99LU0	-0.356724	-1.28051	20.8704	1.10328	0.284427	0.76264	0.63063	-5.2442	Charged multivesicular body protein 1b-1 OS=Mus musculus OX=10090 GN=Chmp1b1 PE=1 SV=1	0	6.097	9	2	11	2	199	22.1	8.1	cell cycle OR cell proliferation;cell organization and biogenesis;transport;other biological processes	other membranes;cytosol;nucleus;other cytoplasmic organelle;other cell component	other molecular function	67064	ENSMUSG00000109901	NA	NA
Grhpr	Q91Z53	-0.356591	-1.2804	23.2947	2.02609	0.0578278	0.535997	0.443218	-4.0468	Glyoxylate reductase/hydroxypyruvate reductase OS=Mus musculus OX=10090 GN=Grhpr PE=1 SV=1	0	63.347	23	6	65	6	328	35.3	7.65	other metabolic processes;other biological processes	cytosol;other cell component	other molecular function	76238	ENSMUSG00000035637	Glyoxylate metabolism and glycine degradation	NA
Pex5l	D3YYH0	-0.356129	-1.27999	22.1962	1.82648	0.0843992	0.584931	0.483681	-4.34806	PEX5-related protein OS=Mus musculus OX=10090 GN=Pex5l PE=1 SV=1	0	152.271	26	11	68	11	591	65.8	5.22	NA	other membranes;other cell component	NA	58869	ENSMUSG00000027674	NA	NA
Atcay	Q8BHE3	-0.355607	-1.27952	22.4448	2.3872	0.028148	0.449988	0.372097	-3.4578	Caytaxin OS=Mus musculus OX=10090 GN=Atcay PE=1 SV=1	0	127.532	42	13	85	13	372	42.2	4.68	cell organization and biogenesis;other metabolic processes;developmental processes;other biological processes	other membranes;mitochondrion;other cell component	cytoskeletal activity;other molecular function	16467	ENSMUSG00000034958	NA	NA
Ncln	Q8VCM8	0.355155	1.27912	20.3899	-1.93454	0.0689123	0.548792	0.453798	-4.18739	Nicalin OS=Mus musculus OX=10090 GN=Ncln PE=1 SV=2	0	42.47	9	5	20	5	563	62.9	6.49	other biological processes	other membranes;ER/Golgi;other cell component	NA	103425	ENSMUSG00000020238	NA	NA
Coq3	Q8BMS4	0.355147	1.27912	22.4955	-2.39017	0.0279774	0.449988	0.372097	-3.45276	Ubiquinone biosynthesis O-methyltransferase, mitochondrial OS=Mus musculus OX=10090 GN=Coq3 PE=1 SV=1	0	97.148	24	6	49	6	370	40.9	7.96	other metabolic processes;other biological processes	other membranes;mitochondrion	other molecular function	230027	ENSMUSG00000028247	Ubiquinol biosynthesis	NA
Kcnj4	P52189	0.354506	1.27855	21.1637	-1.28603	0.214719	0.699752	0.578627	-5.05093	Inward rectifier potassium channel 4 OS=Mus musculus OX=10090 GN=Kcnj4 PE=1 SV=1	0	16.994	14	5	23	4	445	49.9	6.21	transport;other biological processes	plasma membrane;other membranes;other cell component	transporter activity;other molecular function	NA	NA	Phase 4 - resting membrane potential; Activation of G protein gated Potassium channels; Inhibition of voltage gated Ca2+ channels via Gbeta/gamma subunits; Classical Kir channels	NA
Cxadr	P97792	-0.353988	-1.27809	18.3455	1.9569	0.0669765	0.544861	0.450547	-4.11434	Coxsackievirus and adenovirus receptor homolog OS=Mus musculus OX=10090 GN=Cxadr PE=1 SV=1	0	14.679	4	1	7	1	365	39.9	6.96	cell adhesion;cell organization and biogenesis;stress response;transport;developmental processes;other biological processes	non-structural extracellular;plasma membrane;other membranes;nucleus;other cell component	signal transduction activity or receptor binding;other molecular function	13052	ENSMUSG00000022865	Immunoregulatory interactions between a Lymphoid and a non-Lymphoid cell; Cell surface interactions at the vascular wall	NA
Hira	Q61666	0.35347	1.27763	17.7897	-2.06076	0.0540679	0.523675	0.433029	-3.99256	Protein HIRA OS=Mus musculus OX=10090 GN=Hira PE=1 SV=3	0.012	2.021	1	1	9	1	1015	111.7	8.06	cell cycle OR cell proliferation;cell organization and biogenesis;RNA metabolism OR transcription;other metabolic processes;developmental processes;other biological processes	nucleus;other cell component	other molecular function	15260	ENSMUSG00000022702	Formation of Senescence-Associated Heterochromatin Foci (SAHF)	PluriNetWork: mechanisms associated with pluripotency
Ttyh2	Q3TH73	-0.353259	-1.27744	18.9178	1.54692	0.139272	0.65126	0.538529	-4.73428	Protein tweety homolog 2 OS=Mus musculus OX=10090 GN=Ttyh2 PE=1 SV=1	0	5.468	3	2	8	2	532	59	6.07	transport	plasma membrane;other membranes	transporter activity	117160	ENSMUSG00000034714	Stimuli-sensing channels	NA
Dpysl3	E9PWE8	-0.353045	-1.27725	24.8292	1.83832	0.0825651	0.584329	0.483184	-4.33075	Dihydropyrimidinase-related protein 3 OS=Mus musculus OX=10090 GN=Dpysl3 PE=1 SV=1	0	434.725	52	21	332	16	683	73.8	6.46	cell organization and biogenesis;stress response;developmental processes;other biological processes	non-structural extracellular;cytosol;cytoskeleton;ER/Golgi;other cell component	cytoskeletal activity;other molecular function	22240	ENSMUSG00000024501	NA	NA
Dip2b	Q3UH60	-0.352685	-1.27693	22.2895	2.38637	0.0281962	0.449988	0.372097	-3.45922	Disco-interacting protein 2 homolog B OS=Mus musculus OX=10090 GN=Dip2b PE=1 SV=1	0	162.882	15	16	79	7	1574	171	8.09	cell organization and biogenesis;developmental processes;other biological processes	nucleus;other cell component	cytoskeletal activity	239667	ENSMUSG00000023026	NA	NA
C2cd5	A0A0N4SW93	0.352588	1.27685	20.5802	-2.50888	0.0218925	0.417935	0.345592	-3.24884	C2 domain-containing protein 5 OS=Mus musculus OX=10090 GN=C2cd5 PE=1 SV=1	0	38.172	6	5	11	5	1052	115.7	6.48	NA	NA	other molecular function	74741	ENSMUSG00000030279	NA	NA
Prps2	Q9CS42	0.352171	1.27648	20.3476	-2.50894	0.0218896	0.417935	0.345592	-3.24873	Ribose-phosphate pyrophosphokinase 2 OS=Mus musculus OX=10090 GN=Prps2 PE=1 SV=4	0	60.004	25	6	50	3	318	34.8	6.61	other metabolic processes	other cell component	kinase activity;other molecular function	110639	ENSMUSG00000025742	5-Phosphoribose 1-diphosphate biosynthesis	Purine metabolism; Nucleotide Metabolism
Wipi2	D3YWK1	-0.352127	-1.27644	19.9317	2.43175	0.0256852	0.434553	0.359333	-3.38183	WD repeat domain phosphoinositide-interacting protein 2 OS=Mus musculus OX=10090 GN=Wipi2 PE=1 SV=1	0	43.205	24	5	22	5	425	46.4	5.85	cell organization and biogenesis;other metabolic processes	other membranes	other molecular function	NA	ENSMUSG00000029578	NA	NA
Slc24a4	E9PUL6	0.351173	1.2756	21.7474	-1.89444	0.0743375	0.565027	0.467223	-4.2477	Sodium/potassium/calcium exchanger 4 OS=Mus musculus OX=10090 GN=Slc24a4 PE=1 SV=1	0	25.466	12	5	30	5	564	62.2	7.9	transport	plasma membrane;other membranes	transporter activity	NA	ENSMUSG00000041771	NA	NA
Pabpc1	P29341	-0.35078	-1.27525	24.1489	2.49428	0.0225674	0.417935	0.345592	-3.27416	Polyadenylate-binding protein 1 OS=Mus musculus OX=10090 GN=Pabpc1 PE=1 SV=2	0	151.97	35	17	154	10	636	70.6	9.5	RNA metabolism OR transcription;other metabolic processes;other biological processes	cytosol;nucleus;other cell component	nucleic acid binding activity;other molecular function	18458	ENSMUSG00000022283	L13a-mediated translational silencing of Ceruloplasmin expression; Nonsense Mediated Decay (NMD) independent of the Exon Junction Complex (EJC); Nonsense Mediated Decay (NMD) enhanced by the Exon Junction Complex (EJC); Deadenylation of mRNA; AUF1 (hnRNP D0) binds and destabilizes mRNA; Translation initiation complex formation	Translation Factors; mRNA processing
Fdps	Q920E5	-0.350719	-1.2752	21.9015	1.55174	0.138118	0.647398	0.535335	-4.72802	Farnesyl pyrophosphate synthase OS=Mus musculus OX=10090 GN=Fdps PE=1 SV=1	0	75.357	22	8	42	8	353	40.6	5.66	other metabolic processes;other biological processes	cytosol;mitochondrion;nucleus;other cytoplasmic organelle;other cell component	other molecular function	110196	ENSMUSG00000059743	Cholesterol biosynthesis	Cholesterol Biosynthesis; Cholesterol metabolism (includes both Bloch and Kandutsch-Russell pathways)
Blmh	Q8R016	-0.350473	-1.27498	21.8259	2.02281	0.0581948	0.535997	0.443218	-4.0519	Bleomycin hydrolase OS=Mus musculus OX=10090 GN=Blmh PE=1 SV=1	0	68.588	28	9	38	9	455	52.5	6.48	protein metabolism;other metabolic processes;other biological processes	other cell component	other molecular function	104184	ENSMUSG00000020840	Antigen processing: Ubiquitination & Proteasome degradation	NA
Glul	P15105	-0.350171	-1.27471	28.198	2.42668	0.0259551	0.434761	0.359505	-3.39052	Glutamine synthetase OS=Mus musculus OX=10090 GN=Glul PE=1 SV=6	0	207.628	25	10	182	10	373	42.1	7.08	cell cycle OR cell proliferation;protein metabolism;other metabolic processes;stress response;developmental processes;other biological processes	plasma membrane;other membranes;cytosol;ER/Golgi;other cell component	other molecular function	14645	ENSMUSG00000026473	Glutamate and glutamine metabolism; Astrocytic Glutamate-Glutamine Uptake And Metabolism	NA
Ly6h	Q8K356	-0.349701	-1.2743	24.175	2.26799	0.0358639	0.475404	0.393113	-3.65777	Lymphocyte antigen 6 complex, locus H OS=Mus musculus OX=10090 GN=Ly6h PE=1 SV=1	0	41.419	16	3	46	3	160	17	8.25	NA	NA	NA	23934	ENSMUSG00000022577	NA	NA
Camk4	Q8BGR3	-0.349378	-1.27401	21.8104	1.66495	0.11322	0.622347	0.514621	-4.57671	Calcium/calmodulin-dependent protein kinase IV OS=Mus musculus OX=10090 GN=Camk4 PE=1 SV=1	0	109.318	26	9	50	9	469	52.5	4.91	protein metabolism;other metabolic processes;developmental processes;other biological processes	nucleus;other cell component	kinase activity;other molecular function	12326	ENSMUSG00000038128	NA	Hypothetical Network for Drug Addiction; Mitochondrial Gene Expression; Calcium Regulation in the Cardiac Cell
Fnbp1	A2AQ43	-0.349351	-1.27399	22.0432	2.03321	0.0570372	0.535997	0.443218	-4.03571	Formin-binding protein 1 OS=Mus musculus OX=10090 GN=Fnbp1 PE=1 SV=1	0	47.534	13	7	44	7	554	64.6	5.24	transport;signal transduction	plasma membrane;other membranes;cytoskeleton;other cell component	NA	14269	ENSMUSG00000075415	NA	NA
Clint1	Q5SUH7	-0.348466	-1.27321	21.4623	2.1087	0.0492328	0.516778	0.427326	-3.91667	Clathrin interactor 1 OS=Mus musculus OX=10090 GN=Clint1 PE=1 SV=1	0	44.992	11	5	16	5	623	67.7	6.42	transport	other membranes;ER/Golgi	NA	216705	ENSMUSG00000006169	NA	NA
Ube2k	P61087	-0.347982	-1.27278	20.8392	1.1734	0.255918	0.738186	0.610408	-5.17298	Ubiquitin-conjugating enzyme E2 K OS=Mus musculus OX=10090 GN=Ube2k PE=1 SV=3	0	32.484	29	5	20	5	200	22.4	5.44	cell organization and biogenesis;protein metabolism;other metabolic processes;stress response;signal transduction;other biological processes	nucleus;other cell component	other molecular function	53323	ENSMUSG00000029203	Antigen processing: Ubiquitination & Proteasome degradation; Synthesis of active ubiquitin: roles of E1 and E2 enzymes	NA
Rin1	A0A2C9F2A2	0.347817	1.27263	19.8398	-2.06338	0.0537931	0.523095	0.432549	-3.98844	Ras and Rab interactor 1 OS=Mus musculus OX=10090 GN=Rin1 PE=1 SV=1	0	71.342	13	6	31	6	774	84.3	8.81	signal transduction;other biological processes	NA	enzyme regulator activity	NA	ENSMUSG00000024883	NA	NA
Tmem9	Q9CR23	0.347693	1.27252	21.6244	-1.43692	0.167883	0.668322	0.552638	-4.87332	Proton-transporting V-type ATPase complex assembly regulator TMEM9 OS=Mus musculus OX=10090 GN=Tmem9 PE=1 SV=1	0	16.607	21	3	11	2	183	20.6	6.95	cell organization and biogenesis;transport;other biological processes	other membranes;other cytoplasmic organelle	NA	66241	ENSMUSG00000026411	NA	NA
Eif3d	O70194	-0.347329	-1.2722	19.6388	2.52155	0.0213223	0.417935	0.345592	-3.22682	Eukaryotic translation initiation factor 3 subunit D OS=Mus musculus OX=10090 GN=Eif3d PE=1 SV=2	0	31.454	9	3	15	3	548	63.9	6.05	cell organization and biogenesis;protein metabolism;other metabolic processes;other biological processes	translational apparatus;other cell component	nucleic acid binding activity	55944	ENSMUSG00000016554	L13a-mediated translational silencing of Ceruloplasmin expression; Formation of a pool of free 40S subunits; GTP hydrolysis and joining of the 60S ribosomal subunit; Translation initiation complex formation; Formation of the ternary complex, and subsequently, the 43S complex; Ribosomal scanning and start codon recognition	Translation Factors
Tubb2b	Q9CWF2	-0.347282	-1.27216	23.2546	2.86845	0.0102127	0.359449	0.29723	-2.60811	Tubulin beta-2B chain OS=Mus musculus OX=10090 GN=Tubb2b PE=1 SV=1	0	793.633	72	26	1094	1	445	49.9	4.89	cell cycle OR cell proliferation;cell organization and biogenesis;developmental processes;other biological processes	cytoskeleton;other cell component	cytoskeletal activity;other molecular function	73710	ENSMUSG00000045136	COPI-mediated anterograde transport; RHO GTPases Activate Formins; HSP90 chaperone cycle for steroid hormone receptors (SHR); MHC class II antigen presentation; Recycling pathway of L1; Aggrephagy; Hedgehog 'off' state; Separation of Sister Chromatids; The role of GTSE1 in G2/M progression after G2 checkpoint; Recruitment of NuMA to mitotic centrosomes; Intraflagellar transport; Resolution of Sis…	NA
Creld1	Q91XD7	-0.346867	-1.2718	23.0421	1.60364	0.126184	0.637717	0.52733	-4.65961	Protein disulfide isomerase Creld1 OS=Mus musculus OX=10090 GN=Creld1 PE=1 SV=1	0	27.275	7	3	25	3	420	45.7	5.02	protein metabolism;other metabolic processes	other membranes	other molecular function	171508	ENSMUSG00000030284	NA	NA
Fabp3	P11404	-0.346863	-1.27179	24.9922	1.53765	0.141515	0.651447	0.538684	-4.74629	Fatty acid-binding protein, heart OS=Mus musculus OX=10090 GN=Fabp3 PE=1 SV=5	0	98.445	61	9	85	9	133	14.8	6.57	other metabolic processes;transport;other biological processes	non-structural extracellular;cytosol;other cell component	transporter activity;cytoskeletal activity;other molecular function	14077	ENSMUSG00000028773	Triglyceride catabolism	PPAR signaling pathway
Ptprn	Q60673	0.346489	1.27146	21.941	-1.76831	0.0939425	0.601171	0.49711	-4.43206	Receptor-type tyrosine-protein phosphatase-like N OS=Mus musculus OX=10090 GN=Ptprn PE=1 SV=2	0	56.35	11	8	24	8	979	106	7.09	cell-cell signaling;cell organization and biogenesis;protein metabolism;other metabolic processes;stress response;transport;developmental processes;signal transduction;other biological processes	plasma membrane;other membranes;ER/Golgi;nucleus;other cytoplasmic organelle;other cell component	cytoskeletal activity;other molecular function	NA	NA	NA	NA
Higd2a	Q9CQJ1	-0.346471	-1.27145	20.9287	2.28225	0.0356156	0.475404	0.393113	-3.64371	HIG1 domain family member 2A OS=Mus musculus OX=10090 GN=Higd2a PE=3 SV=1	0	19.493	40	2	14	2	106	11.4	9.57	cell organization and biogenesis;other biological processes	other membranes;mitochondrion	NA	67044	ENSMUSG00000025868	NA	NA
Rbp1	Q00915	0.346154	1.27117	18.9902	-0.96794	0.347468	0.799136	0.660808	-5.25295	Retinol-binding protein 1 OS=Mus musculus OX=10090 GN=Rbp1 PE=1 SV=2	0	36.155	25	3	7	3	135	15.8	5.25	other metabolic processes;other biological processes	cytosol;nucleus;other cell component	other molecular function	19659	ENSMUSG00000046402	Retinoid metabolism and transport; The canonical retinoid cycle in rods (twilight vision)	Retinol metabolism
Psmd9	Q9CR00	-0.346029	-1.27106	19.5484	2.13032	0.0480368	0.511052	0.422591	-3.85025	26S proteasome non-ATPase regulatory subunit 9 OS=Mus musculus OX=10090 GN=Psmd9 PE=1 SV=1	0	5.603	4	1	7	1	222	24.7	6.43	cell organization and biogenesis;other biological processes	nucleus;other cell component	other molecular function	67151	ENSMUSG00000029440	Neddylation; Separation of Sister Chromatids; Regulation of PTEN stability and activity; Cdc20:Phospho-APC/C mediated degradation of Cyclin A; The role of GTSE1 in G2/M progression after G2 checkpoint; MAPK6/MAPK4 signaling; Regulation of RAS by GAPs; Antigen processing: Ubiquitination & Proteasome degradation; Downstream TCR signaling; FCERI mediated NF-kB activation; Asymmetric localization of …	Proteasome Degradation
Gm7324	A0A2I3BRL8	-0.345791	-1.27085	18.2974	1.02936	0.317725	0.783085	0.647535	-5.2521	Predicted gene 7324 OS=Mus musculus OX=10090 GN=Gm7324 PE=4 SV=1	0	15.511	8	3	3	3	388	42.2	9.99	other biological processes	nucleus	nucleic acid binding activity	NA	ENSMUSG00000049235	NA	NA
Sh3rf3	Q8C120	0.345636	1.27071	19.0033	-2.36563	0.0294181	0.449995	0.372102	-3.49434	E3 ubiquitin-protein ligase SH3RF3 OS=Mus musculus OX=10090 GN=Sh3rf3 PE=1 SV=2	0.034	1.455	1	1	1	1	878	93.1	8.53	protein metabolism;other metabolic processes;other biological processes	NA	other molecular function	237353	ENSMUSG00000037990	NA	NA
Kcnd3	Q9Z0V1	-0.345099	-1.27024	19.4429	2.27298	0.0355056	0.475404	0.393113	-3.64951	Potassium voltage-gated channel subfamily D member 3 OS=Mus musculus OX=10090 GN=Kcnd3 PE=1 SV=1	0	22.607	7	4	18	2	655	73.4	8.25	cell organization and biogenesis;transport;other biological processes	plasma membrane;other membranes;ER/Golgi;other cell component	transporter activity;other molecular function	56543	ENSMUSG00000040896	Phase 1 - inactivation of fast Na+ channels; Voltage gated Potassium channels	NA
Cd44	A2APM3	0.344939	1.2701	21.4831	-2.6107	0.01769	0.407737	0.337159	-3.07063	CD44 antigen OS=Mus musculus OX=10090 GN=Cd44 PE=1 SV=1	0	16.06	6	3	3	3	464	50.7	5.29	cell adhesion	other membranes;other cell component	other molecular function	12505	ENSMUSG00000005087	NA	PluriNetWork: mechanisms associated with pluripotency; Oxidative Stress and Redox Pathway; Wnt Signaling Pathway and Pluripotency
Tmem177	Q8BPE4	0.344536	1.26974	22.4127	-1.91191	0.0719284	0.55731	0.460842	-4.22151	Transmembrane protein 177 OS=Mus musculus OX=10090 GN=Tmem177 PE=1 SV=1	0	49.87	19	4	37	4	311	34	9.77	NA	other membranes;mitochondrion	NA	66343	ENSMUSG00000036975	NA	NA
Inpp1	P49442	-0.344287	-1.26952	20.354	1.60394	0.126118	0.637717	0.52733	-4.65921	Inositol polyphosphate 1-phosphatase OS=Mus musculus OX=10090 GN=Inpp1 PE=1 SV=2	0	50.289	15	5	28	5	396	43.3	5.01	other metabolic processes	NA	other molecular function	16329	ENSMUSG00000026102	Synthesis of IP2, IP, and Ins in the cytosol	NA
Lrfn4	Q80XU8	0.343927	1.26921	17.4353	-1.68389	0.111592	0.622201	0.5145	-4.50409	Leucine-rich repeat and fibronectin type-III domain-containing protein 4 OS=Mus musculus OX=10090 GN=Lrfn4 PE=1 SV=1	0	7.484	3	1	1	1	636	67.2	6.81	cell adhesion;cell organization and biogenesis;other biological processes	plasma membrane;other membranes;other cell component	NA	225875	ENSMUSG00000045045	Synaptic adhesion-like molecules	NA
Ncan	A0A0R4IZX5	0.343862	1.26915	23.6651	-2.05522	0.0546538	0.525477	0.434518	-4.00127	Neurocan core protein OS=Mus musculus OX=10090 GN=Ncan PE=1 SV=1	0	33.572	6	7	51	7	1268	137.1	5.76	cell adhesion	non-structural extracellular	other molecular function	13004	ENSMUSG00000002341	NA	Spinal Cord Injury
Rps3a	P97351	-0.343543	-1.26887	24.4122	2.84478	0.0107465	0.365197	0.301983	-2.65117	40S ribosomal protein S3a OS=Mus musculus OX=10090 GN=Rps3a PE=1 SV=3	0	63.404	32	10	94	10	264	29.9	9.73	protein metabolism;other metabolic processes;other biological processes	cytosol;ER/Golgi;translational apparatus;nucleus;other cell component	nucleic acid binding activity;other molecular function	20091	ENSMUSG00000028081	L13a-mediated translational silencing of Ceruloplasmin expression; SRP-dependent cotranslational protein targeting to membrane; Major pathway of rRNA processing in the nucleolus and cytosol; Formation of a pool of free 40S subunits; GTP hydrolysis and joining of the 60S ribosomal subunit; Nonsense Mediated Decay (NMD) independent of the Exon Junction Complex (EJC); Nonsense Mediated Decay (NMD) e…	Cytoplasmic Ribosomal Proteins
Adh5	P28474	-0.343103	-1.26848	22.5269	1.84981	0.0808183	0.583866	0.482801	-4.31388	Alcohol dehydrogenase class-3 OS=Mus musculus OX=10090 GN=Adh5 PE=1 SV=3	0	71.9	32	7	65	7	374	39.5	7.25	protein metabolism;other metabolic processes;stress response;other biological processes	cytosol;mitochondrion;nucleus;other cell component	other molecular function	11532	ENSMUSG00000028138	Ethanol oxidation	NA
Rab2a	P53994	0.342434	1.26789	26.4636	-2.10039	0.0500419	0.517952	0.428296	-3.9299	Ras-related protein Rab-2A OS=Mus musculus OX=10090 GN=Rab2a PE=1 SV=1	0	220.375	70	14	232	7	212	23.5	6.54	cell organization and biogenesis;transport	other membranes;ER/Golgi;other cell component	other molecular function	59021	ENSMUSG00000047187	RAB geranylgeranylation; Golgi Cisternae Pericentriolar Stack Reorganization	Focal Adhesion-PI3K-Akt-mTOR-signaling pathway
Cad	E9QAI5	-0.342095	-1.2676	18.696	1.68921	0.110553	0.619736	0.512462	-4.49695	Aspartate carbamoyltransferase OS=Mus musculus OX=10090 GN=Cad PE=1 SV=1	0	24.009	2	2	11	2	2162	236.1	6.49	other metabolic processes	NA	other molecular function	NA	ENSMUSG00000013629	NA	NA
Bola1	Q9D8S9	0.341972	1.26749	21.7314	-1.75339	0.0965366	0.603086	0.498694	-4.45331	BolA-like protein 1 OS=Mus musculus OX=10090 GN=Bola1 PE=1 SV=1	0	45.513	58	6	35	6	137	14.4	8.76	NA	NA	NA	69168	ENSMUSG00000015943	NA	NA
Rps27l	Q6ZWY3	-0.341469	-1.26705	18.5023	3.07493	0.00685877	0.31576	0.261103	-2.25268	40S ribosomal protein S27-like OS=Mus musculus OX=10090 GN=Rps27l PE=1 SV=3	0.011	2.03	13	1	2	1	84	9.5	9.45	cell cycle OR cell proliferation;cell organization and biogenesis;protein metabolism;other metabolic processes;stress response;signal transduction;other biological processes	cytosol;translational apparatus;nucleus	enzyme regulator activity;nucleic acid binding activity;other molecular function	67941	ENSMUSG00000036781	L13a-mediated translational silencing of Ceruloplasmin expression; SRP-dependent cotranslational protein targeting to membrane; Major pathway of rRNA processing in the nucleolus and cytosol; Formation of a pool of free 40S subunits; GTP hydrolysis and joining of the 60S ribosomal subunit; Nonsense Mediated Decay (NMD) independent of the Exon Junction Complex (EJC); Nonsense Mediated Decay (NMD) e…	NA
Nedd8	P29595	-0.341183	-1.2668	21.9761	1.96739	0.0647335	0.543391	0.449332	-4.13739	NEDD8 OS=Mus musculus OX=10090 GN=Nedd8 PE=1 SV=2	0	63.676	35	3	54	3	81	9	7.25	protein metabolism;other metabolic processes;other biological processes	cytosol;nucleus;other cell component	other molecular function	18002	ENSMUSG00000010376	Neddylation; Cargo recognition for clathrin-mediated endocytosis; UCH proteinases; TGF-beta receptor signaling activates SMADs; Iron uptake and transport	NA
Mdp1	Q9D967	-0.341164	-1.26678	20.2598	1.67854	0.110506	0.619736	0.512462	-4.55804	Magnesium-dependent phosphatase 1 OS=Mus musculus OX=10090 GN=Mdp1 PE=1 SV=1	0	78.157	53	6	22	6	164	18.6	6.8	protein metabolism;other metabolic processes	NA	other molecular function	67881	ENSMUSG00000002329	NA	NA
Pcsk1	P63239	0.340942	1.26658	17.4495	-1.41381	0.17782	0.668448	0.552742	-4.72834	Neuroendocrine convertase 1 OS=Mus musculus OX=10090 GN=Pcsk1 PE=1 SV=1	0.001	4.811	1	1	1	1	753	84.1	6.43	protein metabolism;other metabolic processes	non-structural extracellular;other membranes;ER/Golgi;other cell component	other molecular function	18548	ENSMUSG00000021587	Peptide hormone biosynthesis; Synthesis, secretion, and deacylation of Ghrelin	NA
Ano3	A2AHL1	0.340826	1.26648	19.8399	-1.94114	0.0680529	0.547566	0.452784	-4.17737	Anoctamin-3 OS=Mus musculus OX=10090 GN=Ano3 PE=1 SV=1	0	21.973	5	4	12	4	981	114.5	8.87	cell organization and biogenesis;transport;other biological processes	plasma membrane;other membranes	transporter activity;other molecular function	228432	ENSMUSG00000074968	Stimuli-sensing channels	NA
Gpc4	P51655	-0.340373	-1.26608	19.7896	1.71758	0.103017	0.614112	0.507811	-4.50381	Glypican-4 OS=Mus musculus OX=10090 GN=Gpc4 PE=1 SV=2	0	34.353	11	4	7	3	557	62.5	6.33	cell adhesion;cell-cell signaling;cell organization and biogenesis;signal transduction;other biological processes	non-structural extracellular;plasma membrane;other membranes;ER/Golgi;other cell component	NA	14735	ENSMUSG00000031119	Retinoid metabolism and transport; A tetrasaccharide linker sequence is required for GAG synthesis; HS-GAG biosynthesis; HS-GAG degradation	NA
Caprin1	Q60865	-0.339808	-1.26559	20.4486	1.24683	0.229354	0.718351	0.594007	-5.03509	Caprin-1 OS=Mus musculus OX=10090 GN=Caprin1 PE=1 SV=2	0	11.011	3	2	10	2	707	78.1	5.25	developmental processes;other biological processes	cytosol;other cell component	nucleic acid binding activity	53872	ENSMUSG00000027184	NA	NA
Scp2	P32020	-0.339507	-1.26532	23.9108	2.07786	0.0522965	0.521176	0.430963	-3.96561	Non-specific lipid-transfer protein OS=Mus musculus OX=10090 GN=Scp2 PE=1 SV=3	0	55.442	11	7	88	7	547	59.1	7.44	cell organization and biogenesis;other metabolic processes;transport;other biological processes	other membranes;cytosol;mitochondrion;ER/Golgi;nucleus;other cytoplasmic organelle;other cell component	signal transduction activity or receptor binding;transporter activity;other molecular function	20280	ENSMUSG00000028603	NA	PPAR signaling pathway; Mitochondrial LC-Fatty Acid Beta-Oxidation
Map3k14	Q9WUL6	0.339	1.26488	16.9174	-1.04886	0.310837	0.78217	0.646779	-5.29473	Mitogen-activated protein kinase kinase kinase 14 OS=Mus musculus OX=10090 GN=Map3k14 PE=1 SV=1	0.037	1.408	3	1	6	1	942	103	7.5	protein metabolism;other metabolic processes;stress response;signal transduction;other biological processes	cytosol;nucleus;other cell component	enzyme regulator activity;kinase activity;other molecular function	53859	ENSMUSG00000020941	Dectin-1 mediated noncanonical NF-kB signaling; NIK-->noncanonical NF-kB signaling; TNF receptor superfamily (TNFSF) members mediating non-canonical NF-kB pathway; CD28 dependent PI3K/Akt signaling	EBV LMP1 signaling; MicroRNAs in Cardiomyocyte Hypertrophy; TNF-alpha NF-kB Signaling Pathway; IL-1 Signaling Pathway; MAPK signaling pathway; EGFR1 Signaling Pathway; Insulin Signaling
Ephx1	E9PWK1	0.338917	1.26481	22.5108	-2.09487	0.0505864	0.517952	0.428296	-3.93868	Epoxide hydrolase OS=Mus musculus OX=10090 GN=Ephx1 PE=1 SV=1	0	37.154	20	8	29	8	441	50.9	8.15	other metabolic processes;other biological processes	other membranes;ER/Golgi	other molecular function	13849	ENSMUSG00000038776	NA	Metapathway biotransformation; Aflatoxin B1 metabolism
Mrps23	Q8VE22	0.338608	1.26454	22.5529	-2.49555	0.0225079	0.417935	0.345592	-3.27195	28S ribosomal protein S23, mitochondrial OS=Mus musculus OX=10090 GN=Mrps23 PE=1 SV=1	0	61.775	51	8	83	8	177	20.3	8.59	protein metabolism;other metabolic processes	other membranes;mitochondrion;translational apparatus;nucleus	other molecular function	64656	ENSMUSG00000023723; ENSMUSG00000098375	Mitochondrial translation elongation; Mitochondrial translation termination	NA
Ptprn2	P80560	0.338351	1.26431	23.8596	-1.87298	0.0773936	0.573469	0.474204	-4.27964	Receptor-type tyrosine-protein phosphatase N2 OS=Mus musculus OX=10090 GN=Ptprn2 PE=1 SV=2	0	236.12	31	23	171	23	1001	111.4	5.95	cell-cell signaling;protein metabolism;other metabolic processes;transport;other biological processes	other membranes;ER/Golgi;other cell component	other molecular function	19276	ENSMUSG00000056553	Neutrophil degranulation	NA
Nutf2	P61971	-0.338303	-1.26427	21.879	2.30284	0.0334263	0.475404	0.393113	-3.59983	Nuclear transport factor 2 OS=Mus musculus OX=10090 GN=Nutf2 PE=1 SV=1	0	18.471	24	3	18	3	127	14.5	5.38	transport;other biological processes	other membranes;cytosol;nucleus	other molecular function	68051	ENSMUSG00000008450; ENSMUSG00000071497	NA	NA
Eif3l	Q8QZY1	0.338212	1.26419	20.1531	-0.876081	0.39252	0.820645	0.678594	-5.44833	Eukaryotic translation initiation factor 3 subunit L OS=Mus musculus OX=10090 GN=Eif3l PE=1 SV=1	0.001	4.553	3	2	3	2	564	66.6	6.44	cell organization and biogenesis;protein metabolism;other metabolic processes;other biological processes	translational apparatus;nucleus;other cell component	nucleic acid binding activity	223691	ENSMUSG00000033047	L13a-mediated translational silencing of Ceruloplasmin expression; Formation of a pool of free 40S subunits; GTP hydrolysis and joining of the 60S ribosomal subunit; Translation initiation complex formation; Formation of the ternary complex, and subsequently, the 43S complex; Ribosomal scanning and start codon recognition	NA
Gm2a	Q60648	0.338197	1.26418	19.2611	-1.38216	0.185901	0.674832	0.558021	-4.8364	Ganglioside GM2 activator OS=Mus musculus OX=10090 GN=Gm2a PE=1 SV=2	0	17.395	17	2	3	2	193	20.8	5.9	other metabolic processes;transport;other biological processes	plasma membrane;other membranes;other cytoplasmic organelle	transporter activity;enzyme regulator activity;other molecular function	14667	ENSMUSG00000000594	Neutrophil degranulation; Glycosphingolipid metabolism	NA
Vars2	Q3U2A8	0.338077	1.26407	21.1723	-2.08085	0.0519915	0.521176	0.430963	-3.96088	Valine--tRNA ligase, mitochondrial OS=Mus musculus OX=10090 GN=Vars2 PE=1 SV=2	0	50.553	8	7	26	7	1060	118.4	7.14	protein metabolism;RNA metabolism OR transcription;other metabolic processes	cytosol	other molecular function	68915	ENSMUSG00000038838	NA	NA
Fmnl2	F8VPR2	0.338004	1.26401	21.3461	-1.44779	0.16486	0.667105	0.551631	-4.85994	Formin-like protein 2 OS=Mus musculus OX=10090 GN=Fmnl2 PE=1 SV=1	0	63.104	7	7	18	6	1083	122.8	7.4	cell organization and biogenesis;other biological processes	NA	cytoskeletal activity;other molecular function	71409	ENSMUSG00000036053	NA	NA
Preb	D3Z3S1	0.337734	1.26377	19.5868	-1.48374	0.155165	0.655583	0.542104	-4.81509	Prolactin regulatory element-binding protein OS=Mus musculus OX=10090 GN=Preb PE=1 SV=1	0	20.097	12	3	8	3	350	37.9	8.56	NA	NA	NA	50907	ENSMUSG00000045302	NA	NA
Dtymk	P97930	-0.337182	-1.26329	22.1343	1.83971	0.0823515	0.583866	0.482801	-4.32871	Thymidylate kinase OS=Mus musculus OX=10090 GN=Dtymk PE=1 SV=2	0	14.471	13	3	18	3	212	23.9	7.9	other metabolic processes;other biological processes	cytosol;mitochondrion;nucleus;other cell component	kinase activity;other molecular function	21915	ENSMUSG00000026281	Interconversion of nucleotide di- and triphosphates	NA
Ap1s1	P61967	-0.336935	-1.26307	19.2763	1.9737	0.0639575	0.543391	0.449332	-4.12774	AP-1 complex subunit sigma-1A OS=Mus musculus OX=10090 GN=Ap1s1 PE=1 SV=1	0	18.296	15	2	14	2	158	18.7	5.73	transport	plasma membrane;other membranes;cytosol;ER/Golgi;other cell component	NA	11769	ENSMUSG00000004849	MHC class II antigen presentation; Lysosome Vesicle Biogenesis; Golgi Associated Vesicle Biogenesis	NA
Kcnip4	Q3UFC0	-0.3369	-1.26304	20.7173	1.94273	0.0678481	0.547566	0.452784	-4.17497	Kv channel-interacting protein 4 OS=Mus musculus OX=10090 GN=Kcnip4 PE=1 SV=1	0	26.495	16	4	26	3	225	26.3	5.4	NA	NA	other molecular function	80334	ENSMUSG00000029088	NA	NA
Mctp1	E9PV86	0.336754	1.26291	17.5653	-1.85578	0.0819856	0.583866	0.482801	-4.26597	Multiple C2 and transmembrane domain-containing protein 1 OS=Mus musculus OX=10090 GN=Mctp1 PE=1 SV=1	0	19.536	2	1	4	1	951	106.7	8.37	other biological processes	other membranes;ER/Golgi;other cytoplasmic organelle	other molecular function	78771	ENSMUSG00000021596	NA	NA
Usp46	D3YVU0	0.336525	1.26271	20.3139	-2.12847	0.0473564	0.510052	0.421764	-3.8851	Ubiquitin carboxyl-terminal hydrolase 46 OS=Mus musculus OX=10090 GN=Usp46 PE=1 SV=1	0	18.463	10	3	26	3	339	39.5	7.36	protein metabolism;other metabolic processes	NA	other molecular function	NA	ENSMUSG00000054814	NA	NA
Eif4a1	P60843	-0.336164	-1.2624	23.8443	2.36795	0.0292791	0.449995	0.372102	-3.49042	Eukaryotic initiation factor 4A-I OS=Mus musculus OX=10090 GN=Eif4a1 PE=1 SV=1	0	128.682	36	13	120	6	406	46.1	5.48	protein metabolism;other metabolic processes	other cell component	nucleic acid binding activity;other molecular function	13681	ENSMUSG00000059796	L13a-mediated translational silencing of Ceruloplasmin expression; GTP hydrolysis and joining of the 60S ribosomal subunit; Translation initiation complex formation; Ribosomal scanning and start codon recognition; Deadenylation of mRNA; ISG15 antiviral mechanism	Translation Factors
Ankdd1a	F8VQ39	-0.336132	-1.26237	23.7776	1.93017	0.0694857	0.549718	0.454563	-4.19399	Ankyrin repeat and death domain-containing 1A OS=Mus musculus OX=10090 GN=Ankdd1a PE=4 SV=1	0.033	1.462	2	1	13	1	480	52.8	7.03	signal transduction	NA	NA	NA	ENSMUSG00000066510	NA	NA
Cyth1	A2A517	0.336084	1.26233	19.1869	-2.01408	0.0591841	0.535997	0.443218	-4.06546	Cytohesin-1 (Fragment) OS=Mus musculus OX=10090 GN=Cyth1 PE=1 SV=1	0	25.365	11	4	29	1	460	52.5	5.2	other biological processes	NA	enzyme regulator activity	NA	ENSMUSG00000017132	NA	NA
Gstm1	P10649	-0.335943	-1.2622	26.7112	2.01156	0.0594719	0.535997	0.443218	-4.06937	Glutathione S-transferase Mu 1 OS=Mus musculus OX=10090 GN=Gstm1 PE=1 SV=2	0	186.92	63	15	229	11	218	26	7.94	other metabolic processes;other biological processes	non-structural extracellular;cytosol;other cell component	other molecular function	14862	ENSMUSG00000058135	Glutathione conjugation	Metapathway biotransformation; Aflatoxin B1 metabolism; Estrogen metabolism; Oxidative Stress and Redox Pathway
Pgbd5	D3YZI9	0.335938	1.2622	20.0456	-1.82991	0.0848418	0.585231	0.483929	-4.2993	PiggyBac transposable element-derived protein 5 OS=Mus musculus OX=10090 GN=Pgbd5 PE=1 SV=1	0	16.57	6	3	6	3	523	58.3	8.85	DNA metabolism;other metabolic processes	nucleus	other molecular function	209966	ENSMUSG00000050751	NA	NA
Abcd2	A0A0R4J0U5	0.334741	1.26115	18.266	-2.67979	0.01643	0.404795	0.334727	-2.9661	ATP-binding cassette sub-family D member 2 OS=Mus musculus OX=10090 GN=Abcd2 PE=1 SV=1	0.003	2.927	1	1	5	1	741	83.4	9.09	other metabolic processes;transport;other biological processes	other membranes;other cytoplasmic organelle	transporter activity;other molecular function	26874	ENSMUSG00000055782	NA	Nuclear receptors in lipid metabolism and toxicity
Ampd3	A0A1L1SRX2	0.334268	1.26074	18.6669	-1.93637	0.0686733	0.548792	0.453798	-4.18462	AMP deaminase OS=Mus musculus OX=10090 GN=Ampd3 PE=1 SV=1	0	14.403	4	3	13	3	775	89.5	7.14	other metabolic processes	NA	other molecular function	11717	ENSMUSG00000005686	NA	Purine metabolism
Slc6a9	E9Q517	-0.333064	-1.25969	23.1715	1.49451	0.152354	0.655583	0.542104	-4.80149	Sodium- and chloride-dependent glycine transporter 1 OS=Mus musculus OX=10090 GN=Slc6a9 PE=1 SV=1	0	61.023	13	5	74	5	521	58.2	7.14	transport	plasma membrane;other membranes	transporter activity	NA	ENSMUSG00000028542	NA	Oxidative Stress and Redox Pathway
Nme3	Q9WV85	-0.332262	-1.25899	22.1743	2.19309	0.0416688	0.493348	0.407951	-3.78077	Nucleoside diphosphate kinase 3 OS=Mus musculus OX=10090 GN=Nme3 PE=1 SV=3	0	63.983	51	7	55	7	169	19.1	6.68	other metabolic processes	NA	kinase activity;other molecular function	79059	ENSMUSG00000073435	Interconversion of nucleotide di- and triphosphates	Purine metabolism
Rer1	Q9CQU3	0.332057	1.25881	20.5219	-1.73248	0.100275	0.60868	0.50332	-4.48288	Protein RER1 OS=Mus musculus OX=10090 GN=Rer1 PE=1 SV=1	0	36.847	25	3	20	3	196	23	9.51	cell organization and biogenesis;transport;other biological processes	plasma membrane;other membranes;ER/Golgi;other cell component	signal transduction activity or receptor binding	67830	ENSMUSG00000029048	NA	NA
Bzw1	A0A087WQS2	0.330891	1.25779	19.3666	-0.77824	0.447775	0.844376	0.698218	-5.40085	Basic leucine zipper and W2 domain-containing protein 1 OS=Mus musculus OX=10090 GN=Bzw1 PE=1 SV=1	0	6.319	5	3	15	3	451	51.2	6.95	NA	NA	NA	66882	ENSMUSG00000051223	NA	NA
Ldha	P06151	-0.330598	-1.25753	26.437	2.00602	0.0601108	0.535997	0.443218	-4.07796	L-lactate dehydrogenase A chain OS=Mus musculus OX=10090 GN=Ldha PE=1 SV=3	0	295.074	47	19	227	18	332	36.5	7.74	other metabolic processes;other biological processes	cytosol;cytoskeleton	other molecular function	16828	ENSMUSG00000063229	Pyruvate metabolism	Glycolysis and Gluconeogenesis
Jph3	Q9ET77	0.330266	1.25725	20.607	-1.37358	0.186426	0.674832	0.558021	-4.94978	Junctophilin-3 OS=Mus musculus OX=10090 GN=Jph3 PE=1 SV=1	0	47.015	8	5	14	5	744	81.2	9.22	other biological processes	plasma membrane;other membranes;cytosol;ER/Golgi	NA	57340	ENSMUSG00000025318	NA	NA
Pacs2	A0A1Y7VLZ7	0.330048	1.25706	17.6219	-1.4134	0.175576	0.668353	0.552663	-4.90218	Phosphofurin acidic cluster sorting protein 2 OS=Mus musculus OX=10090 GN=Pacs2 PE=1 SV=1	0	13.791	3	3	20	1	894	98.4	6.64	NA	NA	NA	217893	ENSMUSG00000021143	NA	NA
Adck5	E0CXW2	0.329839	1.25687	18.2542	-1.75134	0.0990152	0.608629	0.503277	-4.46105	Uncharacterized aarF domain-containing protein kinase 5 OS=Mus musculus OX=10090 GN=Adck5 PE=1 SV=1	0	7.245	2	1	3	1	567	64.4	8.76	NA	other membranes	NA	NA	ENSMUSG00000022550	NA	NA
Nudt3	Q9JI46	0.329611	1.25667	21.1643	-1.31854	0.203845	0.693491	0.57345	-5.014	Diphosphoinositol polyphosphate phosphohydrolase 1 OS=Mus musculus OX=10090 GN=Nudt3 PE=1 SV=1	0	53.239	31	4	23	4	168	19	6.34	other metabolic processes	cytosol;nucleus;other cell component	other molecular function	56409	ENSMUSG00000024213	Synthesis of pyrophosphates in the cytosol	NA
Omg	Q63912	0.329605	1.25667	25.7745	-3.07321	0.006548	0.31576	0.261103	-2.23153	Oligodendrocyte-myelin glycoprotein OS=Mus musculus OX=10090 GN=Omg PE=1 SV=1	0	76.828	16	6	105	6	440	49.3	8.41	cell adhesion;cell organization and biogenesis;stress response;developmental processes	plasma membrane;other membranes;other cell component	other molecular function	18377	NA	Axonal growth inhibition (RHOA activation)	NA
Coq8a	Q60936	0.329354	1.25645	22.3293	-3.01342	0.00746004	0.31576	0.261103	-2.34218	Atypical kinase COQ8A, mitochondrial OS=Mus musculus OX=10090 GN=Coq8a PE=1 SV=2	0	83.334	16	7	64	7	645	71.7	6.54	protein metabolism;other metabolic processes	other membranes;mitochondrion	kinase activity;other molecular function	67426	ENSMUSG00000026489	NA	NA
Hbb-bs	A8DUK4	0.329252	1.25636	25.6121	-1.35772	0.191318	0.680051	0.562336	-4.9685	Beta-globin OS=Mus musculus OX=10090 GN=Hbb-bs PE=1 SV=1	0	198.204	86	11	200	3	147	15.7	7.69	other metabolic processes;transport;other biological processes	non-structural extracellular;cytosol;other cell component	other molecular function	100503605; 101488143	ENSMUSG00000052305; ENSMUSG00000073940	Scavenging of heme from plasma; Neutrophil degranulation; Erythrocytes take up carbon dioxide and release oxygen; Erythrocytes take up oxygen and release carbon dioxide; Cytoprotection by HMOX1; Heme signaling	NA
Fxyd1	Q9Z239	0.329222	1.25634	21.5994	-2.22414	0.0391645	0.487024	0.402722	-3.73004	Phospholemman OS=Mus musculus OX=10090 GN=Fxyd1 PE=1 SV=1	0	15.187	13	1	6	1	92	10.3	8.54	transport;other biological processes	plasma membrane;other membranes;other cell component	cytoskeletal activity;other molecular function	56188	ENSMUSG00000036570	Ion homeostasis; Ion transport by P-type ATPases	NA
Tnc	Q80YX1	0.328991	1.25613	19.1152	-1.34859	0.194182	0.684063	0.565654	-4.9792	Tenascin OS=Mus musculus OX=10090 GN=Tnc PE=1 SV=1	0	8.675	1	3	4	3	2110	231.7	4.89	cell adhesion;cell-cell signaling;cell organization and biogenesis;stress response;developmental processes;other biological processes	non-structural extracellular;extracellular matrix	other molecular function	21923	ENSMUSG00000028364	ECM proteoglycans; Regulation of Insulin-like Growth Factor (IGF) transport and uptake by Insulin-like Growth Factor Binding Proteins (IGFBPs); Post-translational protein phosphorylation; Integrin cell surface interactions	Focal Adhesion-PI3K-Akt-mTOR-signaling pathway; Focal Adhesion
Synpr	Q8BGN8	0.328482	1.25569	21.3593	-1.74744	0.10243	0.614112	0.507811	-4.3528	Synaptoporin OS=Mus musculus OX=10090 GN=Synpr PE=1 SV=1	0.003	2.908	3	1	9	1	265	29.2	6.3	NA	other membranes;ER/Golgi;other cell component	other molecular function	72003	ENSMUSG00000056296	NA	NA
Icam5	Q60625	0.327125	1.25451	24.3324	-1.73718	0.0994238	0.608629	0.503277	-4.47625	Intercellular adhesion molecule 5 OS=Mus musculus OX=10090 GN=Icam5 PE=1 SV=2	0	50.481	13	10	68	10	917	96.9	6.32	cell adhesion;transport	plasma membrane;other membranes	signal transduction activity or receptor binding	15898	ENSMUSG00000032174	Immunoregulatory interactions between a Lymphoid and a non-Lymphoid cell; Integrin cell surface interactions	NA
Unc80	B8XCJ6	0.327087	1.25448	18.4977	-2.67216	0.0155366	0.39513	0.326734	-2.96173	Protein unc-80 homolog OS=Mus musculus OX=10090 GN=Unc80 PE=1 SV=1	0.014	1.978	0	1	2	1	3326	370.3	6.98	NA	NA	NA	329178	ENSMUSG00000055567	NA	NA
Ubap2l	A0A0G2JDV6	0.327018	1.25442	20.9649	-1.26183	0.223105	0.710403	0.587435	-5.07793	Ubiquitin-associated protein 2-like OS=Mus musculus OX=10090 GN=Ubap2l PE=1 SV=1	0	34.711	6	5	11	5	1067	112.4	6.6	NA	NA	NA	74383	ENSMUSG00000042520	NA	NA
Rpl36	Q6ZWZ4	-0.326527	-1.25399	21.4479	2.02797	0.0576174	0.535997	0.443218	-4.04387	60S ribosomal protein L36 OS=Mus musculus OX=10090 GN=Rpl36 PE=1 SV=1	0	12.194	10	1	14	1	105	12.2	11.59	protein metabolism;other metabolic processes	cytosol;translational apparatus;nucleus	other molecular function	54217	ENSMUSG00000057863	NA	Cytoplasmic Ribosomal Proteins
Kcna4	Q61423	0.326451	1.25392	22.0659	-1.79048	0.0901995	0.596814	0.493507	-4.40026	Potassium voltage-gated channel subfamily A member 4 OS=Mus musculus OX=10090 GN=Kcna4 PE=1 SV=2	0	87.956	16	11	90	9	654	73.4	5.29	cell organization and biogenesis;transport;other biological processes	plasma membrane;other membranes;ER/Golgi;other cell component	transporter activity;other molecular function	16492	ENSMUSG00000042604	Voltage gated Potassium channels	NA
Msn	P26041	0.325958	1.2535	22.7884	-2.12051	0.0481037	0.511052	0.422591	-3.89783	Moesin OS=Mus musculus OX=10090 GN=Msn PE=1 SV=3	0	134.088	27	19	166	9	577	67.7	6.6	cell adhesion;cell cycle OR cell proliferation;cell organization and biogenesis;developmental processes;other biological processes	plasma membrane;other membranes;cytosol;cytoskeleton;other cell component	signal transduction activity or receptor binding;cytoskeletal activity;nucleic acid binding activity;other molecular function	17698	ENSMUSG00000031207	Recycling pathway of L1	Regulation of Actin Cytoskeleton
Hspa4	Q3U2G2	-0.32521	-1.25285	25.9068	2.15868	0.044614	0.498211	0.411972	-3.83653	Heat shock 70 kDa protein 4 OS=Mus musculus OX=10090 GN=Hspa4 PE=1 SV=1	0	543.684	46	35	416	32	842	94.1	5.21	cell organization and biogenesis;transport	non-structural extracellular;cytosol;mitochondrion	other molecular function	15525	ENSMUSG00000020361	NA	NA
Pbk	Q9JJ78	-0.325011	-1.25267	21.8477	2.53201	0.0208621	0.417491	0.345225	-3.20861	Lymphokine-activated killer T-cell-originated protein kinase OS=Mus musculus OX=10090 GN=Pbk PE=1 SV=1	0.007	2.16	2	1	12	1	330	36.7	5.12	protein metabolism;other metabolic processes;signal transduction;other biological processes	nucleus	kinase activity;other molecular function	52033	ENSMUSG00000022033	NA	NA
Scrib	Q80U72	0.324698	1.2524	24.4692	-1.53678	0.141728	0.651447	0.538684	-4.74742	Protein scribble homolog OS=Mus musculus OX=10090 GN=Scrib PE=1 SV=2	0.009	2.036	1	1	1	1	1612	174	5.12	cell adhesion;cell-cell signaling;cell cycle OR cell proliferation;cell organization and biogenesis;stress response;transport;developmental processes;other biological processes	plasma membrane;other membranes;cytosol;nucleus;other cell component	NA	105782	ENSMUSG00000022568	CDC42 GTPase cycle; RND3 GTPase cycle; RHOQ GTPase cycle; RND2 GTPase cycle	NA
Actn4	E9Q2W9	0.32462	1.25233	20.0915	-1.44814	0.164762	0.667105	0.551631	-4.8595	Alpha-actinin-4 (Fragment) OS=Mus musculus OX=10090 GN=Actn4 PE=1 SV=1	0	340.934	55	24	259	1	518	59.9	6.01	NA	NA	cytoskeletal activity	NA	ENSMUSG00000054808	NA	Primary Focal Segmental Glomerulosclerosis FSGS
Abi1	Q8CBW3	0.324385	1.25213	24.7264	-2.18905	0.042005	0.493348	0.407951	-3.78734	Abl interactor 1 OS=Mus musculus OX=10090 GN=Abi1 PE=1 SV=3	0	143.954	28	11	128	7	481	52.3	7.64	cell-cell signaling;cell organization and biogenesis;protein metabolism;other metabolic processes;developmental processes;signal transduction;other biological processes	plasma membrane;other membranes;cytosol;cytoskeleton;nucleus;other cell component	enzyme regulator activity;other molecular function	11308	ENSMUSG00000058835	RAC1 GTPase cycle; RAC2 GTPase cycle; RAC3 GTPase cycle; Regulation of actin dynamics for phagocytic cup formation; VEGFA-VEGFR2 Pathway; RHO GTPases Activate WASPs and WAVEs	EGFR1 Signaling Pathway; Toll Like Receptor signaling
Sec31a	Q3UPL0	-0.323522	-1.25138	20.7146	1.99498	0.0613997	0.536669	0.443773	-4.095	Protein transport protein Sec31A OS=Mus musculus OX=10090 GN=Sec31a PE=1 SV=2	0	67.52	12	9	27	9	1230	133.5	6.76	cell organization and biogenesis;transport;other biological processes	other membranes;cytosol;ER/Golgi;other cytoplasmic organelle;other cell component	other molecular function	69162	ENSMUSG00000035325	MHC class II antigen presentation; Antigen Presentation: Folding, assembly and peptide loading of class I MHC; COPII-mediated vesicle transport	NA
Ociad2	Q9D8W7	0.323194	1.2511	24.5654	-2.08458	0.0516142	0.521176	0.430963	-3.95498	OCIA domain-containing protein 2 OS=Mus musculus OX=10090 GN=Ociad2 PE=1 SV=1	0	99.939	52	7	147	7	154	16.9	9.41	other biological processes	other cytoplasmic organelle	NA	433904	ENSMUSG00000029153	NA	NA
Macrod1	Q922B1	-0.323059	-1.25098	21.1326	1.96931	0.0644964	0.543391	0.449332	-4.13446	ADP-ribose glycohydrolase MACROD1 OS=Mus musculus OX=10090 GN=Macrod1 PE=1 SV=2	0	28.037	7	1	18	1	323	35.3	8.85	protein metabolism;other metabolic processes;stress response	nucleus	other molecular function	107227	ENSMUSG00000036278	NA	NA
Cryl1	Q99KP3	-0.322967	-1.2509	19.0156	1.87394	0.0782196	0.575264	0.475688	-4.23603	Lambda-crystallin homolog OS=Mus musculus OX=10090 GN=Cryl1 PE=1 SV=3	0	8.025	3	1	3	1	319	35.2	5.86	other metabolic processes	cytosol	other molecular function	68631	ENSMUSG00000021947	Formation of xylulose-5-phosphate	NA
Ndufaf3	Q9JKL4	0.322869	1.25082	22.269	-2.7843	0.0122359	0.379795	0.314054	-2.76071	NADH dehydrogenase [ubiquinone] 1 alpha subcomplex assembly factor 3 OS=Mus musculus OX=10090 GN=Ndufaf3 PE=1 SV=1	0	49.152	35	4	28	4	185	20.7	8.05	cell organization and biogenesis	other membranes;mitochondrion;nucleus	NA	66706	ENSMUSG00000070283	Complex I biogenesis	NA
Nenf	Q9CQ45	0.322619	1.2506	18.9149	-1.43998	0.167027	0.667105	0.551631	-4.86956	Neudesin OS=Mus musculus OX=10090 GN=Nenf PE=1 SV=1	0	22.3	20	3	7	3	171	18.9	5.27	signal transduction;other biological processes	non-structural extracellular;other membranes;mitochondrion;ER/Golgi;nucleus;other cell component	signal transduction activity or receptor binding;other molecular function	66208	ENSMUSG00000037499	NA	NA
Psmd2	Q8VDM4	-0.322615	-1.2506	23.1911	1.82083	0.0852876	0.585319	0.484002	-4.3563	26S proteasome non-ATPase regulatory subunit 2 OS=Mus musculus OX=10090 GN=Psmd2 PE=1 SV=1	0	155.687	24	15	84	15	908	100.1	5.17	protein metabolism;other metabolic processes;other biological processes	nucleus;other cell component	enzyme regulator activity	21762	ENSMUSG00000006998	Neutrophil degranulation; ABC-family proteins mediated transport; Downstream TCR signaling; FCERI mediated NF-kB activation; Neddylation; Asymmetric localization of PCP proteins; Degradation of AXIN; Hedgehog 'on' state; Ub-specific processing proteases; Regulation of RUNX3 expression and activity; Antigen processing: Ubiquitination & Proteasome degradation; Autodegradation of Cdh1 by Cdh1:APC/C;…	Proteasome Degradation
Lingo1	Q9D1T0	0.322546	1.25054	24.2085	-2.16769	0.0438248	0.498211	0.411972	-3.82197	Leucine-rich repeat and immunoglobulin-like domain-containing nogo receptor-interacting protein 1 OS=Mus musculus OX=10090 GN=Lingo1 PE=1 SV=1	0	165.843	22	12	151	12	614	69.1	8.31	cell organization and biogenesis;developmental processes;signal transduction	non-structural extracellular;extracellular matrix;plasma membrane;other membranes	signal transduction activity or receptor binding	235402	ENSMUSG00000049556	Axonal growth inhibition (RHOA activation)	mRNA processing
Adam11	Q7TQG7	0.321261	1.24942	22.1056	-2.64273	0.0165346	0.40484	0.334764	-3.014	Adam11 protein OS=Mus musculus OX=10090 GN=Adam11 PE=1 SV=1	0	50.76	8	5	41	5	778	84.8	7.43	protein metabolism;other metabolic processes	other membranes	other molecular function	11488	ENSMUSG00000020926	NA	NA
Dctn2	Q99KJ8	0.321122	1.2493	26.2467	-2.35949	0.0297897	0.449995	0.372102	-3.50473	Dynactin subunit 2 OS=Mus musculus OX=10090 GN=Dctn2 PE=1 SV=3	0	277.739	67	20	209	20	402	44.1	5.26	cell cycle OR cell proliferation;cell organization and biogenesis;transport;other biological processes	other membranes;cytosol;cytoskeleton;other cell component	cytoskeletal activity;other molecular function	69654	ENSMUSG00000025410	Anchoring of the basal body to the plasma membrane; Regulation of PLK1 Activity at G2/M Transition; Loss of Nlp from mitotic centrosomes; Recruitment of mitotic centrosome proteins and complexes; Recruitment of NuMA to mitotic centrosomes; AURKA Activation by TPX2; MHC class II antigen presentation; COPI-mediated anterograde transport; HSP90 chaperone cycle for steroid hormone receptors (SHR); CO…	NA
Scai	B0R0E3	0.320914	1.24912	18.7534	-1.51809	0.146347	0.651447	0.538684	-4.77147	Protein SCAI (Fragment) OS=Mus musculus OX=10090 GN=Scai PE=1 SV=8	0	14.952	59	1	12	1	27	3	4.44	NA	NA	NA	NA	ENSMUSG00000035236	NA	NA
Wipf2	Q6PEV3	-0.320366	-1.24865	18.8688	1.42622	0.171897	0.668353	0.552663	-4.83091	WAS/WASL-interacting protein family member 2 OS=Mus musculus OX=10090 GN=Wipf2 PE=1 SV=1	0	13.708	7	2	13	2	440	46.3	10.99	other biological processes	plasma membrane;other membranes;cytoskeleton;nucleus;other cell component	cytoskeletal activity	68524	ENSMUSG00000038013	Regulation of actin dynamics for phagocytic cup formation; RHO GTPases Activate WASPs and WAVEs	NA
Dync1i1	O88485	-0.320348	-1.24863	22.3886	2.35395	0.0301285	0.449995	0.372102	-3.51408	Cytoplasmic dynein 1 intermediate chain 1 OS=Mus musculus OX=10090 GN=Dync1i1 PE=1 SV=2	0	141.387	25	10	72	10	628	70.7	5.12	transport;other biological processes	cytoskeleton;nucleus;other cytoplasmic organelle;other cell component	cytoskeletal activity;other molecular function	13426	ENSMUSG00000029757	MHC class II antigen presentation; COPI-mediated anterograde transport; Separation of Sister Chromatids; Amplification of signal from unattached kinetochores via a MAD2 inhibitory signal; Resolution of Sister Chromatid Cohesion; RHO GTPases Activate Formins; EML4 and NUDC in mitotic spindle formation; HSP90 chaperone cycle for steroid hormone receptors (SHR); COPI-independent Golgi-to-ER retrogra…	NA
Pfdn2	O70591	-0.320305	-1.24859	20.7943	1.22684	0.235679	0.725987	0.600321	-5.11624	Prefoldin subunit 2 OS=Mus musculus OX=10090 GN=Pfdn2 PE=1 SV=2	0	52.372	30	4	34	4	154	16.5	6.58	other biological processes	cytosol;mitochondrion;nucleus;other cell component	other molecular function	18637	ENSMUSG00000006412	NA	TNF-alpha NF-kB Signaling Pathway
Crocc	Q8CJ40	0.320217	1.24852	21.122	-1.58752	0.129794	0.643624	0.532215	-4.68103	Rootletin OS=Mus musculus OX=10090 GN=Crocc PE=1 SV=2	0	60.709	5	9	29	8	2009	226.8	5.55	cell cycle OR cell proliferation;cell organization and biogenesis;other biological processes	plasma membrane;other membranes;cytosol;cytoskeleton;other cell component	cytoskeletal activity;other molecular function	230872	ENSMUSG00000040860	NA	NA
Chrm1	P12657	0.320148	1.24846	21.9457	-1.29416	0.211959	0.699752	0.578627	-5.04177	Muscarinic acetylcholine receptor M1 OS=Mus musculus OX=10090 GN=Chrm1 PE=1 SV=2	0	38.236	9	3	27	3	460	51.3	9.32	cell-cell signaling;transport;signal transduction;other biological processes	plasma membrane;other membranes;other cell component	other molecular function	12669	ENSMUSG00000032773	G alpha (q) signalling events; Muscarinic acetylcholine receptors	Non-odorant GPCRs; GPCRs, Class A Rhodopsin-like; Focal Adhesion-PI3K-Akt-mTOR-signaling pathway; Regulation of Actin Cytoskeleton; Calcium Regulation in the Cardiac Cell; Monoamine GPCRs
Hnmt	Q91VF2	0.319815	1.24817	20.2228	-1.65871	0.115496	0.622347	0.514621	-4.53596	Histamine N-methyltransferase OS=Mus musculus OX=10090 GN=Hnmt PE=1 SV=1	0.002	3.858	5	2	5	2	295	33.6	5.06	other metabolic processes;stress response;developmental processes;other biological processes	cytosol;cytoskeleton;nucleus;other cell component	other molecular function	140483	ENSMUSG00000026986	NA	Methylation; Metapathway biotransformation
Marcksl1	P28667	-0.319451	-1.24786	20.464	2.24419	0.0376227	0.480023	0.396933	-3.6971	MARCKS-related protein OS=Mus musculus OX=10090 GN=Marcksl1 PE=1 SV=2	0	36.514	35	4	19	4	200	20.2	4.61	cell organization and biogenesis;transport;developmental processes;other biological processes	plasma membrane;other membranes;cytosol;cytoskeleton;other cell component	transporter activity;cytoskeletal activity;other molecular function	17357	ENSMUSG00000047945	NA	NA
Lrrfip1	A0A087WSF5	-0.318956	-1.24743	19.3523	1.40188	0.182713	0.674832	0.558021	-4.61508	Leucine-rich repeat flightless-interacting protein 1 (Fragment) OS=Mus musculus OX=10090 GN=Lrrfip1 PE=1 SV=1	0	8.564	4	1	8	1	323	37	6.18	other biological processes	NA	NA	NA	ENSMUSG00000026305	NA	NA
Trappc9	Q3U0M1	0.318824	1.24731	20.1306	-1.56161	0.135778	0.643624	0.532215	-4.71513	Trafficking protein particle complex subunit 9 OS=Mus musculus OX=10090 GN=Trappc9 PE=1 SV=2	0	25.906	4	4	14	4	1148	128.2	6.47	developmental processes;other biological processes	ER/Golgi;other cell component	NA	76510	ENSMUSG00000047921	RAB GEFs exchange GTP for GDP on RABs; COPII-mediated vesicle transport	NA
Sema4b	Q62179	-0.318456	-1.247	18.5816	2.09082	0.0518608	0.521176	0.430963	-3.95143	Semaphorin-4B OS=Mus musculus OX=10090 GN=Sema4b PE=1 SV=2	0	11.803	2	1	12	1	823	91.3	8.15	cell organization and biogenesis;developmental processes;signal transduction;other biological processes	non-structural extracellular;plasma membrane;other membranes;other cell component	signal transduction activity or receptor binding	20352	ENSMUSG00000030539	NA	NA
Igbp1	Q61249	-0.318437	-1.24698	19.7719	1.67455	0.111298	0.621438	0.513869	-4.56354	Immunoglobulin-binding protein 1 OS=Mus musculus OX=10090 GN=Igbp1 PE=1 SV=1	0	22.775	12	3	9	3	340	38.9	6.18	other biological processes	cytosol;cytoskeleton;other cell component	enzyme regulator activity;other molecular function	18518	ENSMUSG00000031221	NA	NA
Dip2a	Q8BWT5	-0.318384	-1.24693	20.2757	2.30487	0.0332895	0.475404	0.393113	-3.59645	Disco-interacting protein 2 homolog A OS=Mus musculus OX=10090 GN=Dip2a PE=1 SV=3	0	29.594	6	5	23	5	1523	165.1	7.61	cell organization and biogenesis;other metabolic processes;developmental processes;other biological processes	other membranes;mitochondrion;nucleus;other cell component	NA	64451	ENSMUSG00000020231	NA	NA
Rit1	G5E8W6	0.318089	1.24668	18.9175	-1.87671	0.0768551	0.573108	0.473905	-4.27411	GTP-binding protein Rit1 OS=Mus musculus OX=10090 GN=Rit1 PE=1 SV=1	0.009	2.036	12	1	10	1	90	9.7	4.81	signal transduction	other membranes	other molecular function	NA	ENSMUSG00000028057	NA	NA
Sorbs2	B9EKP8	0.317941	1.24655	23.3191	-1.422	0.172112	0.668353	0.552663	-4.89158	Sorbin and SH3 domain-containing protein 2 OS=Mus musculus OX=10090 GN=Sorbs2 PE=1 SV=1	0	159.127	26	21	129	21	1214	136.1	8.28	cell organization and biogenesis	other membranes;other cell component	NA	234214	ENSMUSG00000031626	NA	NA
Nars2	Q8BGV0	0.317848	1.24647	21.9437	-1.37417	0.186248	0.674832	0.558021	-4.94908	Probable asparagine--tRNA ligase, mitochondrial OS=Mus musculus OX=10090 GN=Nars2 PE=1 SV=1	0	54.415	15	7	53	7	477	53.9	7.36	protein metabolism;RNA metabolism OR transcription;other metabolic processes	cytosol;mitochondrion;nucleus	nucleic acid binding activity;other molecular function	244141	ENSMUSG00000018995	NA	NA
Pcsk2	P21661	0.317834	1.24646	20.9029	-1.4116	0.175108	0.668353	0.552663	-4.9042	Neuroendocrine convertase 2 OS=Mus musculus OX=10090 GN=Pcsk2 PE=1 SV=1	0	57.488	9	4	22	4	637	70.7	6.42	protein metabolism;other metabolic processes;developmental processes	non-structural extracellular;other membranes;ER/Golgi;nucleus;other cell component	other molecular function	18549	ENSMUSG00000027419	NA	NA
Elmod1	Q3V1U8	0.317663	1.24631	23.5207	-1.71317	0.103839	0.614112	0.507811	-4.50997	ELMO domain-containing protein 1 OS=Mus musculus OX=10090 GN=Elmod1 PE=1 SV=2	0	164.713	29	8	107	8	326	38	8.4	other biological processes	NA	enzyme regulator activity	270162	ENSMUSG00000041986	NA	NA
Spg20	D3Z3F8	0.317253	1.24596	18.9786	-1.82027	0.0887106	0.596814	0.493507	-4.25226	Spastic paraplegia 20, spartin (Troyer syndrome) homolog (human) OS=Mus musculus OX=10090 GN=Spg20 PE=1 SV=1	0	13.854	3	1	11	1	582	63	5.58	NA	NA	NA	NA	ENSMUSG00000036580	NA	NA
Acsl4	Q9QUJ7	0.317147	1.24586	19.0915	-1.60915	0.124969	0.637128	0.526843	-4.65225	Long-chain-fatty-acid--CoA ligase 4 OS=Mus musculus OX=10090 GN=Acsl4 PE=1 SV=2	0	20.822	6	3	9	3	711	79	8.28	cell organization and biogenesis;other metabolic processes;transport;developmental processes;other biological processes	plasma membrane;other membranes;mitochondrion;ER/Golgi;other cytoplasmic organelle;other cell component	other molecular function	50790	ENSMUSG00000031278	Synthesis of very long-chain fatty acyl-CoAs; Intracellular metabolism of fatty acids regulates insulin secretion	Fatty Acid Beta Oxidation; PPAR signaling pathway; Fatty Acid Biosynthesis; Mitochondrial LC-Fatty Acid Beta-Oxidation; Cholesterol metabolism (includes both Bloch and Kandutsch-Russell pathways); Omega-3/Omega-6 FA synthesis; Omega-9 FA synthesis
Tmem167a	Q9CR64	-0.317116	-1.24584	17.8298	1.66312	0.113591	0.622347	0.514621	-4.57922	Protein kish-A OS=Mus musculus OX=10090 GN=Tmem167a PE=1 SV=1	0.002	3.776	13	1	3	1	72	8.1	8.95	transport	other membranes;ER/Golgi	NA	66074	ENSMUSG00000012422	NA	NA
Cds2	Q99L43	-0.316987	-1.24573	24.628	2.18846	0.0420544	0.493348	0.407951	-3.7883	Phosphatidate cytidylyltransferase 2 OS=Mus musculus OX=10090 GN=Cds2 PE=1 SV=1	0	167.932	26	8	116	8	444	51.3	7.05	cell organization and biogenesis;other metabolic processes;signal transduction	other membranes;ER/Golgi	other molecular function	110911	ENSMUSG00000058793	Synthesis of PG	NA
Gpr88	Q9EPB7	0.3166	1.24539	18.803	-1.45831	0.166803	0.667105	0.551631	-4.74835	Probable G-protein coupled receptor 88 OS=Mus musculus OX=10090 GN=Gpr88 PE=2 SV=1	0	15.2	8	1	10	1	384	40.2	9.36	signal transduction;other biological processes	plasma membrane;other membranes;nucleus;other cell component	cytoskeletal activity;other molecular function	64378	ENSMUSG00000068696	NA	Odorant GPCRs; GPCRs, Other
Cacnb2	Q8CC27	0.316272	1.24511	18.9014	-1.56762	0.13437	0.643624	0.532215	-4.70726	Voltage-dependent L-type calcium channel subunit beta-2 OS=Mus musculus OX=10090 GN=Cacnb2 PE=1 SV=1	0	46.074	14	8	79	3	655	73.1	8.47	cell-cell signaling;cell organization and biogenesis;transport;other biological processes	plasma membrane;other membranes;other cell component	transporter activity;cytoskeletal activity;other molecular function	12296	ENSMUSG00000057914	Phase 0 - rapid depolarisation; Regulation of insulin secretion; Presynaptic depolarization and calcium channel opening; Phase 2 - plateau phase	NA
Cntnap1	O54991	0.316232	1.24507	25.6239	-1.41937	0.172865	0.668353	0.552663	-4.89477	Contactin-associated protein 1 OS=Mus musculus OX=10090 GN=Cntnap1 PE=1 SV=2	0	258.794	20	24	289	24	1385	156.2	7.06	cell adhesion;cell organization and biogenesis;developmental processes;other biological processes	plasma membrane;other membranes;other cell component	other molecular function	53321	ENSMUSG00000017167	NA	NA
Chmp5	Q9D7S9	-0.316121	-1.24498	22.4884	1.95289	0.0665487	0.544504	0.450252	-4.15952	Charged multivesicular body protein 5 OS=Mus musculus OX=10090 GN=Chmp5 PE=1 SV=1	0	38.333	13	2	16	2	219	24.6	4.79	cell cycle OR cell proliferation;cell organization and biogenesis;transport;other biological processes	other membranes;cytosol;nucleus;other cytoplasmic organelle	NA	76959	ENSMUSG00000028419	Endosomal Sorting Complex Required For Transport (ESCRT)	NA
Stip1	Q60864	-0.315205	-1.24419	25.7023	2.35062	0.0303334	0.451224	0.373118	-3.51968	Stress-induced-phosphoprotein 1 OS=Mus musculus OX=10090 GN=Stip1 PE=1 SV=1	0	303.058	48	30	295	30	543	62.5	6.8	other biological processes	cytosol;nucleus;other cell component	other molecular function	20867	ENSMUSG00000024966	RND1 GTPase cycle; HSP90 chaperone cycle for steroid hormone receptors (SHR)	NA
Grm2	A0A0J9YVF0	0.314808	1.24385	23.1125	-2.16436	0.0441156	0.498211	0.411972	-3.82737	Metabotropic glutamate receptor 2 OS=Mus musculus OX=10090 GN=Grm2 PE=1 SV=1	0	66.898	19	11	122	8	594	65.7	8.28	signal transduction	plasma membrane;other membranes	other molecular function	NA	ENSMUSG00000023192	NA	Non-odorant GPCRs
Cpne1	B7ZCP4	-0.314328	-1.24343	20.4604	1.73198	0.100366	0.60868	0.50332	-4.48358	Copine-1 OS=Mus musculus OX=10090 GN=Cpne1 PE=1 SV=1	0	20.018	11	5	12	5	480	52.8	5.85	NA	NA	NA	NA	ENSMUSG00000074643	NA	NA
Entpd3	Q8BFW6	-0.31421	-1.24333	18.6115	1.57979	0.131555	0.643624	0.532215	-4.69125	Ectonucleoside triphosphate diphosphohydrolase 3 OS=Mus musculus OX=10090 GN=Entpd3 PE=1 SV=1	0	18.588	3	1	8	1	529	58.9	6.15	other metabolic processes	plasma membrane;other membranes	other molecular function	215446	ENSMUSG00000041608	Phosphate bond hydrolysis by NTPDase proteins	Purine metabolism
Pde2a	Q5PR72	0.314034	1.24318	26.7676	-2.26987	0.0357287	0.475404	0.393113	-3.65466	Phosphodiesterase OS=Mus musculus OX=10090 GN=Pde2a PE=1 SV=1	0	382.859	40	31	395	31	935	105.2	5.41	signal transduction	NA	other molecular function	207728	ENSMUSG00000110195	NA	Purine metabolism
Slc4a4	O88343	0.313938	1.2431	21.0521	-1.75822	0.0956894	0.603086	0.498694	-4.44644	Electrogenic sodium bicarbonate cotransporter 1 OS=Mus musculus OX=10090 GN=Slc4a4 PE=1 SV=2	0	514.794	27	25	419	2	1079	121.4	6.84	transport;other biological processes	plasma membrane;other membranes;other cell component	transporter activity;other molecular function	54403	ENSMUSG00000060961	Bicarbonate transporters	NA
Gap43	P06837	0.313917	1.24308	28.6486	-1.39922	0.178733	0.669101	0.553282	-4.91916	Neuromodulin OS=Mus musculus OX=10090 GN=Gap43 PE=1 SV=1	0	592.641	75	22	807	22	227	23.6	4.73	cell organization and biogenesis;stress response;developmental processes;other biological processes	plasma membrane;other membranes;other cell component	other molecular function	14432	ENSMUSG00000047261	L1CAM interactions	Spinal Cord Injury
Fbh1	Q8K2I9	-0.312428	-1.2418	20.7359	1.89353	0.0744648	0.565027	0.467223	-4.24905	F-box DNA helicase 1 OS=Mus musculus OX=10090 GN=Fbh1 PE=1 SV=1	0.052	1.165	1	1	6	1	1042	118.2	8.13	cell organization and biogenesis;protein metabolism;DNA metabolism;other metabolic processes;stress response;other biological processes	nucleus;other cell component	nucleic acid binding activity;other molecular function	50755	ENSMUSG00000058594	NA	NA
Dpp7	Q9ET22	-0.312313	-1.2417	19.8086	0.811371	0.429049	0.837153	0.692245	-5.43223	Dipeptidyl peptidase 2 OS=Mus musculus OX=10090 GN=Dpp7 PE=1 SV=2	0	35.662	10	4	10	4	506	56.2	5.39	protein metabolism;other metabolic processes	non-structural extracellular;cytosol;ER/Golgi;other cytoplasmic organelle;other cell component	other molecular function	83768	ENSMUSG00000026958	Neutrophil degranulation	NA
Daam1	Q8BPM0	0.312189	1.24159	22.9906	-2.19033	0.0418979	0.493348	0.407951	-3.78525	Disheveled-associated activator of morphogenesis 1 OS=Mus musculus OX=10090 GN=Daam1 PE=1 SV=4	0	117.002	17	16	71	13	1077	123.3	7.46	cell-cell signaling;cell organization and biogenesis;signal transduction	plasma membrane;other membranes;cytosol;cytoskeleton	cytoskeletal activity;other molecular function	208846	ENSMUSG00000034574	PCP/CE pathway; RHOA GTPase cycle; RHOB GTPase cycle; CDC42 GTPase cycle; RHO GTPases Activate Formins; RHOC GTPase cycle	Wnt Signaling Pathway NetPath
Tbc1d24	Q3UUG6	0.311707	1.24118	23.4362	-2.03925	0.0563738	0.534196	0.441729	-4.02628	TBC1 domain family member 24 OS=Mus musculus OX=10090 GN=Tbc1d24 PE=1 SV=2	0	74.81	15	8	77	8	561	63.2	7.24	cell organization and biogenesis;stress response;transport;developmental processes;other biological processes	plasma membrane;other membranes;other cell component	enzyme regulator activity	224617	ENSMUSG00000036473	TBC/RABGAPs	NA
Sipa1l1	Q8C0T5	0.311643	1.24112	23.4598	-1.43749	0.167724	0.668322	0.552638	-4.87262	Signal-induced proliferation-associated 1-like protein 1 OS=Mus musculus OX=10090 GN=Sipa1l1 PE=1 SV=2	0	272.33	24	29	161	29	1782	196.9	8.13	cell organization and biogenesis;signal transduction;other biological processes	cytoskeleton;other cell component	signal transduction activity or receptor binding;enzyme regulator activity;cytoskeletal activity;other molecular function	217692	ENSMUSG00000042700	NA	NA
Gss	P51855	0.311514	1.24101	19.9514	-1.36422	0.190274	0.679323	0.561734	-4.90391	Glutathione synthetase OS=Mus musculus OX=10090 GN=Gss PE=1 SV=1	0	18.979	7	3	10	3	474	52.2	5.8	other metabolic processes;other biological processes	cytosol	other molecular function	14854	ENSMUSG00000027610	Glutathione synthesis and recycling	Metapathway biotransformation; Glutathione metabolism; One carbon metabolism and related pathways; Oxidative Stress and Redox Pathway; Glutathione and one carbon metabolism
Psma4	Q9R1P0	-0.311438	-1.24094	22.7193	2.56367	0.0195258	0.416684	0.344558	-3.15329	Proteasome subunit alpha type-4 OS=Mus musculus OX=10090 GN=Psma4 PE=1 SV=1	0	34.531	18	6	45	6	261	29.5	7.72	protein metabolism;other metabolic processes	cytosol;nucleus;other cell component	other molecular function	26441	ENSMUSG00000032301	Regulation of RAS by GAPs; Ub-specific processing proteases; UCH proteinases; Neddylation; Antigen processing: Ubiquitination & Proteasome degradation; Oxygen-dependent proline hydroxylation of Hypoxia-inducible Factor Alpha; Dectin-1 mediated noncanonical NF-kB signaling; NIK-->noncanonical NF-kB signaling; Downstream TCR signaling; FCERI mediated NF-kB activation; Asymmetric localization of PCP…	Proteasome Degradation; Exercise-induced Circadian Regulation
Hnrnpr	Q8VHM5	-0.311176	-1.24072	17.1943	0.653791	0.523831	0.867623	0.71744	-5.5372	Heterogeneous nuclear ribonucleoprotein R OS=Mus musculus OX=10090 GN=Hnrnpr PE=1 SV=1	0	37.812	10	5	11	3	632	70.8	8.13	other biological processes	nucleus;other cell component	nucleic acid binding activity	74326	ENSMUSG00000066037	mRNA Splicing - Major Pathway; Processing of Capped Intron-Containing Pre-mRNA	mRNA processing
Jam2	Q9JI59	-0.310771	-1.24037	19.269	1.72421	0.103918	0.614112	0.507811	-4.44957	Junctional adhesion molecule B OS=Mus musculus OX=10090 GN=Jam2 PE=1 SV=1	0	12.618	11	3	6	3	298	33	8.4	cell adhesion;other biological processes	plasma membrane;other membranes;other cell component	signal transduction activity or receptor binding	67374	ENSMUSG00000053062	Cell surface interactions at the vascular wall; Integrin cell surface interactions	NA
Dguok	Q9QX60	0.3106	1.24022	22.9031	-1.80233	0.0882527	0.595706	0.492591	-4.38315	Deoxyguanosine kinase, mitochondrial OS=Mus musculus OX=10090 GN=Dguok PE=1 SV=3	0	120.2	36	7	66	7	277	32.3	7.66	protein metabolism;other metabolic processes;other biological processes	cytosol;mitochondrion;other cell component	kinase activity;other molecular function	27369	ENSMUSG00000014554	Purine salvage	Purine metabolism
Arpc5	Q9CPW4	0.310535	1.24017	23.5148	-2.52609	0.0211215	0.417935	0.345592	-3.21892	Actin-related protein 2/3 complex subunit 5 OS=Mus musculus OX=10090 GN=Arpc5 PE=1 SV=3	0	83.542	46	6	61	6	151	16.3	5.67	cell organization and biogenesis;developmental processes;other biological processes	cytoskeleton;nucleus;other cytoplasmic organelle;other cell component	cytoskeletal activity	67771	ENSMUSG00000008475	EPHB-mediated forward signaling; Neutrophil degranulation; Regulation of actin dynamics for phagocytic cup formation; Clathrin-mediated endocytosis; RHO GTPases Activate WASPs and WAVEs	Regulation of Actin Cytoskeleton
Mapk3	Q63844	-0.310423	-1.24007	24.936	2.57134	0.0192148	0.416684	0.344558	-3.13986	Mitogen-activated protein kinase 3 OS=Mus musculus OX=10090 GN=Mapk3 PE=1 SV=5	0	116.506	38	11	87	8	380	43	6.61	cell cycle OR cell proliferation;cell organization and biogenesis;protein metabolism;RNA metabolism OR transcription;other metabolic processes;stress response;transport;developmental processes;signal transduction;other biological processes	plasma membrane;other membranes;cytosol;cytoskeleton;mitochondrion;ER/Golgi;nucleus;other cytoplasmic organelle;other cell component	kinase activity;other molecular function	26417	ENSMUSG00000063065	Regulation of HSF1-mediated heat shock response; MAP2K and MAPK activation; PI5P, PP2A and IER3 Regulate PI3K/AKT Signaling; Regulation of actin dynamics for phagocytic cup formation; RHO GTPases Activate WASPs and WAVEs; Signal transduction by L1; Frs2-mediated activation; MAPK3 (ERK1) activation; Negative feedback regulation of MAPK pathway; ISG15 antiviral mechanism; FCERI mediated MAPK activa…	IL-9 Signaling Pathway; TGF Beta Signaling Pathway; Hypothetical Network for Drug Addiction; EPO Receptor Signaling; IL-5 Signaling Pathway; MicroRNAs in Cardiomyocyte Hypertrophy; PluriNetWork: mechanisms associated with pluripotency; Signaling of Hepatocyte Growth Factor Receptor; Alzheimers Disease; Chemokine signaling pathway; Spinal Cord Injury; MAPK Cascade; Delta-Notch Signaling Pathway; F…
Gls2	E0CYF7	0.310381	1.24004	18.7836	-2.43599	0.0261386	0.434761	0.359505	-3.38732	Glutaminase liver isoform, mitochondrial OS=Mus musculus OX=10090 GN=Gls2 PE=1 SV=1	0	12.697	10	1	2	1	136	15	10.23	other metabolic processes	NA	other molecular function	NA	ENSMUSG00000044005	NA	NA
Gria4	Q9Z2W8	-0.310343	-1.24	20.7176	1.57445	0.132783	0.643624	0.532215	-4.69828	Glutamate receptor 4 OS=Mus musculus OX=10090 GN=Gria4 PE=1 SV=2	0	84.008	13	11	69	4	902	100.8	8.07	cell-cell signaling;transport;signal transduction;other biological processes	plasma membrane;other membranes;other cell component	transporter activity;other molecular function	14802	ENSMUSG00000025892	Synaptic adhesion-like molecules; Unblocking of NMDA receptors, glutamate binding and activation; Trafficking of GluR2-containing AMPA receptors; Activation of AMPA receptors	Hypothetical Network for Drug Addiction
Gpc1	Q9QZF2	0.310342	1.24	23.8238	-2.3544	0.0301004	0.449995	0.372102	-3.51331	Glypican-1 OS=Mus musculus OX=10090 GN=Gpc1 PE=1 SV=1	0	118.031	26	10	95	10	557	61.3	7.05	cell organization and biogenesis;protein metabolism;other metabolic processes;developmental processes;other biological processes	non-structural extracellular;extracellular matrix;plasma membrane;other membranes;cytosol;ER/Golgi;nucleus;other cytoplasmic organelle;other cell component	other molecular function	14733	ENSMUSG00000034220	Cell surface interactions at the vascular wall; Retinoid metabolism and transport; A tetrasaccharide linker sequence is required for GAG synthesis; HS-GAG biosynthesis; HS-GAG degradation; Signaling by ROBO receptors	NA
Nubpl	Q9CWD8	-0.310008	-1.23971	20.9219	2.32588	0.0319003	0.465744	0.385126	-3.56129	Iron-sulfur protein NUBPL OS=Mus musculus OX=10090 GN=Nubpl PE=1 SV=2	0	39.526	18	4	24	4	319	34.1	9.07	cell organization and biogenesis;other metabolic processes	plasma membrane;other membranes	other molecular function	76826	ENSMUSG00000035142	Complex I biogenesis	NA
Rars2	Q3U186	0.309836	1.23957	22.474	-1.94184	0.0679633	0.547566	0.452784	-4.17632	Probable arginine--tRNA ligase, mitochondrial OS=Mus musculus OX=10090 GN=Rars2 PE=1 SV=1	0	100.314	29	14	74	14	578	65.3	8.02	protein metabolism;RNA metabolism OR transcription;other metabolic processes	mitochondrion	other molecular function	109093	ENSMUSG00000028292	NA	NA
Ivd	Q9JHI5	-0.309666	-1.23942	26.1247	2.55566	0.0198562	0.416684	0.344558	-3.16732	Isovaleryl-CoA dehydrogenase, mitochondrial OS=Mus musculus OX=10090 GN=Ivd PE=1 SV=1	0	181.769	43	16	186	16	424	46.3	8.29	other metabolic processes	other membranes;mitochondrion	other molecular function	56357	ENSMUSG00000027332	Branched-chain amino acid catabolism	NA
Hagh	Q99KB8	-0.309472	-1.23925	23.7415	1.5195	0.145996	0.651447	0.538684	-4.76967	Hydroxyacylglutathione hydrolase, mitochondrial OS=Mus musculus OX=10090 GN=Hagh PE=1 SV=2	0	89.758	28	7	92	7	309	34.1	7.75	other metabolic processes	mitochondrion;other cell component	other molecular function	14651	NA	Pyruvate metabolism	NA
Ndufa7	Q9Z1P6	0.308297	1.23825	26.7945	-2.39546	0.0276752	0.448954	0.371241	-3.44376	NADH dehydrogenase [ubiquinone] 1 alpha subcomplex subunit 7 OS=Mus musculus OX=10090 GN=Ndufa7 PE=1 SV=3	0	95.519	67	9	154	9	113	12.6	10.17	protein metabolism;other metabolic processes	other membranes;mitochondrion;translational apparatus	other molecular function	66416	ENSMUSG00000041881	Complex I biogenesis	Oxidative phosphorylation; Electron Transport Chain
Rab31	Q3TXV4	-0.308121	-1.23809	21.7855	1.28641	0.214591	0.699752	0.578627	-5.05051	Rab22B OS=Mus musculus OX=10090 GN=Rab31 PE=1 SV=1	0	74.871	42	6	53	5	195	21.4	7.4	cell organization and biogenesis;other metabolic processes;transport;other biological processes	other membranes;ER/Golgi;other cytoplasmic organelle;other cell component	other molecular function	106572	ENSMUSG00000056515	NA	NA
Mogs	Q80UM7	0.308108	1.23808	18.6307	-0.984275	0.338772	0.793371	0.656041	-5.35566	Mannosyl-oligosaccharide glucosidase OS=Mus musculus OX=10090 GN=Mogs PE=1 SV=1	0	13.966	4	2	6	2	834	91.8	9	protein metabolism;other metabolic processes	other membranes;ER/Golgi	other molecular function	57377	ENSMUSG00000030036	NA	NA
Nrgn	P60761	0.308095	1.23807	21.9225	-2.24666	0.0374364	0.480023	0.396933	-3.69302	Neurogranin OS=Mus musculus OX=10090 GN=Nrgn PE=1 SV=1	0	35.114	59	2	32	2	78	7.5	7.05	developmental processes;signal transduction;other biological processes	plasma membrane;other membranes;mitochondrion;ER/Golgi;nucleus;other cell component	other molecular function	64011	ENSMUSG00000053310	NA	NA
Pcdh7	E9Q2S0	0.307836	1.23785	20.1619	-1.746	0.0978434	0.606695	0.501678	-4.46378	Protocadherin 7 OS=Mus musculus OX=10090 GN=Pcdh7 PE=1 SV=2	0	38.699	4	4	17	4	1247	135.8	5.21	cell adhesion	plasma membrane;other membranes	other molecular function	54216	ENSMUSG00000029108	NA	NA
Cpt2	P52825	-0.307437	-1.23751	23.0918	2.23112	0.0386214	0.486408	0.402212	-3.71859	Carnitine O-palmitoyltransferase 2, mitochondrial OS=Mus musculus OX=10090 GN=Cpt2 PE=1 SV=2	0	113.917	28	15	81	15	658	73.9	8.37	other metabolic processes;developmental processes;other biological processes	other membranes;mitochondrion;nucleus	other molecular function	12896	ENSMUSG00000028607	Carnitine metabolism	Fatty Acid Beta Oxidation; PPAR signaling pathway; Mitochondrial LC-Fatty Acid Beta-Oxidation
Hcfc1r1	Q9CYQ5	0.307353	1.23744	21.6078	-2.47443	0.0235162	0.423292	0.350022	-3.30846	Host cell factor C1 regulator 1 OS=Mus musculus OX=10090 GN=Hcfc1r1 PE=2 SV=1	0.057	1.094	8	1	2	1	120	13.4	6.92	NA	nucleus;other cell component	NA	353502	ENSMUSG00000023904	NA	NA
Cryz	P47199	-0.307091	-1.23721	22.4968	2.0756	0.0525275	0.521176	0.430963	-3.96918	Quinone oxidoreductase OS=Mus musculus OX=10090 GN=Cryz PE=1 SV=1	0	113.388	33	7	57	7	331	35.2	8.07	cell organization and biogenesis;other metabolic processes	cytosol	nucleic acid binding activity;other molecular function	12972	ENSMUSG00000028199	NA	NA
Impdh2	P24547	-0.307079	-1.2372	19.8051	2.54405	0.0203442	0.417491	0.345225	-3.18761	Inosine-5'-monophosphate dehydrogenase 2 OS=Mus musculus OX=10090 GN=Impdh2 PE=1 SV=2	0	15.463	7	3	5	3	514	55.8	7.28	cell cycle OR cell proliferation;other metabolic processes;developmental processes;other biological processes	cytosol;nucleus;other cell component	nucleic acid binding activity;other molecular function	23918	ENSMUSG00000062867	Neutrophil degranulation; Purine ribonucleoside monophosphate biosynthesis	Purine metabolism
Pmm1	O35621	0.306804	1.23696	20.7689	-1.3942	0.182303	0.674832	0.558021	-4.82254	Phosphomannomutase 1 OS=Mus musculus OX=10090 GN=Pmm1 PE=1 SV=1	0	43.888	29	6	16	4	262	29.8	5.47	protein metabolism;other metabolic processes;transport;other biological processes	cytosol;other cell component	other molecular function	29858	ENSMUSG00000022474	Synthesis of GDP-mannose	NA
Kcnj6	P48542	0.306631	1.23682	17.015	-1.10844	0.283095	0.762327	0.630371	-5.2385	G protein-activated inward rectifier potassium channel 2 OS=Mus musculus OX=10090 GN=Kcnj6 PE=1 SV=1	0	17.497	12	2	5	2	425	48.6	5.38	transport;other biological processes	plasma membrane;other membranes;other cell component	transporter activity;other molecular function	16522	NA	Activation of G protein gated Potassium channels; Inhibition of voltage gated Ca2+ channels via Gbeta/gamma subunits	Splicing factor NOVA regulated synaptic proteins
Nap1l5	Q9JJF0	-0.306005	-1.23628	19.586	1.03785	0.313869	0.783085	0.647535	-5.2443	Nucleosome assembly protein 1-like 5 OS=Mus musculus OX=10090 GN=Nap1l5 PE=1 SV=1	0	22.299	47	4	10	4	156	17	4.32	cell organization and biogenesis	nucleus	other molecular function	58243	ENSMUSG00000055430	NA	NA
Lrrc47	Q505F5	-0.305589	-1.23592	20.9083	2.40967	0.0268793	0.441492	0.365072	-3.41956	Leucine-rich repeat-containing protein 47 OS=Mus musculus OX=10090 GN=Lrrc47 PE=1 SV=1	0	76.979	17	7	28	7	581	63.6	8.1	NA	NA	nucleic acid binding activity;other molecular function	72946	ENSMUSG00000029028	NA	NA
Eif4a2	P10630	-0.305395	-1.23576	22.3546	1.85165	0.0805411	0.583866	0.482801	-4.31117	Eukaryotic initiation factor 4A-II OS=Mus musculus OX=10090 GN=Eif4a2 PE=1 SV=2	0	161.491	36	13	143	6	407	46.4	5.48	protein metabolism;other metabolic processes;other biological processes	other cell component	nucleic acid binding activity;other molecular function	13682	ENSMUSG00000022884	L13a-mediated translational silencing of Ceruloplasmin expression; GTP hydrolysis and joining of the 60S ribosomal subunit; Deadenylation of mRNA; Translation initiation complex formation; Ribosomal scanning and start codon recognition; ISG15 antiviral mechanism	Translation Factors; mRNA processing
Ubxn1	A0A498WFS2	-0.304593	-1.23507	23.0183	1.90422	0.0729806	0.561042	0.463927	-4.23306	UBX domain-containing protein 1 OS=Mus musculus OX=10090 GN=Ubxn1 PE=1 SV=1	0	31.084	29	4	15	4	262	29.9	5.38	NA	NA	NA	NA	ENSMUSG00000071655	NA	NA
Ppm1h	Q3UYC0	0.304456	1.23495	22.2082	-1.32127	0.20295	0.693491	0.57345	-5.01086	Protein phosphatase 1H OS=Mus musculus OX=10090 GN=Ppm1h PE=1 SV=1	0	104.06	34	12	47	12	513	56.3	6.73	protein metabolism;other metabolic processes	nucleus;other cell component	other molecular function	319468	ENSMUSG00000034613	NA	NA
Tmem263	Q9DAM7	-0.304178	-1.23472	19.6664	1.51934	0.146035	0.651447	0.538684	-4.76987	Transmembrane protein 263 OS=Mus musculus OX=10090 GN=Tmem263 PE=1 SV=1	0	9.363	31	2	2	2	115	11.5	9.32	NA	other membranes	NA	103266	ENSMUSG00000060935	NA	NA
Coq9	Q8K1Z0	-0.303965	-1.23453	25.3311	1.45281	0.163476	0.665673	0.550448	-4.85372	Ubiquinone biosynthesis protein COQ9, mitochondrial OS=Mus musculus OX=10090 GN=Coq9 PE=1 SV=1	0	152.898	39	10	149	10	313	35.1	5.92	other metabolic processes	other membranes;mitochondrion	other molecular function	67914	ENSMUSG00000031782	NA	NA
Ehd2	Q8BH64	-0.303666	-1.23428	20.5987	1.81381	0.0864022	0.587237	0.485588	-4.36651	EH domain-containing protein 2 OS=Mus musculus OX=10090 GN=Ehd2 PE=1 SV=1	0.002	3.483	3	2	8	1	543	61.1	6.51	cell organization and biogenesis;transport;other biological processes	non-structural extracellular;plasma membrane;other membranes;cytosol;cytoskeleton;other cytoplasmic organelle;other cell component	other molecular function	259300	ENSMUSG00000074364	Factors involved in megakaryocyte development and platelet production	Insulin Signaling
Atp6v1d	P57746	-0.303635	-1.23425	25.8692	2.19601	0.0414271	0.493348	0.407951	-3.77602	V-type proton ATPase subunit D OS=Mus musculus OX=10090 GN=Atp6v1d PE=1 SV=1	0	220.145	51	15	205	15	247	28.4	9.45	cell organization and biogenesis;transport;other biological processes	other membranes;cytoskeleton;other cell component	transporter activity	73834	ENSMUSG00000021114	Neutrophil degranulation; Amino acids regulate mTORC1; ROS and RNS production in phagocytes; Insulin receptor recycling; Transferrin endocytosis and recycling; Ion channel transport	NA
KRT17	Q04695	-0.303596	-1.23422	21.822	0.845515	0.408915	0.827162	0.683983	-5.47256	CRAP Keratin, type I cytoskeletal 17 OS=Homo sapiens OX=9606 GN=KRT17 PE=1 SV=2	0	144.628	39	18	77	7	432	48.1	5.02	cell organization and biogenesis;developmental processes;other biological processes	cytosol;cytoskeleton;other cell component	other molecular function	3872	ENSG00000128422	Formation of the cornified envelope	NA
Sardh	Q99LB7	-0.303271	-1.23394	20.9768	1.61712	0.12323	0.634995	0.52508	-4.64157	Sarcosine dehydrogenase, mitochondrial OS=Mus musculus OX=10090 GN=Sardh PE=1 SV=1	0	25.01	7	6	8	6	919	101.6	6.74	other metabolic processes	mitochondrion;other cell component	other molecular function	192166	ENSMUSG00000009614	Choline catabolism	One carbon metabolism and related pathways
Pip4k2b	Q80XI4	0.303255	1.23393	23.5404	-2.52219	0.0212939	0.417935	0.345592	-3.22571	Phosphatidylinositol 5-phosphate 4-kinase type-2 beta OS=Mus musculus OX=10090 GN=Pip4k2b PE=1 SV=1	0	115.244	26	10	125	5	416	47.3	7.33	other metabolic processes;other biological processes	plasma membrane;other membranes;ER/Golgi;nucleus;other cytoplasmic organelle	kinase activity;other molecular function	108083	ENSMUSG00000018547	PI5P Regulates TP53 Acetylation; Synthesis of PIPs at the plasma membrane; PI5P, PP2A and IER3 Regulate PI3K/AKT Signaling; Synthesis of PIPs in the nucleus	Regulation of Actin Cytoskeleton
Cnnm1	Q0GA42	0.303176	1.23386	18.9188	-0.887825	0.388638	0.820574	0.678535	-5.43663	Metal transporter CNNM1 OS=Mus musculus OX=10090 GN=Cnnm1 PE=1 SV=5	0	20.627	4	3	9	2	951	103.9	6.51	transport	plasma membrane;other membranes;other cell component	transporter activity	83674	ENSMUSG00000025189	NA	NA
Mark1	Q8VHJ5	0.303173	1.23385	23.28	-2.44125	0.0251869	0.431681	0.356959	-3.36556	Serine/threonine-protein kinase MARK1 OS=Mus musculus OX=10090 GN=Mark1 PE=1 SV=2	0	129.378	25	16	102	8	795	88.3	9.39	cell-cell signaling;cell organization and biogenesis;protein metabolism;other metabolic processes;developmental processes;signal transduction;other biological processes	plasma membrane;other membranes;cytoskeleton;other cell component	kinase activity;other molecular function	226778	ENSMUSG00000026620	NA	NA
Ctps2	P70303	0.302983	1.23369	17.631	-2.06436	0.0536904	0.523095	0.432549	-3.98689	CTP synthase 2 OS=Mus musculus OX=10090 GN=Ctps2 PE=1 SV=1	0.002	3.415	3	2	2	1	586	65.5	6.49	other metabolic processes	other cell component	other molecular function	55936	ENSMUSG00000031360	Interconversion of nucleotide di- and triphosphates	NA
Asphd2	Q80VP9	-0.302965	-1.23368	18.2232	1.70804	0.104805	0.614794	0.508376	-4.51714	Aspartate beta-hydroxylase domain-containing protein 2 OS=Mus musculus OX=10090 GN=Asphd2 PE=1 SV=1	0	9.024	11	2	4	2	343	38.7	7.05	protein metabolism;other metabolic processes	other membranes	other molecular function	72898	ENSMUSG00000029348	NA	NA
Nrxn1	Q9CS84	-0.302759	-1.2335	25.5719	2.1454	0.0458013	0.502922	0.415868	-3.85793	Neurexin-1 OS=Mus musculus OX=10090 GN=Nrxn1 PE=1 SV=3	0	400.763	25	30	296	25	1514	166.1	6.09	cell adhesion;cell-cell signaling;cell organization and biogenesis;transport;developmental processes;signal transduction;other biological processes	plasma membrane;other membranes;ER/Golgi;nucleus;other cell component	signal transduction activity or receptor binding;other molecular function	18189	ENSMUSG00000024109	Neurexins and neuroligins	NA
Lpgat1	Q91YX5	0.302726	1.23347	18.7983	-1.78567	0.0909995	0.596814	0.493507	-4.40717	Acyl-CoA:lysophosphatidylglycerol acyltransferase 1 OS=Mus musculus OX=10090 GN=Lpgat1 PE=1 SV=1	0	15.337	7	2	3	2	370	43.1	8.79	other metabolic processes;other biological processes	other membranes;ER/Golgi;other cell component	other molecular function	226856	ENSMUSG00000026623	Acyl chain remodelling of PG	NA
Pygm	E9PUM3	-0.302511	-1.23329	25.6885	2.21924	0.0395501	0.487575	0.403178	-3.73807	Alpha-1,4 glucan phosphorylase OS=Mus musculus OX=10090 GN=Pygm PE=1 SV=1	0	327.098	51	34	271	28	754	87.5	8.51	other metabolic processes	NA	other molecular function	NA	ENSMUSG00000032648	NA	NA
Tjp1	B9EHJ3	0.302235	1.23305	22.7454	-2.08452	0.05162	0.521176	0.430963	-3.95507	Tight junction protein ZO-1 OS=Mus musculus OX=10090 GN=Tjp1 PE=1 SV=1	0	148.934	14	17	75	17	1685	188.7	6.67	NA	plasma membrane;other membranes;other cell component	NA	21872	ENSMUSG00000030516	NA	NA
Ppp1r11	G3UZ30	-0.301927	-1.23279	20.0089	1.31773	0.208731	0.699155	0.578134	-4.77738	E3 ubiquitin-protein ligase PPP1R11 (Fragment) OS=Mus musculus OX=10090 GN=Ppp1r11 PE=1 SV=2	0	41.867	13	1	17	1	120	13.8	8.59	other biological processes	NA	enzyme regulator activity	NA	ENSMUSG00000036398	NA	NA
Arpin	Q9D0A3	-0.301572	-1.23249	19.5531	1.68002	0.115101	0.622347	0.514621	-4.36867	Arpin OS=Mus musculus OX=10090 GN=Arpin PE=1 SV=1	0	16.674	12	3	5	3	226	25.2	5.19	cell organization and biogenesis;other biological processes	other cell component	NA	70420	ENSMUSG00000039043	NA	NA
Eps15	Q5JC28	0.3015	1.23243	22.4054	-1.83678	0.0828007	0.584374	0.483221	-4.333	Epidermal growth factor receptor pathway substrate 15 isoform B OS=Mus musculus OX=10090 GN=Eps15 PE=1 SV=1	0	100.8	23	12	50	12	793	86.6	4.65	NA	NA	other molecular function	NA	ENSMUSG00000028552	NA	NA
Exoc7	O35250	0.301494	1.23242	23.4706	-0.982891	0.33868	0.793371	0.656041	-5.35755	Exocyst complex component 7 OS=Mus musculus OX=10090 GN=Exoc7 PE=1 SV=2	0	125.672	29	18	90	18	697	79.9	6.98	transport;other biological processes	plasma membrane;other membranes;cytosol;cytoskeleton;other cell component	NA	53413	ENSMUSG00000020792	VxPx cargo-targeting to cilium; Insulin processing	Dysregulated miRNA Targeting in Insulin/PI3K-AKT Signaling
Gsta4	P24472	-0.301057	-1.23205	22.9079	1.50596	0.149412	0.653698	0.540545	-4.78695	Glutathione S-transferase A4 OS=Mus musculus OX=10090 GN=Gsta4 PE=1 SV=3	0	43.689	32	7	66	7	222	25.5	7.39	other metabolic processes;stress response;other biological processes	mitochondrion;other cell component	other molecular function	14860	ENSMUSG00000032348	NA	Metapathway biotransformation; Oxidative Stress and Redox Pathway
Psip1	Q99JF8	-0.300451	-1.23153	19.3002	1.00401	0.329444	0.787285	0.651009	-5.33785	PC4 and SFRS1-interacting protein OS=Mus musculus OX=10090 GN=Psip1 PE=1 SV=1	0	74.009	16	6	14	6	528	59.7	9.13	cell organization and biogenesis;RNA metabolism OR transcription;other metabolic processes;stress response;other biological processes	nucleus;other cell component	nucleic acid binding activity;other molecular function	101739	ENSMUSG00000028484	NA	NA
Baiap2	B1AZ46	0.300238	1.23135	27.3564	-2.53365	0.0207908	0.417491	0.345225	-3.20575	Brain-specific angiogenesis inhibitor 1-associated protein 2 OS=Mus musculus OX=10090 GN=Baiap2 PE=1 SV=1	0	441.919	69	30	421	30	521	57.6	8.79	cell organization and biogenesis;other biological processes	other membranes;cytoskeleton;other cell component	other molecular function	108100	ENSMUSG00000025372	NA	Regulation of Actin Cytoskeleton
Pdk2	Q9JK42	0.299918	1.23107	23.9919	-1.82768	0.0842118	0.584931	0.483681	-4.34631	[Pyruvate dehydrogenase (acetyl-transferring)] kinase isozyme 2, mitochondrial OS=Mus musculus OX=10090 GN=Pdk2 PE=1 SV=2	0	162.239	41	12	187	10	407	46	6.61	protein metabolism;other metabolic processes;stress response;signal transduction;other biological processes	cytosol;mitochondrion;nucleus;other cell component	kinase activity;other molecular function	18604	ENSMUSG00000038967	Regulation of pyruvate dehydrogenase (PDH) complex; Signaling by Retinoic Acid	TCA Cycle
Ptpa	P58389	-0.299784	-1.23096	23.3403	1.52442	0.144768	0.651447	0.538684	-4.76334	Serine/threonine-protein phosphatase 2A activator OS=Mus musculus OX=10090 GN=Ptpa PE=1 SV=1	0	123.747	48	12	85	12	323	36.7	6.39	cell cycle OR cell proliferation;cell organization and biogenesis;protein metabolism;other metabolic processes;other biological processes	other membranes;nucleus;other cell component	signal transduction activity or receptor binding;enzyme regulator activity;other molecular function	110854	ENSMUSG00000039515	NA	Glycogen Metabolism; IL-6 signaling Pathway; Wnt Signaling Pathway and Pluripotency
Mak	Q04859	-0.29964	-1.23084	20.1545	1.42352	0.171678	0.668353	0.552663	-4.88972	Serine/threonine-protein kinase MAK OS=Mus musculus OX=10090 GN=Mak PE=1 SV=2	0.001	4.974	3	2	18	1	622	70	9.66	cell organization and biogenesis;protein metabolism;other metabolic processes;transport;signal transduction;other biological processes	cytoskeleton;nucleus;other cell component	kinase activity;other molecular function	17152	ENSMUSG00000021363	NA	NA
Cul4b	A2A432	0.2996	1.2308	20.4643	-1.50035	0.15085	0.655583	0.542104	-4.7941	Cullin-4B OS=Mus musculus OX=10090 GN=Cul4b PE=1 SV=1	0	30.054	7	6	14	6	970	110.6	8.37	cell cycle OR cell proliferation;cell organization and biogenesis;protein metabolism;DNA metabolism;other metabolic processes;stress response;developmental processes;other biological processes	cytosol;nucleus;other cell component	nucleic acid binding activity;other molecular function	72584	ENSMUSG00000031095	Neddylation; Recognition of DNA damage by PCNA-containing replication complex; DNA Damage Recognition in GG-NER; Formation of Incision Complex in GG-NER; Dual Incision in GG-NER; Formation of TC-NER Pre-Incision Complex; Dual incision in TC-NER; Gap-filling DNA repair synthesis and ligation in TC-NER	NA
Tecpr1	Q80VP0	0.299265	1.23052	21.6442	-1.24202	0.230157	0.718351	0.594007	-5.09972	Tectonin beta-propeller repeat-containing protein 1 OS=Mus musculus OX=10090 GN=Tecpr1 PE=1 SV=1	0	144.461	17	14	60	13	1166	130.2	6.48	cell organization and biogenesis;other metabolic processes	other membranes;nucleus;other cytoplasmic organelle;other cell component	other molecular function	70381	ENSMUSG00000066621	NA	NA
Cox7a2l	Q61387	0.299257	1.23051	24.9491	-0.655151	0.52065	0.866441	0.716463	-5.60543	Cytochrome c oxidase subunit 7A-related protein, mitochondrial OS=Mus musculus OX=10090 GN=Cox7a2l PE=1 SV=1	0	52.744	62	5	51	5	111	12.4	9.6	cell organization and biogenesis;other metabolic processes;transport;other biological processes	other membranes;mitochondrion;nucleus	transporter activity	20463	ENSMUSG00000024248	Cytoprotection by HMOX1; TP53 Regulates Metabolic Genes; Respiratory electron transport	Electron Transport Chain
Pcdhgc5	Q91XW9	0.298366	1.22975	19.7757	-1.53187	0.14293	0.651447	0.538684	-4.75376	Pcdhgc5 protein OS=Mus musculus OX=10090 GN=Pcdhgc5 PE=1 SV=1	0	37.391	6	3	21	3	944	101.8	5.27	cell adhesion;cell organization and biogenesis	plasma membrane;other membranes	other molecular function	93708	ENSMUSG00000102543	NA	NA
Vps37a	Q8CHS8	-0.298347	-1.22973	21.7691	1.87072	0.0777212	0.573789	0.474468	-4.28299	Vacuolar protein sorting-associated protein 37A OS=Mus musculus OX=10090 GN=Vps37a PE=1 SV=1	0.05	1.188	2	1	2	1	397	44.4	5.67	protein metabolism;other metabolic processes;transport	other membranes;cytosol;cytoskeleton;nucleus;other cytoplasmic organelle;other cell component	NA	52348	ENSMUSG00000031600	Endosomal Sorting Complex Required For Transport (ESCRT)	NA
Trappc2l	Q9JME7	-0.297998	-1.22944	20.4446	1.48391	0.15512	0.655583	0.542104	-4.81487	Trafficking protein particle complex subunit 2-like protein OS=Mus musculus OX=10090 GN=Trappc2l PE=1 SV=1	0	20.778	26	3	11	3	139	16	6.77	transport	cytosol;ER/Golgi;nucleus;other cell component	NA	59005	ENSMUSG00000015013	RAB GEFs exchange GTP for GDP on RABs; COPII-mediated vesicle transport	NA
Lgals1	P16045	0.297757	1.22923	18.5098	-1.52268	0.148624	0.652422	0.53949	-4.50066	Galectin-1 OS=Mus musculus OX=10090 GN=Lgals1 PE=1 SV=3	0.008	2.115	6	1	3	1	135	14.9	5.49	cell adhesion;stress response;developmental processes;other biological processes	non-structural extracellular;cytosol;nucleus;other cell component	other molecular function	16852	ENSMUSG00000068220	Regulation of Insulin-like Growth Factor (IGF) transport and uptake by Insulin-like Growth Factor Binding Proteins (IGFBPs); Post-translational protein phosphorylation	NA
Mrpl44	Q9CY73	0.297419	1.22894	21.1078	-1.82772	0.0842062	0.584931	0.483681	-4.34626	39S ribosomal protein L44, mitochondrial OS=Mus musculus OX=10090 GN=Mrpl44 PE=1 SV=3	0	36.068	15	4	22	4	333	37.5	8.51	protein metabolism;RNA metabolism OR transcription;other metabolic processes	plasma membrane;other membranes;mitochondrion;translational apparatus;nucleus	nucleic acid binding activity;other molecular function	69163	ENSMUSG00000026248	Mitochondrial translation elongation; Mitochondrial translation termination	NA
Homer1	Q9Z2Y3	0.297275	1.22882	26.6711	-1.91476	0.0715431	0.55731	0.460842	-4.21724	Homer protein homolog 1 OS=Mus musculus OX=10090 GN=Homer1 PE=1 SV=2	0	343.462	67	24	329	23	366	41.4	5.53	cell organization and biogenesis;developmental processes;signal transduction;other biological processes	plasma membrane;other membranes;cytosol;cytoskeleton;other cell component	signal transduction activity or receptor binding;other molecular function	26556	ENSMUSG00000007617	Neurexins and neuroligins	NA
Fastkd2	Q922E6	0.297036	1.22862	19.4675	-2.93498	0.00884535	0.328947	0.272007	-2.48651	FAST kinase domain-containing protein 2, mitochondrial OS=Mus musculus OX=10090 GN=Fastkd2 PE=2 SV=2	0	9.953	3	2	3	2	689	78.9	8.9	cell organization and biogenesis;other biological processes	non-structural extracellular;mitochondrion;nucleus;other cell component	nucleic acid binding activity	75619	ENSMUSG00000025962	NA	NA
Slc25a16	D3YVC9	0.296712	1.22834	18.0297	-1.52896	0.144654	0.651447	0.538684	-4.70456	Graves disease carrier protein homolog (Fragment) OS=Mus musculus OX=10090 GN=Slc25a16 PE=1 SV=1	0	6.174	3	1	2	1	322	34.9	9.95	transport	other membranes;mitochondrion	NA	NA	ENSMUSG00000071253	NA	NA
Eif2s3x	Q9Z0N1	-0.296543	-1.2282	21.2938	2.20821	0.0404316	0.493348	0.407951	-3.75611	Eukaryotic translation initiation factor 2 subunit 3, X-linked OS=Mus musculus OX=10090 GN=Eif2s3x PE=1 SV=2	0	45.947	13	5	35	5	472	51	8.4	cell organization and biogenesis;protein metabolism;other metabolic processes;other biological processes	cytosol;other cell component	nucleic acid binding activity;other molecular function	26905	ENSMUSG00000035150	ABC-family proteins mediated transport; L13a-mediated translational silencing of Ceruloplasmin expression; GTP hydrolysis and joining of the 60S ribosomal subunit; Translation initiation complex formation; Formation of the ternary complex, and subsequently, the 43S complex; Ribosomal scanning and start codon recognition; Recycling of eIF2:GDP; PERK regulates gene expression	Translation Factors
Inf2	E9QLA5	0.296447	1.22812	19.8374	-1.71978	0.102608	0.614112	0.507811	-4.50072	Inverted formin-2 OS=Mus musculus OX=10090 GN=Inf2 PE=1 SV=1	0	61.422	7	6	18	6	1271	138.3	5.22	cell organization and biogenesis	NA	cytoskeletal activity;other molecular function	70435	ENSMUSG00000037679	NA	Primary Focal Segmental Glomerulosclerosis FSGS
Nrdc	Q8BHG1	-0.296314	-1.228	18.4068	1.28831	0.217142	0.700365	0.579134	-4.86487	Nardilysin OS=Mus musculus OX=10090 GN=Nrdc PE=1 SV=1	0	14.956	2	2	4	2	1161	132.8	4.87	protein metabolism;other metabolic processes;other biological processes	NA	other molecular function	230598	ENSMUSG00000053510	NA	NA
Ttr	P07309	-0.296308	-1.228	18.6187	0.758519	0.458521	0.846022	0.699578	-5.47085	Transthyretin OS=Mus musculus OX=10090 GN=Ttr PE=1 SV=1	0	35.717	46	5	7	5	147	15.8	6.16	other metabolic processes;transport;signal transduction	non-structural extracellular;other cell component	signal transduction activity or receptor binding;other molecular function	22139	ENSMUSG00000061808	Neutrophil degranulation; Retinoid metabolism and transport; Non-integrin membrane-ECM interactions; The canonical retinoid cycle in rods (twilight vision)	NA
Gyg	K3W4S6	0.29545	1.22727	18.9687	-2.18552	0.0423012	0.493348	0.407951	-3.79308	Glycogenin OS=Mus musculus OX=10090 GN=Gyg PE=1 SV=1	0	28.215	8	2	11	2	377	41.9	6.02	NA	NA	other molecular function	NA	ENSMUSG00000019528	NA	NA
Fbxo2	Q80UW2	-0.295183	-1.22704	23.1435	1.95915	0.0657596	0.543391	0.449332	-4.14998	F-box only protein 2 OS=Mus musculus OX=10090 GN=Fbxo2 PE=1 SV=1	0	60.54	25	7	34	7	297	33.7	4.28	protein metabolism;other metabolic processes;stress response;other biological processes	other membranes;cytosol;ER/Golgi;other cell component	other molecular function	230904	ENSMUSG00000041556	Neddylation; Antigen processing: Ubiquitination & Proteasome degradation	NA
Irgm1	Q60766	0.294569	1.22652	19.4908	-0.981763	0.33922	0.793371	0.656041	-5.35856	Immunity-related GTPase family M protein 1 OS=Mus musculus OX=10090 GN=Irgm1 PE=1 SV=1	0	20.235	8	3	4	3	409	46.5	8.28	cell organization and biogenesis;other metabolic processes;stress response;other biological processes	plasma membrane;other membranes;ER/Golgi;other cytoplasmic organelle;other cell component	other molecular function	15944	ENSMUSG00000046879; ENSMUSG00000116444	NA	NA
Tmem132b	F7BAB2	0.29438	1.22636	21.6466	-1.65856	0.114515	0.622347	0.514621	-4.58545	Transmembrane protein 132B OS=Mus musculus OX=10090 GN=Tmem132b PE=1 SV=1	0	65.048	10	8	38	8	1078	119.3	4.87	NA	other membranes	NA	208151	ENSMUSG00000070498	NA	NA
Ppm1e	Q80TL0	0.294002	1.22604	21.3537	-1.68168	0.109886	0.619736	0.512462	-4.55371	Protein phosphatase 1E OS=Mus musculus OX=10090 GN=Ppm1e PE=1 SV=2	0	38.856	7	5	26	5	749	83.4	4.97	protein metabolism;other metabolic processes;other biological processes	mitochondrion;nucleus;other cell component	other molecular function	320472	ENSMUSG00000046442	NA	NA
Sccpdh	Q8R127	0.293946	1.22599	25.3954	-1.96055	0.0655847	0.543391	0.449332	-4.14785	Saccharopine dehydrogenase-like oxidoreductase OS=Mus musculus OX=10090 GN=Sccpdh PE=1 SV=1	0	92.604	35	10	128	10	429	47.1	8.6	other metabolic processes	plasma membrane;other membranes;other cell component	other molecular function	109232	ENSMUSG00000038936	Platelet degranulation	NA
Ppfia4	A0A087WPM2	-0.293768	-1.22584	18.5872	1.68584	0.10907	0.619736	0.512462	-4.54796	Protein tyrosine phosphatase, receptor type, f polypeptide (PTPRF),-interacting protein (liprin), alpha 4 OS=Mus musculus OX=10090 GN=Ppfia4 PE=1 SV=1	0	38.69	5	5	29	2	1184	133.6	6.3	cell organization and biogenesis	other cell component	NA	68507	ENSMUSG00000026458	NA	NA
C2cd4c	Q5HZI2	-0.293215	-1.22537	22.7693	0.707583	0.488259	0.850819	0.703545	-5.57199	C2 calcium-dependent domain-containing protein 4C OS=Mus musculus OX=10090 GN=C2cd4c PE=1 SV=1	0	74.743	26	7	50	7	419	44.6	9.73	NA	cytosol	NA	237397	ENSMUSG00000045912	NA	NA
Plch2	A2AP18	-0.293128	-1.22529	20.5332	1.44138	0.166639	0.667105	0.551631	-4.86784	1-phosphatidylinositol 4,5-bisphosphate phosphodiesterase eta-2 OS=Mus musculus OX=10090 GN=Plch2 PE=1 SV=2	0	40.518	4	6	18	6	1501	164.2	7.49	other metabolic processes;signal transduction	plasma membrane;other membranes;other cell component	other molecular function	269615	ENSMUSG00000029055	Synthesis of IP3 and IP4 in the cytosol	NA
Cntnap2	E9QNF7	0.292632	1.22487	25.2542	-1.83635	0.0828678	0.584374	0.483221	-4.33364	Contactin-associated protein-like 2 OS=Mus musculus OX=10090 GN=Cntnap2 PE=1 SV=1	0	355.412	27	29	263	29	1332	148.2	6.76	cell adhesion;developmental processes;other biological processes	plasma membrane;other membranes;ER/Golgi;other cytoplasmic organelle;other cell component	other molecular function	66797	ENSMUSG00000039419	NA	NA
Elob	P62869	0.292617	1.22486	25.8421	-1.84255	0.081917	0.583866	0.482801	-4.32454	Elongin-B OS=Mus musculus OX=10090 GN=Elob PE=1 SV=1	0	34.906	38	5	69	5	118	13.2	5.01	protein metabolism;RNA metabolism OR transcription;other metabolic processes;other biological processes	nucleus;other cell component	other molecular function	67673	ENSMUSG00000055839	Neddylation; Antigen processing: Ubiquitination & Proteasome degradation; Oxygen-dependent proline hydroxylation of Hypoxia-inducible Factor Alpha; Inactivation of CSF3 (G-CSF) signaling; Formation of RNA Pol II elongation complex ; RNA Polymerase II Pre-transcription Events; TP53 Regulates Transcription of DNA Repair Genes	NA
Ildr2	B5TVM2	-0.292357	-1.22464	22.2453	1.43292	0.169008	0.668322	0.552638	-4.87823	Immunoglobulin-like domain-containing receptor 2 OS=Mus musculus OX=10090 GN=Ildr2 PE=1 SV=2	0	69.577	19	11	22	11	661	73.2	7.68	cell-cell signaling;transport;developmental processes;other biological processes	other membranes;ER/Golgi	NA	100039795	ENSMUSG00000040612	NA	NA
Traf3	Q3UHJ1	-0.292299	-1.22459	22.7371	1.59517	0.128069	0.639047	0.52843	-4.67088	TNF receptor-associated factor OS=Mus musculus OX=10090 GN=Traf3 PE=1 SV=1	0	45.852	13	6	21	6	542	61.5	8.03	stress response;signal transduction;other biological processes	other cell component	signal transduction activity or receptor binding;other molecular function	22031	ENSMUSG00000021277	NA	Apoptosis; Oxidative Damage; TNF-alpha NF-kB Signaling Pathway; Toll Like Receptor signaling
Nomo1	Q6GQT9	0.29227	1.22457	23.24	-2.37246	0.0290105	0.449995	0.372102	-3.48279	Nodal modulator 1 OS=Mus musculus OX=10090 GN=Nomo1 PE=1 SV=1	0	141.713	15	15	81	15	1214	133.3	6.09	NA	other membranes;ER/Golgi;other cell component	other molecular function	211548	ENSMUSG00000030835	NA	NA
Scamp4	Q9JKV5	-0.29201	-1.22435	21.5109	2.09009	0.0510608	0.521176	0.430963	-3.94624	Secretory carrier-associated membrane protein 4 OS=Mus musculus OX=10090 GN=Scamp4 PE=1 SV=1	0	8.187	5	1	15	1	230	25.3	8.66	transport	other membranes;ER/Golgi;other cytoplasmic organelle	NA	56214	ENSMUSG00000113949	NA	NA
Alg5	Q9DB25	0.291959	1.2243	17.785	-1.21922	0.238488	0.725987	0.600321	-5.12446	Dolichyl-phosphate beta-glucosyltransferase OS=Mus musculus OX=10090 GN=Alg5 PE=1 SV=1	0	7.265	4	1	8	1	324	36.8	8.6	protein metabolism;other metabolic processes;developmental processes	other membranes;ER/Golgi	other molecular function	66248	ENSMUSG00000036632	Synthesis of dolichyl-phosphate-glucose	NA
Uqcrh	P99028	0.291249	1.2237	20.2825	-1.2346	0.232844	0.721937	0.596972	-5.10782	Cytochrome b-c1 complex subunit 6, mitochondrial OS=Mus musculus OX=10090 GN=Uqcrh PE=1 SV=2	0	9.012	27	2	3	2	89	10.4	4.87	other metabolic processes	other membranes;mitochondrion	other molecular function	66576	ENSMUSG00000063882	Respiratory electron transport	Electron Transport Chain
Pet100	A0A140LIT5	0.290835	1.22335	20.2882	-2.14149	0.0461563	0.504012	0.416769	-3.86422	Protein PET100 homolog, mitochondrial (Fragment) OS=Mus musculus OX=10090 GN=Pet100 PE=1 SV=1	0.005	2.375	10	1	4	1	72	9	8.5	cell organization and biogenesis	mitochondrion	NA	NA	ENSMUSG00000087687	NA	NA
Mif	P34884	-0.290764	-1.22329	24.9032	1.91063	0.0721025	0.55731	0.460842	-4.22343	Macrophage migration inhibitory factor OS=Mus musculus OX=10090 GN=Mif PE=1 SV=2	0	40.152	17	2	50	2	115	12.5	7.34	cell organization and biogenesis;other metabolic processes;stress response;signal transduction;other biological processes	non-structural extracellular;plasma membrane;other membranes;cytosol;nucleus;other cell component	signal transduction activity or receptor binding;other molecular function	17319	ENSMUSG00000033307	Neutrophil degranulation; Cell surface interactions at the vascular wall	Adipogenesis genes
Usp9y	F8VPU6	-0.290662	-1.2232	18.2348	1.4092	0.175806	0.668353	0.552663	-4.90711	Ubiquitinyl hydrolase 1 OS=Mus musculus OX=10090 GN=Usp9y PE=1 SV=1	0	50.22	4	11	48	1	2556	292.1	6.07	protein metabolism;other metabolic processes;other biological processes	cytosol;nucleus	other molecular function	107868	ENSMUSG00000069044	NA	NA
Pgam1	Q9DBJ1	-0.290496	-1.22306	27.1757	1.65854	0.11452	0.622347	0.514621	-4.58548	Phosphoglycerate mutase 1 OS=Mus musculus OX=10090 GN=Pgam1 PE=1 SV=3	0	365.279	56	13	301	9	254	28.8	7.18	other metabolic processes;other biological processes	cytosol;nucleus;other cell component	other molecular function	18648	ENSMUSG00000011752	Neutrophil degranulation; Gluconeogenesis; Glycolysis	Glycolysis and Gluconeogenesis
Kars	Q8R2P8	0.290281	1.22288	22.1683	-1.81738	0.0858338	0.585319	0.484002	-4.36132	Lysine--tRNA ligase OS=Mus musculus OX=10090 GN=Kars PE=1 SV=1	0	71.786	18	10	65	10	624	71.2	6.43	protein metabolism;RNA metabolism OR transcription;other metabolic processes;signal transduction;other biological processes	non-structural extracellular;cytosol;mitochondrion;nucleus;other cell component	nucleic acid binding activity;other molecular function	85305	ENSMUSG00000031948	NA	NA
Oxct1	Q9D0K2	0.289519	1.22223	27.5066	-2.25051	0.0371479	0.480023	0.396933	-3.68667	Succinyl-CoA:3-ketoacid coenzyme A transferase 1, mitochondrial OS=Mus musculus OX=10090 GN=Oxct1 PE=1 SV=1	0	335.584	51	17	316	17	520	56	8.53	other metabolic processes;stress response;developmental processes;other biological processes	mitochondrion;nucleus	other molecular function	67041	ENSMUSG00000022186	Utilization of Ketone Bodies	Synthesis and Degradation of Ketone Bodies
Gpr37l1	Q99JG2	0.289445	1.22217	19.8851	-1.49244	0.157754	0.660226	0.545943	-4.67051	G-protein coupled receptor 37-like 1 OS=Mus musculus OX=10090 GN=Gpr37l1 PE=1 SV=2	0	7.11	2	1	3	1	481	52.7	7.36	developmental processes;signal transduction;other biological processes	plasma membrane;other membranes;other cell component	other molecular function	171469	ENSMUSG00000026424	G alpha (i) signalling events; Peptide ligand-binding receptors	Odorant GPCRs; GPCRs, Class A Rhodopsin-like; GPCRs, Other
Ralbp1	Q62172	-0.289385	-1.22212	21.0917	2.01157	0.059471	0.535997	0.443218	-4.06935	RalA-binding protein 1 OS=Mus musculus OX=10090 GN=Ralbp1 PE=1 SV=4	0	16.886	8	4	10	4	648	75	5.92	cell cycle OR cell proliferation;cell organization and biogenesis;transport;signal transduction;other biological processes	plasma membrane;other membranes;other cell component	transporter activity;enzyme regulator activity;other molecular function	19765	ENSMUSG00000024096	CDC42 GTPase cycle; RAC1 GTPase cycle	EGFR1 Signaling Pathway; Toll Like Receptor signaling
Tnpo2	E9PV58	-0.289146	-1.22192	20.3574	1.75567	0.0961352	0.603086	0.498694	-4.45006	Transportin-2 OS=Mus musculus OX=10090 GN=Tnpo2 PE=1 SV=1	0	36.423	10	6	33	4	897	101.4	5.01	transport	other cell component	other molecular function	212999	ENSMUSG00000031691	NA	NA
Mansc1	Q9CR33	0.289146	1.22192	20.7007	-2.10809	0.0492919	0.516778	0.427326	-3.91765	MANSC domain-containing protein 1 OS=Mus musculus OX=10090 GN=Mansc1 PE=2 SV=1	0.035	1.428	3	1	8	1	414	44.8	9.11	NA	other membranes	NA	67729	ENSMUSG00000032718	NA	NA
Tmem181a	Q3U3W2	0.288636	1.22149	18.5808	-1.32872	0.202566	0.693491	0.57345	-5.00196	Transmembrane protein 181A OS=Mus musculus OX=10090 GN=Tmem181a PE=1 SV=1	0.009	2.036	2	1	2	1	474	54.9	6.68	other biological processes	other membranes	other molecular function	77106	ENSMUSG00000038141	NA	NA
KRT1	P04264	0.288435	1.22131	28.3876	-1.25938	0.223969	0.711892	0.588666	-5.08065	CRAP Keratin, type II cytoskeletal 1 OS=Homo sapiens OX=9606 GN=KRT1 PE=1 SV=6	0	572.062	55	41	596	32	644	66	8.12	cell organization and biogenesis;protein metabolism;other metabolic processes;stress response;transport;developmental processes;other biological processes	non-structural extracellular;plasma membrane;other membranes;cytosol;cytoskeleton;other cell component	bone, tooth or skin structural activity;other molecular function	3848	ENSG00000167768	Formation of the cornified envelope; Neutrophil degranulation	Corticotropin-releasing hormone signaling pathway
Mtmr1	Q9Z2C4	0.28834	1.22123	21.7784	-2.1839	0.0424377	0.493479	0.40806	-3.79572	Myotubularin-related protein 1 OS=Mus musculus OX=10090 GN=Mtmr1 PE=1 SV=1	0	63.482	17	8	58	8	669	75.3	6.8	protein metabolism;other metabolic processes;other biological processes	plasma membrane;other membranes;other cell component	other molecular function	53332	ENSMUSG00000015214	Synthesis of PIPs at the plasma membrane; RHOF GTPase cycle	NA
Actn2	Q9JI91	0.288153	1.22108	26.3715	-1.1577	0.262106	0.741556	0.613195	-5.18925	Alpha-actinin-2 OS=Mus musculus OX=10090 GN=Actn2 PE=1 SV=2	0	575.839	53	41	436	29	894	103.8	5.45	cell adhesion;cell organization and biogenesis;developmental processes;signal transduction;other biological processes	plasma membrane;other membranes;cytoskeleton;other cell component	cytoskeletal activity;other molecular function	11472	ENSMUSG00000052374	Striated Muscle Contraction; Platelet degranulation ; RAF/MAP kinase cascade; Unblocking of NMDA receptors, glutamate binding and activation	NA
Mrpl50	Q8VDT9	-0.287912	-1.22087	20.4093	1.94874	0.0670764	0.544861	0.450547	-4.16583	39S ribosomal protein L50, mitochondrial OS=Mus musculus OX=10090 GN=Mrpl50 PE=1 SV=2	0	22.869	21	2	21	2	159	18.2	9.33	NA	mitochondrion;translational apparatus	NA	28028	ENSMUSG00000044018	Mitochondrial translation elongation; Mitochondrial translation termination	NA
Ap1g1	Q8CBB7	-0.287753	-1.22074	22.8865	1.73977	0.0989572	0.608629	0.503277	-4.47259	AP-1 complex subunit gamma OS=Mus musculus OX=10090 GN=Ap1g1 PE=1 SV=1	0	129.205	28	19	79	19	825	91.7	6.8	transport;other biological processes	other membranes;cytosol;ER/Golgi;other cytoplasmic organelle	cytoskeletal activity;other molecular function	11765	ENSMUSG00000031731	NA	NA
Lmbrd2	Q8C561	0.287018	1.22012	20.8542	-1.6707	0.112065	0.622347	0.514621	-4.56883	G-protein coupled receptor-associated protein LMBRD2 OS=Mus musculus OX=10090 GN=Lmbrd2 PE=1 SV=1	0	63.436	6	3	24	3	694	81	7.34	signal transduction	plasma membrane;other membranes	NA	320506	ENSMUSG00000039704; ENSMUSG00000116236	NA	NA
Gfra1	P97785	-0.286557	-1.21973	18.9578	1.8921	0.0779259	0.574175	0.474787	-4.26359	GDNF family receptor alpha-1 OS=Mus musculus OX=10090 GN=Gfra1 PE=1 SV=2	0	6.27	3	1	1	1	468	51.7	7.84	cell organization and biogenesis;developmental processes;signal transduction;other biological processes	non-structural extracellular;plasma membrane;other membranes;ER/Golgi;other cytoplasmic organelle;other cell component	signal transduction activity or receptor binding;other molecular function	14585	ENSMUSG00000025089	RAF/MAP kinase cascade; RET signaling	Exercise-induced Circadian Regulation
Ppp2r5a	Q6PD03	0.286524	1.2197	20.9113	-1.42115	0.172356	0.668353	0.552663	-4.89261	Serine/threonine-protein phosphatase 2A 56 kDa regulatory subunit alpha isoform OS=Mus musculus OX=10090 GN=Ppp2r5a PE=1 SV=1	0	25.785	14	5	14	5	486	56.3	7.03	protein metabolism;other metabolic processes;signal transduction;other biological processes	other membranes;cytosol;cytoskeleton;nucleus;other cell component	enzyme regulator activity;other molecular function	226849	ENSMUSG00000026626	RHO GTPases Activate Formins; Separation of Sister Chromatids; Resolution of Sister Chromatid Cohesion; EML4 and NUDC in mitotic spindle formation; RAF activation; Negative regulation of MAPK pathway; Amplification of signal from unattached kinetochores via a MAD2 inhibitory signal; Platelet sensitization by LDL; PI5P, PP2A and IER3 Regulate PI3K/AKT Signaling; Beta-catenin phosphorylation cascad…	Focal Adhesion-PI3K-Akt-mTOR-signaling pathway; Glycogen Metabolism; IL-6 signaling Pathway
Ptpre	A0A1B0GRT6	0.286481	1.21966	17.5795	-1.47802	0.157678	0.660226	0.545943	-4.76803	Receptor-type tyrosine-protein phosphatase OS=Mus musculus OX=10090 GN=Ptpre PE=1 SV=1	0	8.485	3	3	6	1	719	82.6	7.64	protein metabolism;other metabolic processes;other biological processes	plasma membrane;other membranes;nucleus;other cell component	other molecular function	19267	ENSMUSG00000041836	NA	NA
Nfatc1	B5B2N2	0.28632	1.21953	21.0368	-1.3236	0.203148	0.693491	0.57345	-5.00802	Nuclear factor of activated T-cells c1 isoform IA-IXL OS=Mus musculus OX=10090 GN=Nfatc1 PE=1 SV=1	0.047	1.23	1	1	3	1	939	101.5	7.05	signal transduction;other biological processes	nucleus;other cell component	nucleic acid binding activity;other molecular function	18018	ENSMUSG00000033016	NA	Heart Development
Glipr2	B1AWD6	0.286258	1.21947	19.6572	-1.4325	0.169127	0.668322	0.552638	-4.87874	Golgi-associated plant pathogenesis-related protein 1 OS=Mus musculus OX=10090 GN=Glipr2 PE=1 SV=1	0	15.739	42	2	6	2	83	9.1	9.7	NA	non-structural extracellular	NA	NA	ENSMUSG00000028480	NA	NA
Arhgef7	A0A0R4J0X8	-0.285894	-1.21917	18.5098	1.49103	0.154263	0.655583	0.542104	-4.75197	Rho guanine nucleotide exchange factor 7 OS=Mus musculus OX=10090 GN=Arhgef7 PE=1 SV=1	0	116.463	26	13	63	1	646	73	7.28	signal transduction	other cell component	enzyme regulator activity	54126	ENSMUSG00000031511	NA	Regulation of Actin Cytoskeleton; Integrin-mediated Cell Adhesion
Macrod2	Q3UYG8	0.285337	1.21869	20.0479	-1.69831	0.106657	0.619537	0.512298	-4.53069	ADP-ribose glycohydrolase MACROD2 OS=Mus musculus OX=10090 GN=Macrod2 PE=1 SV=1	0	41.747	14	4	17	4	475	52.1	4.75	protein metabolism;other metabolic processes;stress response;developmental processes;other biological processes	nucleus	other molecular function	72899	ENSMUSG00000068205	NA	NA
Map7d1	A2AJI0	-0.285162	-1.21855	21.3159	1.71457	0.103579	0.614112	0.507811	-4.50802	MAP7 domain-containing protein 1 OS=Mus musculus OX=10090 GN=Map7d1 PE=1 SV=1	0	47.891	10	7	33	7	846	93.2	10.15	cell organization and biogenesis	cytosol;cytoskeleton	NA	245877	ENSMUSG00000028849	NA	NA
Stub1	Q9WUD1	-0.284956	-1.21837	20.6454	1.00123	0.329975	0.787285	0.651009	-5.34102	STIP1 homology and U box-containing protein 1 OS=Mus musculus OX=10090 GN=Stub1 PE=1 SV=1	0	19.704	15	3	19	3	304	34.9	6.01	protein metabolism;DNA metabolism;other metabolic processes;stress response;signal transduction;other biological processes	cytosol;cytoskeleton;ER/Golgi;nucleus;other cell component	signal transduction activity or receptor binding;other molecular function	56424	ENSMUSG00000039615	Antigen processing: Ubiquitination & Proteasome degradation; Regulation of PTEN stability and activity; Regulation of RUNX2 expression and activity; Downregulation of TGF-beta receptor signaling; Regulation of necroptotic cell death; Downregulation of ERBB2 signaling	NA
Amer2	Q8CCJ4	0.284875	1.2183	21.2185	-1.11905	0.27782	0.759064	0.627672	-5.22851	APC membrane recruitment protein 2 OS=Mus musculus OX=10090 GN=Amer2 PE=1 SV=2	0	26.266	8	4	16	4	672	69.9	6.64	cell-cell signaling;signal transduction;other biological processes	plasma membrane;other membranes	other molecular function	72125	ENSMUSG00000021986	NA	NA
M6pr	P24668	0.284701	1.21816	21.2331	-1.94106	0.0680638	0.547566	0.452784	-4.1775	Cation-dependent mannose-6-phosphate receptor OS=Mus musculus OX=10090 GN=M6pr PE=1 SV=1	0	23.74	17	4	15	4	278	31.2	5.39	transport	other membranes;ER/Golgi;other cytoplasmic organelle;other cell component	other molecular function	17113	ENSMUSG00000007458	Cargo recognition for clathrin-mediated endocytosis; Retrograde transport at the Trans-Golgi-Network; Lysosome Vesicle Biogenesis	NA
Myl6b	Q8CI43	-0.284674	-1.21814	19.8728	2.38048	0.0285381	0.449988	0.372097	-3.4692	Myosin light chain 6B OS=Mus musculus OX=10090 GN=Myl6b PE=1 SV=1	0	15.15	10	2	16	1	207	22.7	5.53	developmental processes;other biological processes	cytoskeleton	cytoskeletal activity;other molecular function	216459	ENSMUSG00000039824	Smooth Muscle Contraction	NA
Comt	O88587	-0.284669	-1.21813	19.1688	1.68077	0.110065	0.619736	0.512462	-4.55496	Catechol O-methyltransferase OS=Mus musculus OX=10090 GN=Comt PE=1 SV=2	0	18.668	11	2	3	2	265	29.5	5.83	other metabolic processes;stress response;other biological processes	plasma membrane;other membranes;cytosol;other cell component	other molecular function	12846	ENSMUSG00000000326; ENSMUSG00000098892	Methylation; Enzymatic degradation of dopamine by COMT; Enzymatic degradation of Dopamine by monoamine oxidase	Methylation; Metapathway biotransformation; Estrogen metabolism; Biogenic Amine Synthesis
Mme	Q61391	0.283769	1.21737	21.8566	-1.95869	0.0658176	0.543391	0.449332	-4.15069	Neprilysin OS=Mus musculus OX=10090 GN=Mme PE=1 SV=3	0	16.555	6	4	5	4	750	85.6	5.81	protein metabolism;other metabolic processes;developmental processes;other biological processes	plasma membrane;other membranes;ER/Golgi;other cytoplasmic organelle;other cell component	other molecular function	17380	ENSMUSG00000027820	Neutrophil degranulation; Metabolism of Angiotensinogen to Angiotensins	Alzheimers Disease; Primary Focal Segmental Glomerulosclerosis FSGS
Vac14	Q80WQ2	-0.283659	-1.21728	20.0433	2.17063	0.0435703	0.498211	0.411972	-3.81722	Protein VAC14 homolog OS=Mus musculus OX=10090 GN=Vac14 PE=1 SV=1	0	67.604	13	7	27	7	782	88	6.13	other metabolic processes;stress response;other biological processes	other membranes;cytosol;ER/Golgi;other cytoplasmic organelle;other cell component	enzyme regulator activity;other molecular function	234729	ENSMUSG00000010936	Synthesis of PIPs at the Golgi membrane; Synthesis of PIPs at the early endosome membrane; Synthesis of PIPs at the late endosome membrane	NA
Sec11c	D3Z5H3	-0.283633	-1.21726	19.0387	0.739379	0.469757	0.847104	0.700473	-5.54998	Signal peptidase complex catalytic subunit SEC11 OS=Mus musculus OX=10090 GN=Sec11c PE=1 SV=2	0.001	4.424	8	2	6	2	206	23.3	9.04	protein metabolism;other metabolic processes	other membranes;ER/Golgi	other molecular function	NA	ENSMUSG00000024516	NA	NA
Rnh1	A0A1B0GSG5	0.283511	1.21715	22.9896	-2.31024	0.0329288	0.475404	0.393113	-3.58747	Ribonuclease inhibitor OS=Mus musculus OX=10090 GN=Rnh1 PE=1 SV=1	0	111.012	20	7	45	7	492	53.9	5.01	other biological processes	non-structural extracellular;cytosol;nucleus	enzyme regulator activity	107702	ENSMUSG00000038650	NA	NA
Lhfpl3	Q9CTN8	-0.283394	-1.21705	18.2437	1.36593	0.192076	0.680902	0.56304	-4.85495	LHFPL tetraspan subfamily member 3 protein OS=Mus musculus OX=10090 GN=Lhfpl3 PE=2 SV=2	0.003	2.814	5	1	2	1	222	24.7	5.95	other biological processes	plasma membrane;other membranes	NA	269629	NA	NA	NA
Bcat1	E9Q4K3	-0.283252	-1.21694	23.6391	1.76741	0.0940971	0.601185	0.497122	-4.43335	Branched-chain-amino-acid aminotransferase OS=Mus musculus OX=10090 GN=Bcat1 PE=1 SV=1	0	91.138	22	7	78	7	393	43.5	5.74	other metabolic processes	NA	other molecular function	NA	ENSMUSG00000030268	NA	One carbon metabolism and related pathways
Gm17018	A0A494BAZ3	0.283122	1.21683	15.8714	-1.02839	0.318165	0.783085	0.647535	-5.25298	Predicted gene 17018 OS=Mus musculus OX=10090 GN=Gm17018 PE=1 SV=1	0.001	4.106	14	1	1	1	81	9.1	6	NA	NA	NA	NA	ENSMUSG00000041035	NA	NA
Trim56	A0A0R4J0Q6	0.283122	1.21683	18.1951	-1.0532	0.307885	0.781194	0.645972	-5.29141	E3 ubiquitin-protein ligase TRIM56 OS=Mus musculus OX=10090 GN=Trim56 PE=1 SV=1	0.035	1.428	1	1	3	1	734	79.5	7.88	NA	other cell component	other molecular function	384309	ENSMUSG00000043279	NA	NA
Mrpl47	Q8K2Y7	0.282924	1.21666	20.6126	-1.75662	0.095969	0.603086	0.498694	-4.44872	39S ribosomal protein L47, mitochondrial OS=Mus musculus OX=10090 GN=Mrpl47 PE=1 SV=2	0	17.049	11	3	17	3	252	29.7	10.21	protein metabolism;other metabolic processes	mitochondrion;translational apparatus	other molecular function	74600	ENSMUSG00000037531	Mitochondrial translation elongation; Mitochondrial translation termination	NA
Ralb	Q9JIW9	0.282793	1.21655	21.2469	-1.7465	0.0977542	0.606695	0.501678	-4.46307	Ras-related protein Ral-B OS=Mus musculus OX=10090 GN=Ralb PE=1 SV=1	0	53.156	30	7	76	4	206	23.3	6.62	cell cycle OR cell proliferation;stress response;signal transduction;other biological processes	plasma membrane;other membranes;other cell component	other molecular function	64143	ENSMUSG00000004451	NA	EGFR1 Signaling Pathway
Tmco1	A0A0A6YVS2	-0.282672	-1.21645	18.5206	1.29975	0.21329	0.699752	0.578627	-4.85282	Calcium load-activated calcium channel (Fragment) OS=Mus musculus OX=10090 GN=Tmco1 PE=1 SV=1	0	12.937	8	1	5	1	200	22.4	10.01	transport;other biological processes	other membranes;ER/Golgi	transporter activity	NA	ENSMUSG00000052428	NA	NA
Pnp	Q543K9	-0.282411	-1.21623	21.8038	1.68276	0.109675	0.619736	0.512462	-4.55222	Purine nucleoside phosphorylase OS=Mus musculus OX=10090 GN=Pnp PE=1 SV=1	0	65.886	30	6	40	6	289	32.2	6.16	other metabolic processes	NA	other molecular function	18950	ENSMUSG00000115338	NA	Purine metabolism
Slc30a3	P97441	0.2824	1.21622	22.9771	-0.961548	0.349008	0.799766	0.66133	-5.37644	Zinc transporter 3 OS=Mus musculus OX=10090 GN=Slc30a3 PE=1 SV=1	0	84.52	20	7	72	7	388	41.8	6.38	stress response;transport;other biological processes	plasma membrane;other membranes;ER/Golgi;other cytoplasmic organelle;other cell component	transporter activity	22784	ENSMUSG00000029151	NA	NA
Pip4p1	F8WHW3	0.282276	1.21611	19.2848	-1.89726	0.0739434	0.564893	0.467112	-4.24347	Phosphatidylinositol-4,5-bisphosphate 4-phosphatase OS=Mus musculus OX=10090 GN=Pip4p1 PE=1 SV=1	0.001	4.147	12	2	2	2	277	29.3	8.75	other metabolic processes	other membranes;other cytoplasmic organelle	other molecular function	219024	ENSMUSG00000035953	NA	NA
Magi2	A0A0G2JEG6	-0.282182	-1.21603	22.6649	1.77265	0.0931997	0.601171	0.49711	-4.42586	Membrane-associated guanylate kinase, WW and PDZ domain-containing protein 2 OS=Mus musculus OX=10090 GN=Magi2 PE=1 SV=1	0	31.763	7	8	30	8	1400	153.4	6.33	signal transduction	other membranes;other cell component	other molecular function	50791	ENSMUSG00000040003	NA	NA
Ass1	P16460	0.282091	1.21596	25.8846	-1.72683	0.101308	0.611569	0.505708	-4.49083	Argininosuccinate synthase OS=Mus musculus OX=10090 GN=Ass1 PE=1 SV=1	0	116.374	39	15	127	15	412	46.6	8.22	other metabolic processes;stress response;developmental processes;other biological processes	other membranes;cytosol;mitochondrion;ER/Golgi;nucleus;other cytoplasmic organelle;other cell component	other molecular function	11898	ENSMUSG00000076441	Urea cycle	Alanine and aspartate metabolism
Grik2	P39087	0.281932	1.21582	24.029	-2.3287	0.0317177	0.464799	0.384344	-3.55655	Glutamate receptor ionotropic, kainate 2 OS=Mus musculus OX=10090 GN=Grik2 PE=1 SV=4	0	58.837	11	8	43	8	908	102.4	7.77	cell-cell signaling;stress response;transport;signal transduction;other biological processes	plasma membrane;other membranes;other cell component	transporter activity;other molecular function	NA	ENSMUSG00000056073	Activation of Ca-permeable Kainate Receptor; Activation of Na-permeable kainate receptors	NA
Asrgl1	Q8C0M9	-0.281885	-1.21578	24.5882	1.83269	0.0834334	0.584931	0.483681	-4.339	Isoaspartyl peptidase/L-asparaginase OS=Mus musculus OX=10090 GN=Asrgl1 PE=1 SV=1	0	102.812	31	9	92	9	326	33.9	7.65	protein metabolism;other metabolic processes	other cell component	other molecular function	66514	ENSMUSG00000024654	Phenylalanine metabolism	NA
Fam184b	Q0KK56	-0.281869	-1.21577	21.9468	1.62701	0.121101	0.632456	0.52298	-4.62827	Protein FAM184B OS=Mus musculus OX=10090 GN=Fam184b PE=2 SV=1	0.025	1.581	1	1	7	1	942	107.5	5.78	NA	NA	NA	58227	ENSMUSG00000015879	NA	NA
Gmpr	Q9DCZ1	0.281676	1.21561	21.913	-2.19212	0.0417488	0.493348	0.407951	-3.78234	GMP reductase 1 OS=Mus musculus OX=10090 GN=Gmpr PE=1 SV=1	0	20.323	16	5	16	4	345	37.5	7.09	other metabolic processes	other cell component	other molecular function	66355	ENSMUSG00000000253	Purine salvage	Purine metabolism
Arpc4	P59999	0.281541	1.21549	24.991	-2.48815	0.0228565	0.419071	0.346531	-3.28476	Actin-related protein 2/3 complex subunit 4 OS=Mus musculus OX=10090 GN=Arpc4 PE=1 SV=3	0	66.648	49	7	98	7	168	19.7	8.43	cell organization and biogenesis	cytoskeleton;nucleus;other cell component	cytoskeletal activity;other molecular function	68089	ENSMUSG00000079426	Clathrin-mediated endocytosis; Regulation of actin dynamics for phagocytic cup formation; RHO GTPases Activate WASPs and WAVEs; EPHB-mediated forward signaling	NA
Slc4a7	F8VQC9	0.281402	1.21538	16.6959	-1.15196	0.264399	0.743017	0.614404	-5.19516	Anion exchange protein OS=Mus musculus OX=10090 GN=Slc4a7 PE=1 SV=1	0	53.562	7	7	29	2	1131	127.1	6.44	transport	plasma membrane;other membranes;other cell component	transporter activity	218756	ENSMUSG00000021733	NA	NA
Yars1	Q91WQ3	-0.281278	-1.21527	22.5182	1.7835	0.0913629	0.596814	0.493507	-4.41029	Tyrosine--tRNA ligase, cytoplasmic OS=Mus musculus OX=10090 GN=Yars1 PE=1 SV=3	0	79.284	26	12	65	12	528	59.1	7.01	protein metabolism;RNA metabolism OR transcription;other metabolic processes	cytosol;nucleus	nucleic acid binding activity;other molecular function	107271	ENSMUSG00000028811	NA	NA
Gnb3	Q61011	0.281125	1.21514	20.4408	-2.00195	0.0605832	0.535997	0.443218	-4.08425	Guanine nucleotide-binding protein G(I)/G(S)/G(T) subunit beta-3 OS=Mus musculus OX=10090 GN=Gnb3 PE=1 SV=2	0	14.337	20	5	50	2	340	37.2	5.69	cell organization and biogenesis;signal transduction;other biological processes	plasma membrane;other membranes;other cell component	cytoskeletal activity;other molecular function	14695	ENSMUSG00000023439	G alpha (i) signalling events; ADP signalling through P2Y purinoceptor 12; Adrenaline,noradrenaline inhibits insulin secretion; Extra-nuclear estrogen signaling; Cooperation of PDCL (PhLP1) and TRiC/CCT in G-protein beta folding; Glucagon-like Peptide-1 (GLP1) regulates insulin secretion; G alpha (z) signalling events; G alpha (q) signalling events; G alpha (12/13) signalling events; Ca2+ pathway…	SIDS Susceptibility Pathways; Chemokine signaling pathway; G Protein Signaling Pathways; Focal Adhesion-PI3K-Akt-mTOR-signaling pathway; Myometrial Relaxation and Contraction Pathways; Calcium Regulation in the Cardiac Cell
Rp2	Q9EPK2	0.280956	1.215	21.6663	-1.9251	0.0701562	0.553111	0.457369	-4.20165	Protein XRP2 OS=Mus musculus OX=10090 GN=Rp2 PE=1 SV=3	0	32.374	14	5	35	5	347	39.4	5.24	transport;other biological processes	plasma membrane;other membranes;cytoskeleton;ER/Golgi;nucleus;other cell component	enzyme regulator activity;other molecular function	19889	ENSMUSG00000060090	Trafficking of myristoylated proteins to the cilium	NA
Plekha6	Q7TQG1	-0.280774	-1.21485	19.5684	2.03373	0.0569796	0.535997	0.443218	-4.03489	Pleckstrin homology domain-containing family A member 6 OS=Mus musculus OX=10090 GN=Plekha6 PE=1 SV=1	0	35.452	6	5	12	5	1173	131.3	8.97	NA	NA	NA	240753	ENSMUSG00000041757	Synthesis of PIPs at the plasma membrane	NA
Aspscr1	A2AC03	0.280491	1.21461	18.9297	-0.95697	0.351251	0.799766	0.66133	-5.38044	Tether-containing UBX domain for GLUT4 (Fragment) OS=Mus musculus OX=10090 GN=Aspscr1 PE=1 SV=1	0	28.209	29	3	9	3	178	18.9	6.55	NA	NA	NA	NA	ENSMUSG00000025142	NA	NA
Atp2b4	E9Q828	-0.280449	-1.21457	26.413	1.7256	0.101534	0.611998	0.506063	-4.49256	Calcium-transporting ATPase OS=Mus musculus OX=10090 GN=Atp2b4 PE=1 SV=1	0	548.315	29	33	573	19	1172	129.2	6.73	transport	plasma membrane;other membranes	transporter activity;other molecular function	381290	ENSMUSG00000026463	NA	NA
Ykt6	Q9CQW1	0.280387	1.21452	23.9622	-2.46892	0.023786	0.425153	0.35156	-3.31796	Synaptobrevin homolog YKT6 OS=Mus musculus OX=10090 GN=Ykt6 PE=1 SV=1	0	72.657	53	9	59	9	198	22.3	6.35	cell organization and biogenesis;protein metabolism;other metabolic processes;transport	plasma membrane;other membranes;cytosol;mitochondrion;ER/Golgi;other cytoplasmic organelle;other cell component	other molecular function	56418	ENSMUSG00000002741	RHOA GTPase cycle; CDC42 GTPase cycle; RAC1 GTPase cycle; COPII-mediated vesicle transport; COPI-mediated anterograde transport; Intra-Golgi traffic; RHOG GTPase cycle; RAC3 GTPase cycle	NA
Nup214	Q80U93	0.280328	1.21447	18.758	-1.28848	0.215887	0.700365	0.579134	-5.04762	Nuclear pore complex protein Nup214 OS=Mus musculus OX=10090 GN=Nup214 PE=1 SV=2	0.025	1.6	1	1	4	1	2085	212.8	7.08	cell cycle OR cell proliferation;other metabolic processes;transport;other biological processes	nucleus	other molecular function	227720	ENSMUSG00000001855	Transport of the SLBP independent Mature mRNA; Transport of the SLBP Dependant Mature mRNA; Transport of Mature mRNA Derived from an Intronless Transcript; Transport of Mature mRNA derived from an Intron-Containing Transcript; Transcriptional regulation by small RNAs; Regulation of HSF1-mediated heat shock response; SUMOylation of RNA binding proteins; Regulation of Glucokinase by Glucokinase Reg…	NA
Septin9	Q80UG5	0.280237	1.21439	25.5896	-2.2543	0.0368663	0.479627	0.396605	-3.68042	Septin-9 OS=Mus musculus OX=10090 GN=Septin9 PE=1 SV=1	0	223.718	42	22	238	22	583	65.5	8.9	cell cycle OR cell proliferation;other biological processes	cytoskeleton;other cell component	other molecular function	53860	ENSMUSG00000059248	NA	NA
Xpnpep3	B7ZMP1	0.279771	1.214	18.3053	-1.56416	0.136191	0.643624	0.532215	-4.7127	Xaa-Pro aminopeptidase 3 OS=Mus musculus OX=10090 GN=Xpnpep3 PE=1 SV=1	0	23.467	11	2	8	2	506	56.6	7.68	protein metabolism;other metabolic processes;other biological processes	mitochondrion	other molecular function	321003	ENSMUSG00000022401	NA	NA
Rhot1	A0A494BBK2	0.279288	1.2136	18.8434	-2.48513	0.0229999	0.419748	0.347091	-3.28997	Mitochondrial Rho GTPase 1 (Fragment) OS=Mus musculus OX=10090 GN=Rhot1 PE=1 SV=1	0	10.752	13	3	25	1	214	24.3	8.47	NA	other membranes	NA	NA	ENSMUSG00000017686	NA	NA
Akr1b10	G5E895	-0.279117	-1.21345	23.075	1.64763	0.116762	0.622347	0.514621	-4.60036	Aldo-keto reductase family 1, member B10 (aldose reductase) OS=Mus musculus OX=10090 GN=Akr1b10 PE=1 SV=1	0	59.258	34	9	78	5	316	35.8	7.28	other metabolic processes	cytosol	other molecular function	67861	ENSMUSG00000061758	Retinoid metabolism and transport; Estrogen biosynthesis	Metapathway biotransformation
Rpsa	P14206	-0.278964	-1.21332	23.9617	2.20071	0.0410412	0.493348	0.407951	-3.76836	40S ribosomal protein SA OS=Mus musculus OX=10090 GN=Rpsa PE=1 SV=4	0	148.89	50	11	95	11	295	32.8	4.87	cell adhesion;cell organization and biogenesis;protein metabolism;other metabolic processes;other biological processes	extracellular matrix;plasma membrane;other membranes;cytosol;translational apparatus;nucleus;other cell component	translation activity;other molecular function	16785	ENSMUSG00000032518	L13a-mediated translational silencing of Ceruloplasmin expression; SRP-dependent cotranslational protein targeting to membrane; Major pathway of rRNA processing in the nucleolus and cytosol; Formation of a pool of free 40S subunits; GTP hydrolysis and joining of the 60S ribosomal subunit; Nonsense Mediated Decay (NMD) independent of the Exon Junction Complex (EJC); Nonsense Mediated Decay (NMD) e…	Cytoplasmic Ribosomal Proteins; Alpha6-Beta4 Integrin Signaling Pathway
Castor1	Q9CWQ8	0.278819	1.2132	18.6384	-0.609892	0.551696	0.87371	0.722474	-5.23157	Cytosolic arginine sensor for mTORC1 subunit 1 OS=Mus musculus OX=10090 GN=Castor1 PE=2 SV=1	0.003	2.827	3	1	4	1	331	36.6	4.98	other biological processes	cytosol;other cell component	other molecular function	71962	ENSMUSG00000020424	Amino acids regulate mTORC1	NA
Them4	Q3UUI3	0.278773	1.21316	23.018	-2.13536	0.0467175	0.507329	0.419512	-3.87405	Acyl-coenzyme A thioesterase THEM4 OS=Mus musculus OX=10090 GN=Them4 PE=1 SV=1	0	72.978	27	6	81	6	230	26	9.64	cell organization and biogenesis;other metabolic processes;transport;signal transduction;other biological processes	plasma membrane;other membranes;cytosol;mitochondrion	other molecular function	75778	ENSMUSG00000028145	Negative regulation of the PI3K/AKT network; CD28 dependent PI3K/Akt signaling; Mitochondrial Fatty Acid Beta-Oxidation; VEGFR2 mediated vascular permeability; Activation of AKT2	NA
Smap1	Q91VZ6	-0.278759	-1.21315	23.1423	1.65263	0.115729	0.622347	0.514621	-4.59354	Stromal membrane-associated protein 1 OS=Mus musculus OX=10090 GN=Smap1 PE=1 SV=1	0	50.159	10	4	19	3	440	47.6	8.51	other biological processes	plasma membrane;other membranes;other cell component	enzyme regulator activity;other molecular function	98366	ENSMUSG00000026155	NA	NA
Cox4i2	Q91W29	0.278598	1.21302	20.0677	-1.93244	0.0691866	0.549137	0.454084	-4.19055	Cytochrome c oxidase subunit 4 isoform 2, mitochondrial OS=Mus musculus OX=10090 GN=Cox4i2 PE=1 SV=1	0.001	5.028	12	2	2	2	172	20.2	9.47	other metabolic processes;stress response;transport	other membranes;mitochondrion	transporter activity	84682	ENSMUSG00000009876	NA	NA
Efnb3	O35393	-0.278002	-1.21251	19.3928	0.981896	0.339157	0.793371	0.656041	-5.35844	Ephrin-B3 OS=Mus musculus OX=10090 GN=Efnb3 PE=1 SV=1	0	48.324	20	4	17	4	340	35.9	8.25	cell-cell signaling;cell organization and biogenesis;developmental processes;signal transduction;other biological processes	plasma membrane;other membranes;other cell component	signal transduction activity or receptor binding	13643	ENSMUSG00000003934	EPHB-mediated forward signaling; EPH-ephrin mediated repulsion of cells; Ephrin signaling	NA
Syap1	Q9D5V6	-0.277952	-1.21247	19.1643	0.721469	0.481707	0.848856	0.701922	-5.34804	Synapse-associated protein 1 OS=Mus musculus OX=10090 GN=Syap1 PE=1 SV=1	0	14.798	13	3	3	3	365	41.3	4.54	signal transduction;other biological processes	plasma membrane;other membranes;cytosol;ER/Golgi;nucleus;other cell component	NA	67043	ENSMUSG00000031357	NA	NA
Kcnma1	E3VRY9	0.277834	1.21237	23.49	-1.82772	0.0842053	0.584931	0.483681	-4.34625	BK channel OS=Mus musculus OX=10090 GN=Kcnma1 PE=1 SV=1	0	133.28	18	16	121	16	1192	134	6.81	transport	other membranes	transporter activity	NA	ENSMUSG00000063142	NA	NA
Nudt16	Q6P3D0	0.277747	1.2123	18.3714	-1.2357	0.232443	0.721937	0.596972	-5.10662	U8 snoRNA-decapping enzyme OS=Mus musculus OX=10090 GN=Nudt16 PE=1 SV=1	0	14.313	10	2	4	2	195	21.8	7.12	cell organization and biogenesis;protein metabolism;RNA metabolism OR transcription;other metabolic processes;other biological processes	nucleus;other cell component	nucleic acid binding activity;other molecular function	75686	ENSMUSG00000032565	Phosphate bond hydrolysis by NUDT proteins	Purine metabolism
Fgf1	P61148	0.27743	1.21203	18.6242	-1.50748	0.149025	0.653456	0.540345	-4.78502	Fibroblast growth factor 1 OS=Mus musculus OX=10090 GN=Fgf1 PE=1 SV=1	0.001	4.989	12	2	8	2	155	17.4	7.02	cell cycle OR cell proliferation;stress response;developmental processes;signal transduction;other biological processes	non-structural extracellular;extracellular matrix;cytosol;nucleus;other cell component	signal transduction activity or receptor binding;other molecular function	14164	ENSMUSG00000036585	RAF/MAP kinase cascade; PIP3 activates AKT signaling; PI5P, PP2A and IER3 Regulate PI3K/AKT Signaling; PI3K Cascade; Phospholipase C-mediated cascade; FGFR2; PI-3K cascade:FGFR2; SHC-mediated cascade:FGFR2; FRS-mediated FGFR2 signaling; Negative regulation of FGFR2 signaling; FGFR4 ligand binding and activation; Phospholipase C-mediated cascade; FGFR4; FRS-mediated FGFR4 signaling; SHC-mediated c…	Focal Adhesion-PI3K-Akt-mTOR-signaling pathway; ESC Pluripotency Pathways; Lung fibrosis; Regulation of Actin Cytoskeleton
Crtc1	Q68ED7	-0.2774	-1.21201	20.8102	1.1845	0.25592	0.738186	0.610408	-4.90956	CREB-regulated transcription coactivator 1 OS=Mus musculus OX=10090 GN=Crtc1 PE=1 SV=1	0	71.007	16	5	30	5	630	66.9	6.05	cell-cell signaling;cell organization and biogenesis;signal transduction;other biological processes	plasma membrane;other membranes;cytosol;nucleus;other cell component	other molecular function	382056	ENSMUSG00000003575	NA	NA
Nptx1	Q62443	0.27723	1.21187	23.6521	-1.52111	0.145592	0.651447	0.538684	-4.76759	Neuronal pentraxin-1 OS=Mus musculus OX=10090 GN=Nptx1 PE=1 SV=1	0	45.925	15	7	66	7	432	47.1	6.44	cell organization and biogenesis;transport;developmental processes;other biological processes	non-structural extracellular;plasma membrane;other membranes;mitochondrion;ER/Golgi;other cell component	other molecular function	18164	ENSMUSG00000025582	NA	NA
Arl6ip4	Q9JM93	0.277165	1.21181	16.7074	-1.01941	0.324154	0.786718	0.65054	-5.25969	ADP-ribosylation factor-like protein 6-interacting protein 4 OS=Mus musculus OX=10090 GN=Arl6ip4 PE=1 SV=1	0.057	1.098	7	1	1	1	229	25.5	11.19	RNA metabolism OR transcription;other metabolic processes	nucleus	NA	65105	ENSMUSG00000029404	NA	NA
Tstd3	Q9D0B5	0.277075	1.21174	20.3482	-0.801839	0.433098	0.83821	0.693119	-5.50582	Thiosulfate sulfurtransferase/rhodanese-like domain-containing protein 3 OS=Mus musculus OX=10090 GN=Tstd3 PE=1 SV=1	0	34.154	27	3	21	3	157	17.3	8.13	NA	NA	other molecular function	77032	ENSMUSG00000028251	NA	NA
Fkbp8	O35465	0.276774	1.21148	23.1315	-2.39153	0.0278992	0.449988	0.372097	-3.45044	Peptidyl-prolyl cis-trans isomerase FKBP8 OS=Mus musculus OX=10090 GN=Fkbp8 PE=1 SV=2	0	57.932	19	6	55	6	402	43.5	5.16	protein metabolism;other metabolic processes;developmental processes;signal transduction;other biological processes	other membranes;cytosol;mitochondrion;ER/Golgi;other cell component	other molecular function	14232	ENSMUSG00000019428	Ub-specific processing proteases	NA
Cdk5rap3	Q99LM2	0.276597	1.21133	18.6911	-1.69609	0.107084	0.619736	0.512462	-4.53377	CDK5 regulatory subunit-associated protein 3 OS=Mus musculus OX=10090 GN=Cdk5rap3 PE=1 SV=1	0	7.473	3	1	3	1	503	57	4.83	cell cycle OR cell proliferation;cell organization and biogenesis;protein metabolism;other metabolic processes;stress response;developmental processes;signal transduction;other biological processes	cytosol;cytoskeleton;nucleus;other cell component	other molecular function	80280	ENSMUSG00000018669	NA	NA
Nat14	Q8BVG8	0.276523	1.21127	18.982	-1.08965	0.29023	0.765326	0.63285	-5.2576	N-acetyltransferase 14 OS=Mus musculus OX=10090 GN=Nat14 PE=1 SV=1	0	6.494	10	2	16	2	206	21.8	10.74	NA	other membranes	nucleic acid binding activity;other molecular function	269854	ENSMUSG00000035285	NA	Metapathway biotransformation
KRT72	Q14CN4	-0.276456	-1.21122	18.9925	0.828645	0.421196	0.833931	0.68958	-5.41767	CRAP Keratin, type II cytoskeletal 72 OS=Homo sapiens OX=9606 GN=KRT72 PE=1 SV=2	0	7.858	5	3	18	2	511	55.8	6.89	developmental processes	cytosol;cytoskeleton	NA	140807	ENSG00000170486	Formation of the cornified envelope	NA
Sfpq	Q8VIJ6	0.276127	1.21094	23.0735	-1.28724	0.214307	0.699752	0.578627	-5.04957	Splicing factor, proline- and glutamine-rich OS=Mus musculus OX=10090 GN=Sfpq PE=1 SV=1	0	54.661	17	11	22	10	699	75.4	9.44	cell organization and biogenesis;protein metabolism;DNA metabolism;RNA metabolism OR transcription;other metabolic processes;stress response;transport;other biological processes	nucleus;other cell component	nucleic acid binding activity;other molecular function	71514	ENSMUSG00000028820	PTK6 Regulates Proteins Involved in RNA Processing	mRNA processing
Gpm6b	A2AEG6	0.276118	1.21093	26.9051	-1.95811	0.0658906	0.543391	0.449332	-4.15157	Neuronal membrane glycoprotein M6-b OS=Mus musculus OX=10090 GN=Gpm6b PE=1 SV=1	0	148.659	27	8	175	8	328	36.2	6.14	cell organization and biogenesis;other biological processes	other membranes	NA	14758	ENSMUSG00000031342	NA	NA
Plcb3	P51432	0.276105	1.21092	18.4281	-1.52638	0.145293	0.651447	0.538684	-4.70782	1-phosphatidylinositol 4,5-bisphosphate phosphodiesterase beta-3 OS=Mus musculus OX=10090 GN=Plcb3 PE=1 SV=2	0	11.746	2	2	5	2	1234	139.4	5.94	other metabolic processes;transport;signal transduction;other biological processes	plasma membrane;other membranes;cytosol;nucleus;other cell component	other molecular function	18797	ENSMUSG00000024960	Synthesis of IP3 and IP4 in the cytosol; Ca2+ pathway; G alpha (q) signalling events; PLC beta mediated events; Acetylcholine regulates insulin secretion; G beta:gamma signalling through PLC beta; Fatty Acids bound to GPR40 (FFAR1) regulate insulin secretion; Presynaptic function of Kainate receptors	Alzheimers Disease; Chemokine signaling pathway; G Protein Signaling Pathways; MAPK Cascade; Myometrial Relaxation and Contraction Pathways; Calcium Regulation in the Cardiac Cell; Signal Transduction of S1P Receptor
Bmpr2	O35607	0.276004	1.21084	20.9731	-1.57033	0.133738	0.643624	0.532215	-4.7037	Bone morphogenetic protein receptor type-2 OS=Mus musculus OX=10090 GN=Bmpr2 PE=1 SV=1	0	29.917	3	2	7	2	1038	114.9	6.23	cell cycle OR cell proliferation;cell organization and biogenesis;protein metabolism;other metabolic processes;stress response;developmental processes;signal transduction;other biological processes	plasma membrane;other membranes;nucleus;other cell component	kinase activity;other molecular function	12168	ENSMUSG00000067336	Signaling by BMP	PluriNetWork: mechanisms associated with pluripotency; Heart Development; ESC Pluripotency Pathways; Id Signaling Pathway
Ppp1cb	P62141	-0.275822	-1.21068	22.75	2.28049	0.0349716	0.475404	0.393113	-3.63705	Serine/threonine-protein phosphatase PP1-beta catalytic subunit OS=Mus musculus OX=10090 GN=Ppp1cb PE=1 SV=3	0	97.538	27	7	119	2	327	37.2	6.19	cell cycle OR cell proliferation;protein metabolism;other metabolic processes;other biological processes	plasma membrane;other membranes;cytosol;nucleus;other cell component	other molecular function	19046	ENSMUSG00000014956	Regulation of PLK1 Activity at G2/M Transition; RHO GTPases activate PAKs; RAF activation; RHO GTPases activate PKNs	G13 Signaling Pathway
Tom1	Q3UDC3	-0.275498	-1.21041	21.9126	1.61968	0.122676	0.634995	0.52508	-4.63813	Target of Myb protein 1 OS=Mus musculus OX=10090 GN=Tom1 PE=1 SV=1	0	75.339	30	9	36	9	516	57.1	4.97	transport	other membranes;cytosol;other cytoplasmic organelle	other molecular function	21968	ENSMUSG00000042870	NA	NA
Rims2	D9HP81	0.275219	1.21018	20.9137	-1.35214	0.193065	0.683178	0.564922	-4.97505	Regulating synaptic membrane exocytosis 2 OS=Mus musculus OX=10090 GN=Rims2 PE=1 SV=1	0	38.249	5	6	20	6	1572	177.5	9.36	transport	other membranes;other cell component	other molecular function	116838	ENSMUSG00000037386	NA	NA
Mief1	Q8BGV8	0.27517	1.21014	20.4943	-1.38064	0.184283	0.674832	0.558021	-4.94139	Mitochondrial dynamics protein MID51 OS=Mus musculus OX=10090 GN=Mief1 PE=1 SV=1	0.001	4.513	4	2	2	2	463	51.2	7.88	cell organization and biogenesis;stress response;other biological processes	other membranes;mitochondrion	other molecular function	239555	ENSMUSG00000022412	NA	NA
Trim46	D3YXA6	-0.275053	-1.21004	21.1764	1.32827	0.200673	0.692086	0.572289	-5.0028	Tripartite motif-containing protein 46 OS=Mus musculus OX=10090 GN=Trim46 PE=1 SV=1	0	90.117	20	10	43	10	736	80.9	7.87	NA	cytoskeleton;other cell component	other molecular function	360213	ENSMUSG00000042766	NA	NA
Calb1	P12658	-0.274896	-1.20991	22.8379	1.91329	0.0717409	0.55731	0.460842	-4.21943	Calbindin OS=Mus musculus OX=10090 GN=Calb1 PE=1 SV=2	0	149.018	46	11	77	10	261	30	4.83	developmental processes;other biological processes	cytosol;cytoskeleton;nucleus;other cell component	other molecular function	12307	ENSMUSG00000028222	NA	Vitamin D Receptor Pathway
Krt28	A6BLY7	0.27483	1.20985	20.6507	-0.872335	0.394506	0.820645	0.678594	-5.45134	Keratin, type I cytoskeletal 28 OS=Mus musculus OX=10090 GN=Krt28 PE=1 SV=1	0	5.232	3	2	10	1	462	50.3	5.29	NA	cytoskeleton;other cell component	other molecular function	70843	ENSMUSG00000055937	Formation of the cornified envelope	NA
Maged1	Q9QYH6	-0.274199	-1.20932	19.4603	1.63377	0.119664	0.628116	0.519391	-4.61915	Melanoma-associated antigen D1 OS=Mus musculus OX=10090 GN=Maged1 PE=1 SV=1	0	8.8	5	3	11	3	775	85.6	7.5	other biological processes	plasma membrane;other membranes;cytosol;nucleus;other cell component	other molecular function	94275	ENSMUSG00000025151	NA	NA
Psmd1	Q3TXS7	-0.273931	-1.2091	21.3992	1.93503	0.0688472	0.548792	0.453798	-4.18663	26S proteasome non-ATPase regulatory subunit 1 OS=Mus musculus OX=10090 GN=Psmd1 PE=1 SV=1	0	84.656	15	10	44	10	953	105.7	5.39	protein metabolism;other metabolic processes;other biological processes	nucleus;other cell component	enzyme regulator activity;other molecular function	70247	ENSMUSG00000026229	Neutrophil degranulation; ABC-family proteins mediated transport; Downstream TCR signaling; FCERI mediated NF-kB activation; Neddylation; Asymmetric localization of PCP proteins; Degradation of AXIN; Hedgehog 'on' state; Ub-specific processing proteases; Regulation of RUNX3 expression and activity; Antigen processing: Ubiquitination & Proteasome degradation; Autodegradation of Cdh1 by Cdh1:APC/C;…	TNF-alpha NF-kB Signaling Pathway
Atg3	Q9CPX6	-0.273769	-1.20896	19.5713	1.70437	0.105499	0.616116	0.509469	-4.52225	Ubiquitin-like-conjugating enzyme ATG3 OS=Mus musculus OX=10090 GN=Atg3 PE=1 SV=1	0	15.2	4	1	8	1	314	35.8	4.72	cell organization and biogenesis;protein metabolism;other metabolic processes;transport;other biological processes	cytosol;other cell component	other molecular function	67841	ENSMUSG00000022663	Macroautophagy	NA
Palmd	Q9JHU2	0.273746	1.20894	21.5839	-1.51929	0.146048	0.651447	0.538684	-4.76994	Palmdelphin OS=Mus musculus OX=10090 GN=Palmd PE=1 SV=1	0.006	2.238	4	1	10	1	551	62.7	5.66	other biological processes	other membranes;other cell component	NA	114301	NA	NA	NA
Ldhb	A0A6I8MX27	-0.273592	-1.20881	28.0727	1.59591	0.127904	0.639047	0.52843	-4.6699	L-lactate dehydrogenase OS=Mus musculus OX=10090 GN=Ldhb PE=1 SV=1	0	269.015	44	17	319	16	341	37.3	6.25	other metabolic processes	other cell component	other molecular function	16832	ENSMUSG00000030246	NA	Glycolysis and Gluconeogenesis
Aak1	A0A571BDM4	0.273447	1.20869	19.7053	-1.08346	0.295698	0.770783	0.637363	-5.06615	AP2-associated protein kinase 1 (Fragment) OS=Mus musculus OX=10090 GN=Aak1 PE=1 SV=1	0	154.139	55	8	114	1	237	25.2	8.66	NA	NA	NA	NA	ENSMUSG00000057230	NA	NA
Pcbp2	Q61990	0.273073	1.20838	21.4572	-1.44476	0.165698	0.667105	0.551631	-4.86368	Poly(rC)-binding protein 2 OS=Mus musculus OX=10090 GN=Pcbp2 PE=1 SV=1	0	81.611	34	7	72	4	362	38.2	6.79	protein metabolism;other metabolic processes;stress response;other biological processes	cytosol;nucleus;other cell component	nucleic acid binding activity;other molecular function	18521	ENSMUSG00000056851	mRNA Splicing - Major Pathway; Processing of Capped Intron-Containing Pre-mRNA	mRNA processing
Stk39	Q9Z1W9	-0.272664	-1.20804	22.6685	1.02246	0.320102	0.783898	0.648208	-5.32156	STE20/SPS1-related proline-alanine-rich protein kinase OS=Mus musculus OX=10090 GN=Stk39 PE=1 SV=1	0	72.948	13	6	76	5	556	60.3	6.29	protein metabolism;other metabolic processes;stress response;signal transduction;other biological processes	plasma membrane;other membranes;cytosol;cytoskeleton;nucleus;other cell component	kinase activity;other molecular function	53416	ENSMUSG00000027030	NA	NA
Capn2	O08529	-0.272289	-1.20772	23.0634	1.88731	0.0753414	0.566786	0.468677	-4.25834	Calpain-2 catalytic subunit OS=Mus musculus OX=10090 GN=Capn2 PE=1 SV=4	0	112.294	21	12	92	12	700	79.8	4.96	protein metabolism;other metabolic processes;stress response;developmental processes;other biological processes	plasma membrane;other membranes;cytosol;mitochondrion;ER/Golgi;nucleus;other cytoplasmic organelle;other cell component	cytoskeletal activity;other molecular function	12334	ENSMUSG00000026509	Degradation of the extracellular matrix	Alzheimers Disease; Integrin-mediated Cell Adhesion
Pmpca	Q9DC61	-0.272013	-1.20749	25.7743	2.00986	0.0596671	0.535997	0.443218	-4.072	Mitochondrial-processing peptidase subunit alpha OS=Mus musculus OX=10090 GN=Pmpca PE=1 SV=1	0	123.935	36	16	130	16	524	58.2	6.83	cell organization and biogenesis;protein metabolism;other metabolic processes;transport	other membranes;mitochondrion	other molecular function	66865	ENSMUSG00000026926	Processing of SMDT1	NA
Adss2	P46664	-0.271871	-1.20737	20.4336	0.985108	0.337619	0.793371	0.656041	-5.35557	Adenylosuccinate synthetase isozyme 2 OS=Mus musculus OX=10090 GN=Adss2 PE=1 SV=2	0	26.925	8	3	13	3	456	50	6.38	other metabolic processes;other biological processes	plasma membrane;other membranes;cytosol;mitochondrion;other cell component	other molecular function	11566	ENSMUSG00000015961	Purine ribonucleoside monophosphate biosynthesis	Purine metabolism; Nucleotide Metabolism
Lxn	P70202	-0.271443	-1.20701	21.5465	1.50267	0.150253	0.655583	0.542104	-4.79114	Latexin OS=Mus musculus OX=10090 GN=Lxn PE=1 SV=2	0	17.291	9	2	31	2	222	25.5	5.74	stress response;other biological processes	non-structural extracellular;other cell component	enzyme regulator activity;other molecular function	17035	ENSMUSG00000047557	NA	NA
Coa7	Q921H9	-0.270759	-1.20644	22.484	1.50979	0.148439	0.652336	0.539419	-4.78207	Cytochrome c oxidase assembly factor 7 OS=Mus musculus OX=10090 GN=Coa7 PE=1 SV=1	0	31.898	15	3	26	3	231	25.6	6.29	NA	mitochondrion;nucleus	NA	69893	ENSMUSG00000048351	NA	NA
Osbpl10	S4R1M9	-0.270684	-1.20638	18.558	1.41627	0.173758	0.668353	0.552663	-4.89855	Oxysterol-binding protein-related protein 10 OS=Mus musculus OX=10090 GN=Osbpl10 PE=1 SV=1	0	5.834	1	1	7	1	766	83.8	8.28	other metabolic processes;transport	other membranes;cytosol;cytoskeleton;other cell component	transporter activity;other molecular function	74486	ENSMUSG00000040875	Acyl chain remodelling of PS	NA
Mrpl41	Q9CQN7	0.270647	1.20635	21.3049	-1.96133	0.0654864	0.543391	0.449332	-4.14665	39S ribosomal protein L41, mitochondrial OS=Mus musculus OX=10090 GN=Mrpl41 PE=1 SV=1	0	26.917	30	4	32	4	135	15.3	9.82	cell cycle OR cell proliferation;protein metabolism;other metabolic processes;other biological processes	mitochondrion;translational apparatus;other cell component	other molecular function	107733	ENSMUSG00000036850	Mitochondrial translation elongation; Mitochondrial translation termination	NA
Tfrc	Q62351	-0.270578	-1.20629	21.7887	1.56528	0.134916	0.643624	0.532215	-4.71033	Transferrin receptor protein 1 OS=Mus musculus OX=10090 GN=Tfrc PE=1 SV=1	0	70.501	15	10	48	10	763	85.7	6.57	other metabolic processes;transport;developmental processes;signal transduction;other biological processes	non-structural extracellular;plasma membrane;other membranes;mitochondrion;nucleus;other cytoplasmic organelle;other cell component	transporter activity;nucleic acid binding activity;other molecular function	22042	ENSMUSG00000022797	RHOA GTPase cycle; RHOB GTPase cycle; Cargo recognition for clathrin-mediated endocytosis; RND1 GTPase cycle; RHOH GTPase cycle; CDC42 GTPase cycle; RAC1 GTPase cycle; RHOC GTPase cycle; RHOG GTPase cycle; RND2 GTPase cycle; RAC2 GTPase cycle; RAC3 GTPase cycle; Golgi Associated Vesicle Biogenesis; Transferrin endocytosis and recycling; RHOQ GTPase cycle	NA
Letmd1	Q924L1	0.270088	1.20588	22.8893	-2.21889	0.0395781	0.487575	0.403178	-3.73864	LETM1 domain-containing protein 1 OS=Mus musculus OX=10090 GN=Letmd1 PE=1 SV=1	0	89.691	25	8	84	8	360	41.7	10.54	NA	other membranes;mitochondrion;nucleus	translation activity	68614	ENSMUSG00000037353	NA	NA
Hip1	A0A0J9YUA3	0.26983	1.20567	21.2939	-0.730733	0.474341	0.847104	0.700473	-5.55645	Huntingtin-interacting protein 1 (Fragment) OS=Mus musculus OX=10090 GN=Hip1 PE=1 SV=1	0	24.992	10	6	16	4	618	68.1	5	cell organization and biogenesis;transport;other biological processes	other cell component	cytoskeletal activity;other molecular function	NA	ENSMUSG00000039959	NA	NA
Atl2	E9QND8	0.269794	1.20564	21.5393	-1.36004	0.190596	0.679323	0.561734	-4.96577	Atlastin-2 OS=Mus musculus OX=10090 GN=Atl2 PE=1 SV=1	0	73.71	19	6	67	5	412	46.8	5.95	NA	other membranes	other molecular function	56298	ENSMUSG00000059811	NA	NA
Cndp2	Q9D1A2	-0.269353	-1.20527	25.1087	1.41436	0.17431	0.668353	0.552663	-4.90087	Cytosolic non-specific dipeptidase OS=Mus musculus OX=10090 GN=Cndp2 PE=1 SV=1	0	158.759	34	13	93	13	475	52.7	5.66	protein metabolism;other metabolic processes	cytosol;nucleus	other molecular function	66054	ENSMUSG00000024644	Glutathione synthesis and recycling	NA
Kbtbd11	Q8BNW9	-0.269137	-1.20509	21.9741	1.60859	0.125092	0.637128	0.526843	-4.65299	Kelch repeat and BTB domain-containing protein 11 OS=Mus musculus OX=10090 GN=Kbtbd11 PE=1 SV=3	0	80.559	13	6	48	6	633	67.9	5.39	NA	NA	NA	74901	ENSMUSG00000055675	NA	NA
Psmg1	Q9JK23	-0.269093	-1.20505	17.4391	1.24294	0.232954	0.721937	0.596972	-4.91183	Proteasome assembly chaperone 1 OS=Mus musculus OX=10090 GN=Psmg1 PE=1 SV=1	0	18.031	9	2	6	2	289	33.1	6.37	cell cycle OR cell proliferation;cell organization and biogenesis;developmental processes	cytosol;ER/Golgi;nucleus;other cell component	other molecular function	56088	ENSMUSG00000022913	NA	NA
Clmn	Q8C5W0	-0.269079	-1.20504	19.9394	0.880077	0.390409	0.820645	0.678594	-5.4451	Calmin OS=Mus musculus OX=10090 GN=Clmn PE=1 SV=2	0	41.306	6	5	14	5	1052	117.2	5.03	cell organization and biogenesis;transport;developmental processes;other biological processes	other membranes;nucleus;other cell component	cytoskeletal activity	94040	ENSMUSG00000021097	NA	NA
Cops5	O35864	-0.269066	-1.20503	22.939	1.87332	0.0773444	0.573469	0.474204	-4.27914	COP9 signalosome complex subunit 5 OS=Mus musculus OX=10090 GN=Cops5 PE=1 SV=3	0	117.161	49	12	78	12	334	37.5	6.54	protein metabolism;other metabolic processes;transport;other biological processes	cytosol;ER/Golgi;nucleus;other cell component	other molecular function	26754	ENSMUSG00000025917	Neddylation; DNA Damage Recognition in GG-NER; Formation of TC-NER Pre-Incision Complex; Cargo recognition for clathrin-mediated endocytosis	NA
Tenm2	Q9WTS5	0.268992	1.20497	19.7576	-0.987387	0.336532	0.793371	0.656041	-5.35352	Teneurin-2 OS=Mus musculus OX=10090 GN=Tenm2 PE=1 SV=1	0	23.834	2	6	15	5	2764	306.3	6.68	cell adhesion;cell-cell signaling;cell organization and biogenesis;developmental processes;signal transduction;other biological processes	plasma membrane;other membranes;ER/Golgi;nucleus;other cell component	signal transduction activity or receptor binding;other molecular function	NA	NA	NA	NA
Clip3	B9EHT4	0.26899	1.20496	19.807	-1.72034	0.102504	0.614112	0.507811	-4.49994	CAP-Gly domain-containing linker protein 3 OS=Mus musculus OX=10090 GN=Clip3 PE=1 SV=1	0	6.608	5	2	3	2	547	59.5	7.94	cell organization and biogenesis;protein metabolism;other metabolic processes;transport;other biological processes	plasma membrane;other membranes;cytoskeleton;ER/Golgi;nucleus;other cytoplasmic organelle;other cell component	cytoskeletal activity;other molecular function	76686	ENSMUSG00000013921	Regulation of TNFR1 signaling	NA
Slc12a9	Q99MR3	-0.268741	-1.20476	19.192	1.43449	0.16956	0.668353	0.552663	-4.87655	Solute carrier family 12 member 9 OS=Mus musculus OX=10090 GN=Slc12a9 PE=1 SV=2	0	11.039	3	3	6	3	914	96.3	7.02	cell organization and biogenesis;transport;other biological processes	plasma membrane;other membranes	transporter activity	83704	ENSMUSG00000037344	NA	NA
Dnaja2	Q9QYJ0	-0.268668	-1.2047	24.0638	2.03296	0.0570645	0.535997	0.443218	-4.0361	DnaJ homolog subfamily A member 2 OS=Mus musculus OX=10090 GN=Dnaja2 PE=1 SV=1	0	136.752	34	13	88	13	412	45.7	6.48	stress response;other biological processes	other membranes;cytosol;nucleus	enzyme regulator activity;other molecular function	56445	ENSMUSG00000031701	HSP90 chaperone cycle for steroid hormone receptors (SHR)	NA
Phip	Q8VDD9	0.268621	1.20466	19.7562	-1.3329	0.19918	0.688742	0.569523	-4.99745	PH-interacting protein OS=Mus musculus OX=10090 GN=Phip PE=1 SV=2	0.054	1.12	2	1	2	1	1821	206.6	8.82	cell organization and biogenesis;transport;signal transduction;other biological processes	nucleus	signal transduction activity or receptor binding;other molecular function	NA	NA	RHOBTB2 GTPase cycle	NA
Aars1	Q8BGQ7	-0.26838	-1.20445	23.4779	1.36053	0.190447	0.679323	0.561734	-4.9652	Alanine--tRNA ligase, cytoplasmic OS=Mus musculus OX=10090 GN=Aars1 PE=1 SV=1	0	213.313	23	17	125	17	968	106.8	5.67	protein metabolism;RNA metabolism OR transcription;other metabolic processes;developmental processes;other biological processes	cytosol;mitochondrion;other cell component	nucleic acid binding activity;other molecular function	234734	ENSMUSG00000031960	NA	NA
Fam210a	Q8BGY7	-0.267927	-1.20408	23.8455	1.82073	0.0853025	0.585319	0.484002	-4.35644	Protein FAM210A OS=Mus musculus OX=10090 GN=Fam210a PE=1 SV=1	0	60.314	21	5	63	5	273	31.6	9.82	NA	other membranes;mitochondrion;other cell component	NA	108654	ENSMUSG00000038121	NA	NA
Sptbn2	Q68FG2	0.26766	1.20385	27.6168	-1.72828	0.101042	0.611569	0.505708	-4.4888	Spectrin beta chain OS=Mus musculus OX=10090 GN=Sptbn2 PE=1 SV=1	0	1532.39	52	102	1286	94	2388	270.8	5.86	cell-cell signaling;cell organization and biogenesis;transport;developmental processes;other biological processes	plasma membrane;other membranes;cytosol;cytoskeleton;ER/Golgi;other cytoplasmic organelle;other cell component	cytoskeletal activity;other molecular function	20743	ENSMUSG00000067889	MHC class II antigen presentation; COPI-mediated anterograde transport; RAF/MAP kinase cascade; NCAM signaling for neurite out-growth; Interaction between L1 and Ankyrins	NA
Got1	P05201	-0.267651	-1.20385	27.6159	1.38327	0.18349	0.674832	0.558021	-4.93827	Aspartate aminotransferase, cytoplasmic OS=Mus musculus OX=10090 GN=Got1 PE=1 SV=3	0	436.615	65	23	391	23	413	46.2	7.14	other metabolic processes;stress response;signal transduction;other biological processes	cytosol;nucleus;other cytoplasmic organelle;other cell component	other molecular function	14718	ENSMUSG00000025190	Gluconeogenesis; Aspartate and asparagine metabolism	Glycolysis and Gluconeogenesis; Alanine and aspartate metabolism
KRT9	P35527	0.266953	1.20326	26.1578	-1.36915	0.187784	0.676997	0.559811	-4.95503	CRAP Keratin, type I cytoskeletal 9 OS=Homo sapiens OX=9606 GN=KRT9 PE=1 SV=3	0	446.307	55	26	308	25	623	62	5.24	cell organization and biogenesis;developmental processes;other biological processes	cytosol;cytoskeleton	cytoskeletal activity	3857	ENSG00000171403	Formation of the cornified envelope	NA
Ntrk2	P15209	0.266857	1.20318	21.2458	-1.56011	0.136131	0.643624	0.532215	-4.71709	BDNF/NT-3 growth factors receptor OS=Mus musculus OX=10090 GN=Ntrk2 PE=1 SV=1	0	101.841	18	9	62	4	821	92.1	6.55	cell-cell signaling;cell organization and biogenesis;protein metabolism;other metabolic processes;transport;developmental processes;signal transduction;other biological processes	plasma membrane;other membranes;cytosol;ER/Golgi;other cytoplasmic organelle;other cell component	signal transduction activity or receptor binding;kinase activity;other molecular function	18212	ENSMUSG00000055254	Activated NTRK2 signals through PLCG1; Activated NTRK2 signals through FRS2 and FRS3; NTRK2 activates RAC1	NA
Ocrl	Q6NVF0	0.26684	1.20317	21.5969	-1.65322	0.115609	0.622347	0.514621	-4.59274	Inositol polyphosphate 5-phosphatase OCRL OS=Mus musculus OX=10090 GN=Ocrl PE=1 SV=1	0	60.065	12	7	13	7	900	104.2	6.27	cell organization and biogenesis;other metabolic processes;developmental processes;signal transduction;other biological processes	plasma membrane;other membranes;ER/Golgi;nucleus;other cytoplasmic organelle;other cell component	enzyme regulator activity;other molecular function	320634	ENSMUSG00000001173	RAC3 GTPase cycle; RHOJ GTPase cycle; Clathrin-mediated endocytosis; Synthesis of IP3 and IP4 in the cytosol; Golgi Associated Vesicle Biogenesis; Synthesis of PIPs at the Golgi membrane; Synthesis of PIPs at the plasma membrane; Synthesis of IP2, IP, and Ins in the cytosol	NA
Gm50364	D6RI20	-0.266708	-1.20306	17.9979	1.71674	0.104176	0.614112	0.507811	-4.45747	Immediate early response 3-interacting protein 1 OS=Mus musculus OX=10090 GN=Gm50364 PE=4 SV=1	0	12.879	13	1	2	1	152	16.2	8.75	NA	other membranes	NA	NA	ENSMUSG00000117732	NA	NA
Mrpl18	Q9CQL5	0.266482	1.20287	21.9457	-1.41783	0.173307	0.668353	0.552663	-4.89665	39S ribosomal protein L18, mitochondrial OS=Mus musculus OX=10090 GN=Mrpl18 PE=1 SV=1	0	33.151	24	4	33	4	180	20.7	9.28	protein metabolism;other metabolic processes;transport	mitochondrion;translational apparatus	nucleic acid binding activity;other molecular function	67681	ENSMUSG00000057388	Mitochondrial translation elongation; Mitochondrial translation termination	NA
Slc25a25	F6RC04	-0.266381	-1.20279	18.0497	1.09935	0.286932	0.764028	0.631777	-5.24749	Calcium-binding mitochondrial carrier protein SCaMC-2 (Fragment) OS=Mus musculus OX=10090 GN=Slc25a25 PE=1 SV=1	0	60.372	50	5	28	1	184	21.6	5.63	NA	NA	other molecular function	NA	ENSMUSG00000026819	NA	NA
Rras	P10833	0.266231	1.20266	18.9256	-1.3558	0.191918	0.680902	0.56304	-4.97075	Ras-related protein R-Ras OS=Mus musculus OX=10090 GN=Rras PE=1 SV=1	0	25.661	16	3	21	1	218	23.7	6.79	developmental processes;signal transduction;other biological processes	plasma membrane;other membranes;cytosol	other molecular function	20130	ENSMUSG00000038387	Sema4D mediated inhibition of cell attachment and migration	PluriNetWork: mechanisms associated with pluripotency; G Protein Signaling Pathways; MAPK Cascade; Novel Jun-Dmp1 Pathway; Regulation of Actin Cytoskeleton
Chl1	P70232	-0.265945	-1.20242	20.6367	1.6214	0.122304	0.634995	0.52508	-4.63582	Neural cell adhesion molecule L1-like protein OS=Mus musculus OX=10090 GN=Chl1 PE=1 SV=2	0	17.942	5	4	21	4	1209	135	5.57	cell adhesion;cell organization and biogenesis;stress response;developmental processes;other biological processes	non-structural extracellular;plasma membrane;other membranes;other cell component	other molecular function	12661	ENSMUSG00000030077	NA	Splicing factor NOVA regulated synaptic proteins
Rap1a	P62835	-0.265759	-1.20227	26.0405	1.892	0.0746795	0.565041	0.467235	-4.25134	Ras-related protein Rap-1A OS=Mus musculus OX=10090 GN=Rap1a PE=1 SV=1	0	135.529	60	10	174	4	184	21	6.67	developmental processes;signal transduction;other biological processes	plasma membrane;other membranes;other cytoplasmic organelle;other cell component	enzyme regulator activity;other molecular function	109905	ENSMUSG00000068798	Neutrophil degranulation; MAP2K and MAPK activation; Rap1 signalling; GRB2:SOS provides linkage to MAPK signaling for Integrins ; p130Cas linkage to MAPK signaling for integrins; ARMS-mediated activation; Glucagon-like Peptide-1 (GLP1) regulates insulin secretion; Frs2-mediated activation; MET activates RAP1 and RAC1	Signaling of Hepatocyte Growth Factor Receptor; Chemokine signaling pathway; IL-3 Signaling Pathway; MAPK signaling pathway; Integrin-mediated Cell Adhesion; Focal Adhesion
Snx5	Q9D8U8	0.265647	1.20217	21.1791	-1.61754	0.123139	0.634995	0.52508	-4.64101	Sorting nexin-5 OS=Mus musculus OX=10090 GN=Snx5 PE=1 SV=1	0	36.498	13	6	39	5	404	46.8	6.62	protein metabolism;other metabolic processes;transport;other biological processes	plasma membrane;other membranes;cytosol;other cytoplasmic organelle;other cell component	signal transduction activity or receptor binding;cytoskeletal activity;other molecular function	69178	ENSMUSG00000027423	Golgi Associated Vesicle Biogenesis	NA
Cspg5	Q71M36	-0.265558	-1.2021	23.8903	2.26689	0.0359439	0.475404	0.393113	-3.6596	Chondroitin sulfate proteoglycan 5 OS=Mus musculus OX=10090 GN=Cspg5 PE=1 SV=2	0	97.656	19	7	73	7	566	60.4	4.54	cell-cell signaling;cell organization and biogenesis;developmental processes;other biological processes	plasma membrane;other membranes;ER/Golgi;other cell component	NA	29873	ENSMUSG00000032482	A tetrasaccharide linker sequence is required for GAG synthesis; Chondroitin sulfate biosynthesis; CS/DS degradation; Dermatan sulfate biosynthesis	NA
Prkar2b	P31324	0.265344	1.20192	26.5169	-1.49201	0.153004	0.655583	0.542104	-4.80466	cAMP-dependent protein kinase type II-beta regulatory subunit OS=Mus musculus OX=10090 GN=Prkar2b PE=1 SV=3	0	305.64	51	17	324	15	416	46.1	4.98	other metabolic processes;other biological processes	plasma membrane;other membranes;cytoskeleton;other cell component	enzyme regulator activity;other molecular function	19088	ENSMUSG00000002997	Hedgehog 'off' state; Anchoring of the basal body to the plasma membrane; Regulation of PLK1 Activity at G2/M Transition; Loss of Nlp from mitotic centrosomes; Recruitment of mitotic centrosome proteins and complexes; Recruitment of NuMA to mitotic centrosomes; AURKA Activation by TPX2; Factors involved in megakaryocyte development and platelet production; DARPP-32 events; Vasopressin regulates r…	G Protein Signaling Pathways; Myometrial Relaxation and Contraction Pathways; Calcium Regulation in the Cardiac Cell
Mrpl34	Q99N91	-0.265154	-1.20176	18.6465	2.256	0.0367401	0.479627	0.396605	-3.67761	39S ribosomal protein L34, mitochondrial OS=Mus musculus OX=10090 GN=Mrpl34 PE=1 SV=1	0	9.725	13	1	4	1	92	10.5	11.81	protein metabolism;other metabolic processes	mitochondrion;translational apparatus	other molecular function	94065	ENSMUSG00000034880	Mitochondrial translation elongation; Mitochondrial translation termination	NA
Plppr4	Q7TME0	0.265068	1.20169	23.7506	-1.7852	0.091078	0.596814	0.493507	-4.40785	2-lysophosphatidate phosphatase PLPPR4 OS=Mus musculus OX=10090 GN=Plppr4 PE=1 SV=2	0	131.309	18	11	97	11	766	83.2	8.84	cell organization and biogenesis;other metabolic processes;developmental processes;signal transduction	plasma membrane;other membranes;other cell component	other molecular function	229791	ENSMUSG00000044667	Lysosphingolipid and LPA receptors	NA
Taco1	Q8K0Z7	-0.264994	-1.20163	21.1671	1.88867	0.0751488	0.566418	0.468373	-4.25631	Translational activator of cytochrome c oxidase 1 OS=Mus musculus OX=10090 GN=Taco1 PE=1 SV=1	0	59.561	18	4	21	4	294	32.3	8.12	cell organization and biogenesis;other biological processes	mitochondrion	translation activity;nucleic acid binding activity	70207	ENSMUSG00000001983	TP53 Regulates Metabolic Genes; Cytoprotection by HMOX1; Respiratory electron transport	NA
NA	P04945	0.264968	1.20161	17.3914	-1.30862	0.207115	0.698975	0.577985	-5.02535	Ig kappa chain V-VI region NQ2-6.1 OS=Mus musculus OX=10090 PE=2 SV=1	0.057	1.088	17	1	4	1	108	11.7	8.84	other metabolic processes;other biological processes	non-structural extracellular;other cell component	NA	NA	NA	NA	NA
Spg7	D3YZN4	0.264901	1.20155	23.1836	-2.18575	0.0422814	0.493348	0.407951	-3.7927	Paraplegin OS=Mus musculus OX=10090 GN=Spg7 PE=1 SV=1	0	113.158	26	15	103	15	676	75	7.4	protein metabolism;other metabolic processes	other membranes;mitochondrion	other molecular function	NA	ENSMUSG00000000738	NA	NA
Gsn	P13020	0.26466	1.20135	22.4853	-1.4027	0.177707	0.668448	0.552742	-4.91496	Gelsolin OS=Mus musculus OX=10090 GN=Gsn PE=1 SV=3	0	78.746	17	8	61	8	780	85.9	6.18	cell organization and biogenesis;protein metabolism;other metabolic processes;stress response;transport;developmental processes;signal transduction;other biological processes	non-structural extracellular;plasma membrane;other membranes;cytosol;cytoskeleton;nucleus;other cell component	cytoskeletal activity;other molecular function	227753	ENSMUSG00000026879	Neutrophil degranulation; Caspase-mediated cleavage of cytoskeletal proteins	Regulation of Actin Cytoskeleton
Crkl	P47941	-0.264583	-1.20129	19.7115	1.8033	0.0890806	0.596814	0.493507	-4.33708	Crk-like protein OS=Mus musculus OX=10090 GN=Crkl PE=1 SV=2	0	39.532	23	4	9	4	303	33.8	6.74	cell-cell signaling;cell organization and biogenesis;other metabolic processes;developmental processes;signal transduction;other biological processes	plasma membrane;other membranes;cytosol;nucleus;other cell component	other molecular function	12929	ENSMUSG00000006134	MET activates RAP1 and RAC1; MET receptor recycling; Downstream signal transduction; Regulation of signaling by CBL; Frs2-mediated activation; Erythropoietin activates RAS	IL-5 Signaling Pathway; Signaling of Hepatocyte Growth Factor Receptor; Chemokine signaling pathway; IL-3 Signaling Pathway; Dysregulated miRNA Targeting in Insulin/PI3K-AKT Signaling; Kit Receptor Signaling Pathway; IL-2 Signaling Pathway; MAPK signaling pathway; EGFR1 Signaling Pathway; Focal Adhesion
Scrn1	Q9CZC8	-0.26446	-1.20119	24.276	1.45737	0.162228	0.665195	0.550052	-4.84806	Secernin-1 OS=Mus musculus OX=10090 GN=Scrn1 PE=1 SV=1	0	91.071	22	9	99	8	414	46.3	4.79	protein metabolism;other metabolic processes;transport	other membranes;nucleus;other cell component	other molecular function	69938	ENSMUSG00000019124	NA	NA
Fgf12	P61329	0.264369	1.20111	22.6774	-1.43225	0.1692	0.668322	0.552638	-4.87906	Fibroblast growth factor 12 OS=Mus musculus OX=10090 GN=Fgf12 PE=1 SV=1	0	47.997	22	4	55	4	243	27.4	9.96	cell-cell signaling;stress response;signal transduction;other biological processes	nucleus;other cell component	signal transduction activity or receptor binding;other molecular function	14167	ENSMUSG00000022523	Phase 0 - rapid depolarisation	Focal Adhesion-PI3K-Akt-mTOR-signaling pathway; ESC Pluripotency Pathways; Regulation of Actin Cytoskeleton
Stxbp3	Q60770	-0.264328	-1.20108	22.235	1.70613	0.105166	0.615081	0.508612	-4.5198	Syntaxin-binding protein 3 OS=Mus musculus OX=10090 GN=Stxbp3 PE=1 SV=1	0	66.207	17	10	58	10	592	67.9	8.02	cell adhesion;cell-cell signaling;stress response;transport;developmental processes;other biological processes	plasma membrane;other membranes;cytosol;other cell component	other molecular function	20912	ENSMUSG00000027882	Disinhibition of SNARE formation	Insulin Signaling
Copa	Q8CIE6	0.264319	1.20107	19.8963	-1.43483	0.168472	0.668322	0.552638	-4.87589	Coatomer subunit alpha OS=Mus musculus OX=10090 GN=Copa PE=1 SV=2	0	25.783	4	4	8	4	1224	138.3	7.65	transport;signal transduction;other biological processes	non-structural extracellular;other membranes;ER/Golgi;other cell component	signal transduction activity or receptor binding;nucleic acid binding activity;other molecular function	12847	ENSMUSG00000026553	COPI-dependent Golgi-to-ER retrograde traffic; COPI-mediated anterograde transport	NA
Mrpl13	Q9D1P0	-0.264301	-1.20105	23.4014	1.67996	0.110226	0.619736	0.512462	-4.55609	39S ribosomal protein L13, mitochondrial OS=Mus musculus OX=10090 GN=Mrpl13 PE=1 SV=1	0	34.659	39	7	31	7	178	20.7	9.35	protein metabolism;other metabolic processes;other biological processes	mitochondrion;translational apparatus	nucleic acid binding activity;other molecular function	68537	ENSMUSG00000022370	Mitochondrial translation elongation; Mitochondrial translation termination	NA
Vezt	Q3ZK22	0.264121	1.2009	18.6343	-1.36937	0.189786	0.67917	0.561608	-4.81145	Vezatin OS=Mus musculus OX=10090 GN=Vezt PE=1 SV=2	0.002	3.585	1	1	2	1	780	87.9	5.2	cell adhesion;developmental processes	plasma membrane;other membranes;cytosol;nucleus;other cell component	cytoskeletal activity	215008	ENSMUSG00000036099	NA	NA
Dnajb6	O54946	0.264107	1.20089	20.9534	-0.912078	0.373774	0.812685	0.672012	-5.41878	DnaJ homolog subfamily B member 6 OS=Mus musculus OX=10090 GN=Dnajb6 PE=1 SV=4	0	33.502	12	4	34	3	365	39.8	9.36	cell adhesion;cell organization and biogenesis;developmental processes;other biological processes	cytosol;cytoskeleton;nucleus;other cell component	enzyme regulator activity;nucleic acid binding activity;other molecular function	23950	ENSMUSG00000029131	Regulation of HSF1-mediated heat shock response	NA
Clybl	Q8R4N0	0.264013	1.20081	24.9994	-2.27101	0.0356464	0.475404	0.393113	-3.65277	Citramalyl-CoA lyase, mitochondrial OS=Mus musculus OX=10090 GN=Clybl PE=1 SV=2	0	103.667	37	10	94	10	338	37.5	8.54	cell organization and biogenesis;other biological processes	NA	other molecular function	69634	ENSMUSG00000025545	NA	NA
P3h2	Q8CG71	0.263605	1.20047	20.8048	-1.83992	0.0823188	0.583866	0.482801	-4.3284	Prolyl 3-hydroxylase 2 OS=Mus musculus OX=10090 GN=P3h2 PE=1 SV=1	0.008	2.107	1	1	4	1	703	80.1	5.85	protein metabolism;other metabolic processes;other biological processes	extracellular matrix;cytosol;ER/Golgi;nucleus	other molecular function	210530	ENSMUSG00000038168	Collagen biosynthesis and modifying enzymes	NA
Ewsr1	Q5SUT0	-0.263401	-1.20031	19.474	1.71307	0.103858	0.614112	0.507811	-4.51011	RNA-binding protein EWS OS=Mus musculus OX=10090 GN=Ewsr1 PE=1 SV=1	0	11.693	2	1	14	1	618	64.9	9.38	other biological processes	nucleus	nucleic acid binding activity;other molecular function	14030	ENSMUSG00000009079	NA	PluriNetWork: mechanisms associated with pluripotency; mRNA processing
Gabra1	P62812	-0.263388	-1.20029	25.5335	2.014	0.0591933	0.535997	0.443218	-4.06559	Gamma-aminobutyric acid receptor subunit alpha-1 OS=Mus musculus OX=10090 GN=Gabra1 PE=1 SV=1	0	100.699	29	16	125	13	455	51.7	9.31	cell-cell signaling;cell organization and biogenesis;transport;developmental processes;signal transduction;other biological processes	plasma membrane;other membranes;other cell component	transporter activity;other molecular function	14394	ENSMUSG00000010803	GABA receptor activation	Serotonin and anxiety
Tmx2	Q9D710	0.263139	1.20009	23.4564	-1.79527	0.0894082	0.596814	0.493507	-4.39335	Thioredoxin-related transmembrane protein 2 OS=Mus musculus OX=10090 GN=Tmx2 PE=1 SV=1	0	84.032	31	8	98	8	295	33.9	8.75	developmental processes	other membranes;mitochondrion;ER/Golgi;other cell component	other molecular function	66958	ENSMUSG00000050043	NA	NA
Hgs	Q99LI8	-0.26285	-1.19985	22.5638	1.64925	0.116426	0.622347	0.514621	-4.59815	Hepatocyte growth factor-regulated tyrosine kinase substrate OS=Mus musculus OX=10090 GN=Hgs PE=1 SV=2	0	51.368	10	8	43	8	775	86	6.16	cell organization and biogenesis;transport;other biological processes	other membranes;cytosol;other cytoplasmic organelle;other cell component	other molecular function	15239	ENSMUSG00000025793	RHOU GTPase cycle; Endosomal Sorting Complex Required For Transport (ESCRT); Ub-specific processing proteases; Cargo recognition for clathrin-mediated endocytosis; EGFR downregulation; Negative regulation of MET activity; Lysosome Vesicle Biogenesis; RHOBTB3 ATPase cycle	NA
Ywhaq	P68254	-0.262822	-1.19982	25.9629	1.52989	0.143417	0.651447	0.538684	-4.75632	14-3-3 protein theta OS=Mus musculus OX=10090 GN=Ywhaq PE=1 SV=1	0	305.826	50	15	395	8	245	27.8	4.78	transport;signal transduction;other biological processes	cytosol;other cell component	other molecular function	22630	ENSMUSG00000076432	TP53 Regulates Metabolic Genes; Activation of BAD and translocation to mitochondria ; RHO GTPases activate PKNs; Chk1/Chk2(Cds1) mediated inactivation of Cyclin B:Cdk1 complex; Regulation of localization of FOXO transcription factors	Primary Focal Segmental Glomerulosclerosis FSGS; Myometrial Relaxation and Contraction Pathways; Calcium Regulation in the Cardiac Cell
Ptms	Q9D0J8	-0.26256	-1.19961	21.2159	1.7808	0.0918165	0.596814	0.493507	-4.41417	Parathymosin OS=Mus musculus OX=10090 GN=Ptms PE=1 SV=3	0	30.312	12	1	12	1	101	11.4	4.22	other biological processes	cytosol	other molecular function	69202	ENSMUSG00000030122	NA	NA
Hnrnpa2b1	O88569	-0.262398	-1.19947	22.6941	0.752251	0.461618	0.846765	0.700193	-5.54159	Heterogeneous nuclear ribonucleoproteins A2/B1 OS=Mus musculus OX=10090 GN=Hnrnpa2b1 PE=1 SV=2	0	174.082	41	12	55	12	353	37.4	8.95	cell organization and biogenesis;DNA metabolism;RNA metabolism OR transcription;other metabolic processes;transport;other biological processes	non-structural extracellular;nucleus;other cell component	nucleic acid binding activity;other molecular function	53379	ENSMUSG00000004980	mRNA Splicing - Major Pathway; Processing of Capped Intron-Containing Pre-mRNA	mRNA processing
Llgl1	Q80Y17	-0.262163	-1.19928	22.5484	1.54138	0.140608	0.651447	0.538684	-4.74146	Lethal(2) giant larvae protein homolog 1 OS=Mus musculus OX=10090 GN=Llgl1 PE=1 SV=1	0	149.452	17	12	38	12	1036	112.5	6.48	cell cycle OR cell proliferation;cell organization and biogenesis;transport;developmental processes;other biological processes	plasma membrane;other membranes;cytoskeleton;ER/Golgi;other cytoplasmic organelle;other cell component	enzyme regulator activity;cytoskeletal activity;other molecular function	16897	ENSMUSG00000020536	NA	NA
Tpm1	E9Q452	-0.261855	-1.19902	22.6164	1.48108	0.155866	0.656435	0.542808	-4.81844	Tropomyosin alpha-1 chain OS=Mus musculus OX=10090 GN=Tpm1 PE=1 SV=1	0	167.652	40	14	164	4	281	32.5	4.77	NA	cytoskeleton	cytoskeletal activity	22003	ENSMUSG00000032366	NA	NA
Parl	A0A338P6U4	-0.261687	-1.19888	20.9139	2.23777	0.0381099	0.482461	0.398949	-3.70766	Presenilins-associated rhomboid-like protein, mitochondrial OS=Mus musculus OX=10090 GN=Parl PE=1 SV=1	0	34.961	15	4	29	4	343	38.4	9.95	protein metabolism;other metabolic processes	other membranes	other molecular function	NA	ENSMUSG00000033918	NA	NA
Bsg	K3W4Q8	0.261634	1.19884	25.1739	-1.66627	0.112954	0.622347	0.514621	-4.5749	Basigin OS=Mus musculus OX=10090 GN=Bsg PE=1 SV=1	0	95.063	33	7	97	7	218	24.1	5.36	cell adhesion;cell organization and biogenesis;developmental processes	plasma membrane;other membranes	NA	NA	ENSMUSG00000023175	NA	NA
Shroom2	A2ALU4	-0.261305	-1.19856	19.5954	1.32131	0.203893	0.693491	0.57345	-4.95295	Protein Shroom2 OS=Mus musculus OX=10090 GN=Shroom2 PE=1 SV=1	0	26.493	2	2	6	2	1481	164.6	6.7	cell organization and biogenesis;developmental processes;other biological processes	plasma membrane;other membranes;cytoskeleton;other cell component	cytoskeletal activity;other molecular function	110380	ENSMUSG00000045180	NA	NA
Rab15	Q3TYH2	0.260799	1.19814	22.526	-1.86316	0.0788289	0.57759	0.477611	-4.29418	Ras-related protein Rab-15 OS=Mus musculus OX=10090 GN=Rab15 PE=1 SV=1	0	86.013	41	7	120	5	212	24.3	5.71	signal transduction	NA	other molecular function	104886	ENSMUSG00000021062	NA	NA
Crtac1	Q8R555	0.26076	1.19811	19.9822	-1.40475	0.17809	0.668448	0.552742	-4.85647	Cartilage acidic protein 1 OS=Mus musculus OX=10090 GN=Crtac1 PE=2 SV=1	0	13.417	3	2	4	2	646	70.3	5.14	cell organization and biogenesis;developmental processes;other biological processes	non-structural extracellular;other cell component	other molecular function	72832	ENSMUSG00000042401	NA	NA
Lman2	Q9DBH5	0.260477	1.19787	21.3837	-1.57924	0.131681	0.643624	0.532215	-4.69197	Vesicular integral-membrane protein VIP36 OS=Mus musculus OX=10090 GN=Lman2 PE=1 SV=2	0	24.374	16	4	12	4	358	40.4	6.95	cell organization and biogenesis;transport;other biological processes	non-structural extracellular;plasma membrane;other membranes;ER/Golgi;other cell component	other molecular function	66890	ENSMUSG00000021484	COPII-mediated vesicle transport; Cargo concentration in the ER	NA
Mrpl15	Q9CPR5	0.260447	1.19785	21.6632	-1.84232	0.0819533	0.583866	0.482801	-4.32489	39S ribosomal protein L15, mitochondrial OS=Mus musculus OX=10090 GN=Mrpl15 PE=1 SV=1	0	64.927	23	6	24	6	295	33.5	10.07	cell organization and biogenesis;protein metabolism;other metabolic processes;other biological processes	mitochondrion;translational apparatus	other molecular function	27395	ENSMUSG00000033845	Mitochondrial translation elongation; Mitochondrial translation termination	NA
Atp6v1g2	Q9WTT4	0.260408	1.19782	25.5948	-1.78517	0.0910842	0.596814	0.493507	-4.4079	V-type proton ATPase subunit G 2 OS=Mus musculus OX=10090 GN=Atp6v1g2 PE=1 SV=1	0	170.448	61	9	217	9	118	13.6	10.26	transport	other membranes;ER/Golgi;other cytoplasmic organelle;other cell component	transporter activity;other molecular function	66237	ENSMUSG00000024403	Amino acids regulate mTORC1; ROS and RNS production in phagocytes; Insulin receptor recycling; Transferrin endocytosis and recycling; Ion channel transport	NA
Kif5c	P28738	-0.260318	-1.19774	25.8748	1.75421	0.0963924	0.603086	0.498694	-4.45215	Kinesin heavy chain isoform 5C OS=Mus musculus OX=10090 GN=Kif5c PE=1 SV=3	0	384.669	41	33	304	24	956	109.2	6.19	cell organization and biogenesis;other metabolic processes;transport;developmental processes;other biological processes	cytoskeleton;other cell component	signal transduction activity or receptor binding;cytoskeletal activity;other molecular function	16574	ENSMUSG00000026764	NA	NA
Slmap	H7BX64	0.260145	1.1976	21.9606	-1.46286	0.160736	0.664172	0.549206	-4.84123	Sarcolemmal membrane-associated protein OS=Mus musculus OX=10090 GN=Slmap PE=1 SV=1	0	81.062	14	10	56	10	828	95	5.35	other biological processes	non-structural extracellular;other membranes	NA	83997	ENSMUSG00000021870	NA	NA
Pdcd6	P12815	-0.260018	-1.19749	22.3506	1.66889	0.112428	0.622347	0.514621	-4.57131	Programmed cell death protein 6 OS=Mus musculus OX=10090 GN=Pdcd6 PE=1 SV=2	0	86.252	52	9	42	9	191	21.9	5.4	cell organization and biogenesis;protein metabolism;other metabolic processes;stress response;transport;developmental processes;signal transduction;other biological processes	other membranes;ER/Golgi;nucleus;other cytoplasmic organelle;other cell component	other molecular function	18570	ENSMUSG00000021576	NA	NA
Rab8b	P61028	0.259861	1.19736	22.2686	-1.29153	0.212849	0.699752	0.578627	-5.04474	Ras-related protein Rab-8B OS=Mus musculus OX=10090 GN=Rab8b PE=1 SV=1	0	76.265	39	8	154	2	207	23.6	9.07	cell organization and biogenesis;transport;other biological processes	plasma membrane;other membranes;ER/Golgi;nucleus;other cytoplasmic organelle;other cell component	signal transduction activity or receptor binding;other molecular function	235442	ENSMUSG00000036943	RAB GEFs exchange GTP for GDP on RABs; RAB geranylgeranylation; TBC/RABGAPs	NA
Slc12a5	Q91V14	-0.259818	-1.19733	27.571	2.28971	0.0343263	0.475404	0.393113	-3.62172	Solute carrier family 12 member 5 OS=Mus musculus OX=10090 GN=Slc12a5 PE=1 SV=2	0	524.212	31	30	531	26	1138	126.2	6.74	cell-cell signaling;cell organization and biogenesis;stress response;transport;developmental processes;other biological processes	plasma membrane;other membranes;other cell component	transporter activity;other molecular function	57138	ENSMUSG00000017740	Cation-coupled Chloride cotransporters	NA
Sypl	D6RFU9	-0.259614	-1.19716	18.331	1.01593	0.326886	0.787285	0.651009	-5.32448	Synaptophysin-like protein OS=Mus musculus OX=10090 GN=Sypl PE=1 SV=1	0	9.3	15	1	6	1	79	8.9	9.29	NA	other membranes;ER/Golgi	NA	NA	ENSMUSG00000020570	NA	NA
Clasp1	A0A087WNW8	-0.259247	-1.19685	21.558	1.44495	0.165645	0.667105	0.551631	-4.86344	CLIP-associating protein 1 OS=Mus musculus OX=10090 GN=Clasp1 PE=1 SV=2	0	161.818	17	19	99	15	1475	162.8	8.53	NA	cytoskeleton;ER/Golgi;other cell component	cytoskeletal activity;other molecular function	NA	ENSMUSG00000064302	NA	Splicing factor NOVA regulated synaptic proteins
Nans	Q99J77	-0.259234	-1.19684	20.0045	1.15816	0.262799	0.741556	0.613195	-5.12778	Sialic acid synthase OS=Mus musculus OX=10090 GN=Nans PE=1 SV=1	0	31.515	16	4	12	4	359	40	7.06	other metabolic processes	cytosol	other molecular function	94181	ENSMUSG00000028334	Sialic acid metabolism	NA
Flrt3	Q8BGT1	0.259232	1.19684	17.9443	-1.24059	0.232627	0.721937	0.596972	-4.99221	Leucine-rich repeat transmembrane protein FLRT3 OS=Mus musculus OX=10090 GN=Flrt3 PE=1 SV=1	0	12.313	6	3	4	2	649	72.8	8.06	cell adhesion;cell organization and biogenesis;stress response;developmental processes;signal transduction;other biological processes	non-structural extracellular;plasma membrane;other membranes;cytosol;ER/Golgi;other cell component	signal transduction activity or receptor binding;other molecular function	71436	ENSMUSG00000051379	Downstream signaling of activated FGFR1	NA
Phb	P67778	0.259141	1.19677	27.6796	-1.60573	0.125722	0.637128	0.526843	-4.65682	Prohibitin OS=Mus musculus OX=10090 GN=Phb PE=1 SV=1	0	258.451	72	16	360	16	272	29.8	5.76	cell organization and biogenesis;protein metabolism;DNA metabolism;other metabolic processes;stress response;developmental processes;signal transduction;other biological processes	plasma membrane;other membranes;mitochondrion;nucleus;other cytoplasmic organelle;other cell component	signal transduction activity or receptor binding;other molecular function	18673	ENSMUSG00000038845	RAF activation; Processing of SMDT1	NA
Ptprj	E9Q4S7	0.258891	1.19656	20.0845	-2.16263	0.0442673	0.498211	0.411972	-3.83017	Protein-tyrosine-phosphatase OS=Mus musculus OX=10090 GN=Ptprj PE=1 SV=2	0	14.997	2	3	8	3	1350	148.5	7.17	protein metabolism;other metabolic processes	other membranes	other molecular function	19271	ENSMUSG00000025314	NA	NA
Mrps25	Q9D125	-0.258507	-1.19624	20.7153	2.07469	0.05262	0.521176	0.430963	-3.97061	28S ribosomal protein S25, mitochondrial OS=Mus musculus OX=10090 GN=Mrps25 PE=1 SV=1	0	39.569	35	5	31	5	171	19.9	9.23	protein metabolism;other metabolic processes	mitochondrion;translational apparatus	other molecular function	64658	ENSMUSG00000014551	Mitochondrial translation elongation; Mitochondrial translation termination	NA
Prr36	E9PV26	0.258407	1.19616	22.5858	-1.55971	0.136225	0.643624	0.532215	-4.71761	Proline-rich 36 OS=Mus musculus OX=10090 GN=Prr36 PE=1 SV=1	0	57.101	8	6	20	6	1098	110.6	9.98	NA	NA	NA	73072	ENSMUSG00000064125	NA	NA
Itfg1	Q99KW9	0.258347	1.19611	21.2931	-1.65805	0.11462	0.622347	0.514621	-4.58615	T-cell immunomodulatory protein OS=Mus musculus OX=10090 GN=Itfg1 PE=1 SV=2	0	20.122	7	4	20	4	610	67.4	5.73	NA	non-structural extracellular;other membranes	NA	71927	ENSMUSG00000031703	NA	NA
Ppp1r12a	Q9DBR7	0.257568	1.19546	21.2985	-1.61175	0.124399	0.637128	0.526843	-4.64876	Protein phosphatase 1 regulatory subunit 12A OS=Mus musculus OX=10090 GN=Ppp1r12a PE=1 SV=2	0	68.96	9	7	51	6	1029	114.9	5.49	cell cycle OR cell proliferation;cell organization and biogenesis;protein metabolism;other metabolic processes;signal transduction;other biological processes	plasma membrane;other membranes;cytosol;cytoskeleton;nucleus;other cell component	enzyme regulator activity;other molecular function	17931	ENSMUSG00000019907	Regulation of PLK1 Activity at G2/M Transition; RHO GTPases activate PKNs; RHO GTPases activate PAKs	Regulation of Actin Cytoskeleton; Focal Adhesion
Madd	A0A0R4J1F4	-0.257453	-1.19537	22.9081	2.01268	0.059344	0.535997	0.443218	-4.06763	MAP kinase-activating death domain protein OS=Mus musculus OX=10090 GN=Madd PE=1 SV=1	0	340.449	30	29	162	29	1558	173.1	6.2	other biological processes	other membranes;other cell component	enzyme regulator activity	228355	ENSMUSG00000040687	NA	NA
Gsdme	E9Q5V3	-0.257288	-1.19523	19.2752	1.36859	0.187955	0.676997	0.559811	-4.95569	Gasdermin-E OS=Mus musculus OX=10090 GN=Gsdme PE=1 SV=1	0.052	1.157	3	1	1	1	424	46.8	5.4	other biological processes	plasma membrane;other membranes;cytosol	NA	NA	ENSMUSG00000029821	NA	NA
Mrps15	Q9DC71	0.2571	1.19507	21.6149	-1.52573	0.144444	0.651447	0.538684	-4.76166	28S ribosomal protein S15, mitochondrial OS=Mus musculus OX=10090 GN=Mrps15 PE=1 SV=2	0	30.246	21	6	27	6	258	29.4	10.13	protein metabolism;other metabolic processes	mitochondrion;translational apparatus;nucleus	other molecular function	66407	ENSMUSG00000028861	Mitochondrial translation elongation; Mitochondrial translation termination	NA
Dgke	Q9R1C6	-0.256888	-1.1949	21.5588	1.68692	0.10886	0.619736	0.512462	-4.54647	Diacylglycerol kinase epsilon OS=Mus musculus OX=10090 GN=Dgke PE=1 SV=1	0	38.617	9	5	29	5	564	63.6	7.44	other metabolic processes;signal transduction;other biological processes	other membranes;cytosol;nucleus;other cell component	kinase activity;other molecular function	56077	ENSMUSG00000000276	Effects of PIP2 hydrolysis	NA
Fdxr	Q61578	-0.256761	-1.19479	21.9813	1.62641	0.121229	0.632456	0.52298	-4.62908	NADPH:adrenodoxin oxidoreductase, mitochondrial OS=Mus musculus OX=10090 GN=Fdxr PE=1 SV=1	0	75.757	26	9	45	9	494	54.2	8.66	other metabolic processes	NA	other molecular function	14149	ENSMUSG00000018861	Pregnenolone biosynthesis; Endogenous sterols; Electron transport from NADPH to Ferredoxin	NA
Rps15a	F8WJ41	-0.256698	-1.19474	23.2568	1.86132	0.0791007	0.577905	0.477872	-4.29691	40S ribosomal protein S15a (Fragment) OS=Mus musculus OX=10090 GN=Rps15a PE=1 SV=1	0	23.655	43	5	44	5	108	12.3	10.15	protein metabolism;other metabolic processes	translational apparatus	other molecular function	NA	ENSMUSG00000008683	NA	NA
Atg7	S4R2T5	-0.256467	-1.19455	21.6728	2.04694	0.0555393	0.528831	0.437292	-4.01424	Ubiquitin-like modifier-activating enzyme ATG7 OS=Mus musculus OX=10090 GN=Atg7 PE=1 SV=1	0	34.35	8	5	6	5	671	74.5	6.24	protein metabolism;other metabolic processes;transport	other cell component	other molecular function	NA	ENSMUSG00000030314	NA	NA
Ppp1r16b	Q8VHQ3	0.256441	1.19453	19.5568	-0.763747	0.454906	0.846022	0.699578	-5.53349	Protein phosphatase 1 regulatory inhibitor subunit 16B OS=Mus musculus OX=10090 GN=Ppp1r16b PE=1 SV=1	0.001	5.074	4	2	4	2	568	63.5	6.58	other biological processes	plasma membrane;other membranes;nucleus;other cell component	enzyme regulator activity;other molecular function	228852	ENSMUSG00000037754	NA	NA
Ap3m2	Q8R2R9	-0.256339	-1.19444	22.2353	1.7347	0.0998723	0.608629	0.503277	-4.47975	AP-3 complex subunit mu-2 OS=Mus musculus OX=10090 GN=Ap3m2 PE=1 SV=1	0	95.927	29	8	47	7	418	46.9	7.56	transport	other membranes;ER/Golgi;other cell component	NA	64933	ENSMUSG00000031539	NA	NA
Clcn3	Q8K4W8	-0.256038	-1.19419	20.8412	2.07895	0.0521848	0.521176	0.430963	-3.96388	Chloride channel protein OS=Mus musculus OX=10090 GN=Clcn3 PE=1 SV=1	0	11.813	5	4	27	3	791	87.9	7.03	transport	plasma membrane;other membranes;other cytoplasmic organelle	transporter activity	12725	ENSMUSG00000004319	NA	NA
Olfm3	D3YTM3	-0.255758	-1.19396	18.0532	1.39524	0.183242	0.674832	0.558021	-4.78245	Noelin-3 (Fragment) OS=Mus musculus OX=10090 GN=Olfm3 PE=1 SV=1	0.009	2.036	4	1	1	1	211	24.6	8.41	NA	NA	NA	NA	ENSMUSG00000027965	NA	NA
Tmem94	A0A668KL57	0.255486	1.19374	18.856	-1.47586	0.157248	0.660226	0.545943	-4.82499	Transmembrane protein 94 OS=Mus musculus OX=10090 GN=Tmem94 PE=1 SV=1	0	12.764	1	2	5	2	1371	152.8	6.48	NA	other membranes	NA	71947	ENSMUSG00000020747	NA	NA
Mrrf	Q9D6S7	-0.255379	-1.19365	23.2345	1.5583	0.136559	0.643624	0.532215	-4.71946	Ribosome-recycling factor, mitochondrial OS=Mus musculus OX=10090 GN=Mrrf PE=1 SV=1	0	102.249	31	5	51	5	262	29	9.85	cell organization and biogenesis;protein metabolism;other metabolic processes	NA	translation activity	67871	ENSMUSG00000026887	Mitochondrial translation termination	NA
Rnf10	Q3UIW5	-0.255367	-1.19364	18.4181	1.25489	0.225556	0.714169	0.590549	-5.0856	RING finger protein 10 OS=Mus musculus OX=10090 GN=Rnf10 PE=2 SV=2	0.052	1.159	2	1	1	1	804	88.3	6.58	cell-cell signaling;protein metabolism;other metabolic processes;developmental processes;signal transduction;other biological processes	plasma membrane;other membranes;nucleus;other cell component	nucleic acid binding activity;other molecular function	50849	ENSMUSG00000041740	NA	NA
Cul5	Q9D5V5	-0.255316	-1.1936	22.3015	1.57122	0.133532	0.643624	0.532215	-4.70253	Cullin-5 OS=Mus musculus OX=10090 GN=Cul5 PE=1 SV=3	0	82.911	21	15	74	15	780	90.9	7.81	protein metabolism;other metabolic processes;developmental processes;other biological processes	plasma membrane;other membranes;nucleus;other cell component	other molecular function	75717	NA	Neddylation; Antigen processing: Ubiquitination & Proteasome degradation; Inactivation of CSF3 (G-CSF) signaling; Downregulation of ERBB2 signaling	NA
Herc3	A6H6S0	0.255299	1.19358	18.6871	-1.15719	0.263185	0.742113	0.613656	-5.12877	Hect domain and RLD 3 OS=Mus musculus OX=10090 GN=Herc3 PE=1 SV=1	0.057	1.079	4	1	3	1	1050	117.3	6.48	protein metabolism;other metabolic processes	cytosol	other molecular function	73998	ENSMUSG00000029804	Antigen processing: Ubiquitination & Proteasome degradation	NA
Gucy1a2	F8VQK3	0.255292	1.19358	22.2358	-2.00312	0.0604468	0.535997	0.443218	-4.08244	Guanylate cyclase OS=Mus musculus OX=10090 GN=Gucy1a2 PE=1 SV=1	0	61.243	18	9	40	9	730	81.8	6.87	other metabolic processes;signal transduction;other biological processes	other cell component	other molecular function	234889	ENSMUSG00000041624	NA	Purine metabolism
Txndc9	A0A0A6YWP9	-0.255109	-1.19343	17.8948	0.922885	0.370663	0.812685	0.672012	-5.20349	Thioredoxin domain-containing protein 9 (Fragment) OS=Mus musculus OX=10090 GN=Txndc9 PE=1 SV=1	0.003	2.934	5	1	5	1	169	19.7	6.14	NA	NA	NA	NA	ENSMUSG00000058407	NA	NA
Acsf2	Q8VCW8	-0.254802	-1.19317	24.6291	2.16321	0.044216	0.498211	0.411972	-3.82922	Medium-chain acyl-CoA ligase ACSF2, mitochondrial OS=Mus musculus OX=10090 GN=Acsf2 PE=1 SV=1	0	201.697	34	15	161	15	615	67.9	8.18	other metabolic processes	NA	other molecular function	264895	ENSMUSG00000076435	Mitochondrial Fatty Acid Beta-Oxidation	NA
Mrpl30	A0A0A6YXW4	0.254382	1.19282	19.6236	-1.85083	0.0806639	0.583866	0.482801	-4.31237	39S ribosomal protein L30, mitochondrial (Fragment) OS=Mus musculus OX=10090 GN=Mrpl30 PE=1 SV=1	0	7.496	9	1	6	1	128	14.8	10.65	protein metabolism;other metabolic processes	translational apparatus	other molecular function	NA	ENSMUSG00000026087	NA	NA
Purg	Q8R4E6	0.254253	1.19272	19.0737	-1.59909	0.127195	0.638922	0.528327	-4.66568	Purine-rich element-binding protein gamma OS=Mus musculus OX=10090 GN=Purg PE=1 SV=1	0	7.939	8	4	42	2	350	39.9	9.51	other biological processes	nucleus	nucleic acid binding activity;other molecular function	75029	ENSMUSG00000049184	NA	NA
Mrpl49	Q9CQ40	-0.254097	-1.19259	21.1331	2.24251	0.0377491	0.480023	0.396933	-3.69985	39S ribosomal protein L49, mitochondrial OS=Mus musculus OX=10090 GN=Mrpl49 PE=1 SV=1	0	31.165	24	4	34	4	166	19.1	9.5	protein metabolism;other metabolic processes	mitochondrion;translational apparatus	other molecular function	18120	ENSMUSG00000007338	Mitochondrial translation elongation; Mitochondrial translation termination	NA
Stxbp6	Q3TYA4	0.254057	1.19256	22.2093	-1.21098	0.241554	0.728863	0.6027	-5.1333	Syntaxin-binding protein 6 OS=Mus musculus OX=10090 GN=Stxbp6 PE=1 SV=1	0	27.252	24	4	22	4	210	23.7	9.19	transport;other biological processes	other membranes	NA	217517	ENSMUSG00000046314	NA	NA
Gatb	Q99JT1	0.253688	1.19225	20.4484	-1.12969	0.274282	0.75703	0.625991	-5.21725	Glutamyl-tRNA(Gln) amidotransferase subunit B, mitochondrial OS=Mus musculus OX=10090 GN=Gatb PE=1 SV=1	0	36.8	13	5	20	5	557	62.1	8.54	protein metabolism;RNA metabolism OR transcription;other metabolic processes	mitochondrion;other cell component	other molecular function	229487	ENSMUSG00000028085	NA	NA
Dgkq	Q6P5E8	-0.253652	-1.19222	20.3193	1.25727	0.226684	0.716015	0.592075	-4.97454	Diacylglycerol kinase theta OS=Mus musculus OX=10090 GN=Dgkq PE=1 SV=1	0	20.569	9	6	16	6	934	102.2	7.52	cell organization and biogenesis;protein metabolism;other metabolic processes;signal transduction;other biological processes	plasma membrane;other membranes;cytosol;cytoskeleton;nucleus;other cytoplasmic organelle;other cell component	enzyme regulator activity;kinase activity;other molecular function	110524	ENSMUSG00000004815	Effects of PIP2 hydrolysis	NA
Lrtm2	Q8BGX3	-0.253462	-1.19206	18.0926	1.15089	0.264827	0.743072	0.614449	-5.19625	Leucine-rich repeat and transmembrane domain-containing protein 2 OS=Mus musculus OX=10090 GN=Lrtm2 PE=2 SV=1	0	14.537	6	2	3	2	370	41	6.4	cell organization and biogenesis;developmental processes;other biological processes	other membranes	signal transduction activity or receptor binding;other molecular function	211187	ENSMUSG00000055003	NA	NA
KRT34	O76011	0.253453	1.19206	18.9657	-1.23033	0.238828	0.725987	0.600321	-4.79955	CRAP Keratin, type I cuticular Ha4 OS=Homo sapiens OX=9606 GN=KRT34 PE=1 SV=2	0.04	1.352	2	1	1	1	436	49.4	5.06	developmental processes;other biological processes	cytosol;cytoskeleton	other molecular function	100653049; 3885	ENSG00000131737	Formation of the cornified envelope	Vitamin D Receptor Pathway
Dnajc8	Q6NZB0	0.253453	1.19206	18.9657	-1.23033	0.238828	0.725987	0.600321	-4.79955	DnaJ homolog subfamily C member 8 OS=Mus musculus OX=10090 GN=Dnajc8 PE=1 SV=2	0.002	3.186	9	2	2	2	253	29.8	9.06	NA	non-structural extracellular;cytosol;nucleus	other molecular function	68598	ENSMUSG00000054405	mRNA Splicing - Major Pathway	mRNA processing
Spock2	Q9ER58	-0.2534	-1.19201	18.2712	1.76123	0.0961607	0.603086	0.498694	-4.39608	Testican-2 OS=Mus musculus OX=10090 GN=Spock2 PE=1 SV=1	0.013	2.005	2	1	13	1	423	46.8	4.87	cell organization and biogenesis;protein metabolism;other metabolic processes;other biological processes	NA	other molecular function	94214	ENSMUSG00000058297	NA	NA
Agpat5	F8WGD9	-0.253182	-1.19183	21.4885	1.68169	0.109884	0.619736	0.512462	-4.55369	1-acyl-sn-glycerol-3-phosphate acyltransferase epsilon OS=Mus musculus OX=10090 GN=Agpat5 PE=1 SV=1	0	60.28	22	5	27	5	291	33.8	9.2	NA	other membranes;ER/Golgi	other molecular function	NA	ENSMUSG00000031467	NA	NA
Rdh14	Q9ERI6	0.253181	1.19183	24.0514	-2.17859	0.0428871	0.49578	0.409962	-3.80432	Retinol dehydrogenase 14 OS=Mus musculus OX=10090 GN=Rdh14 PE=1 SV=1	0	97.103	32	10	119	10	334	36.3	8.18	other metabolic processes	ER/Golgi	other molecular function	105014	ENSMUSG00000020621	RA biosynthesis pathway	NA
Mff	F6VAL0	0.252939	1.19163	20.1641	-1.14319	0.267927	0.749055	0.619396	-5.20413	Mitochondrial fission factor (Fragment) OS=Mus musculus OX=10090 GN=Mff PE=1 SV=1	0	91.952	83	8	79	1	147	16.3	5.17	NA	other membranes;ER/Golgi;other cytoplasmic organelle	NA	NA	ENSMUSG00000026150	NA	NA
Dab2ip	A2AUX5	0.252801	1.19152	21.6669	-1.30606	0.207965	0.699155	0.578134	-5.02826	Disabled homolog 2-interacting protein OS=Mus musculus OX=10090 GN=Dab2ip PE=1 SV=1	0	44.18	9	10	51	7	1124	123.9	7.28	signal transduction;other biological processes	NA	enzyme regulator activity	69601	ENSMUSG00000026883	NA	NA
Aco1	P28271	-0.252663	-1.1914	22.236	1.4823	0.155545	0.656435	0.542808	-4.81691	Cytoplasmic aconitate hydratase OS=Mus musculus OX=10090 GN=Aco1 PE=1 SV=3	0	104.986	21	14	77	14	889	98.1	7.5	other metabolic processes;transport;developmental processes;other biological processes	cytosol;ER/Golgi;other cell component	nucleic acid binding activity;other molecular function	11428	ENSMUSG00000028405	Iron uptake and transport	mRNA processing
Dag1	Q62165	-0.252566	-1.19132	20.9031	1.40918	0.175813	0.668353	0.552663	-4.90714	Dystroglycan OS=Mus musculus OX=10090 GN=Dag1 PE=1 SV=4	0	29.22	8	5	13	5	893	96.8	8.44	cell adhesion;cell-cell signaling;cell organization and biogenesis;protein metabolism;stress response;developmental processes;other biological processes	extracellular matrix;plasma membrane;other membranes;cytosol;cytoskeleton;nucleus;other cell component	cytoskeletal activity;other molecular function	13138	ENSMUSG00000039952	Regulation of expression of SLITs and ROBOs; ECM proteoglycans; O-linked glycosylation	Primary Focal Segmental Glomerulosclerosis FSGS
Ppid	Q9CR16	0.252468	1.19124	24.2372	-2.07044	0.0530579	0.521696	0.431392	-3.97731	Peptidyl-prolyl cis-trans isomerase D OS=Mus musculus OX=10090 GN=Ppid PE=1 SV=3	0	185.228	55	15	110	15	370	40.7	7.43	cell organization and biogenesis;protein metabolism;other metabolic processes;transport;other biological processes	cytosol;mitochondrion;nucleus;other cell component	signal transduction activity or receptor binding;other molecular function	67738	ENSMUSG00000027804	ESR-mediated signaling	NA
Dnajc11	Q5U458	0.252387	1.19118	25.2144	-2.42882	0.0258407	0.434761	0.359505	-3.38685	DnaJ homolog subfamily C member 11 OS=Mus musculus OX=10090 GN=Dnajc11 PE=1 SV=2	0	177.16	34	16	189	16	559	63.2	8.32	cell organization and biogenesis	other membranes;mitochondrion	NA	230935	ENSMUSG00000039768	NA	NA
Rps24	P62849	-0.252363	-1.19116	21.3294	1.74961	0.0972037	0.605335	0.500554	-4.45868	40S ribosomal protein S24 OS=Mus musculus OX=10090 GN=Rps24 PE=1 SV=1	0	32.352	20	3	33	3	133	15.4	10.78	protein metabolism;RNA metabolism OR transcription;other metabolic processes;other biological processes	cytosol;translational apparatus	other molecular function	20088	ENSMUSG00000025290	L13a-mediated translational silencing of Ceruloplasmin expression; SRP-dependent cotranslational protein targeting to membrane; Major pathway of rRNA processing in the nucleolus and cytosol; Formation of a pool of free 40S subunits; GTP hydrolysis and joining of the 60S ribosomal subunit; Nonsense Mediated Decay (NMD) independent of the Exon Junction Complex (EJC); Nonsense Mediated Decay (NMD) e…	Cytoplasmic Ribosomal Proteins; mRNA processing
Usp5	P56399	-0.252287	-1.19109	25.0722	1.49443	0.152375	0.655583	0.542104	-4.8016	Ubiquitin carboxyl-terminal hydrolase 5 OS=Mus musculus OX=10090 GN=Usp5 PE=1 SV=1	0	396.049	43	26	232	26	858	95.8	5.01	protein metabolism;other metabolic processes;other biological processes	cytosol;nucleus	other molecular function	22225	ENSMUSG00000038429	Ub-specific processing proteases; Synthesis of active ubiquitin: roles of E1 and E2 enzymes	NA
Ptprs	B0V2N1	0.252155	1.19098	25.1323	-1.66254	0.113708	0.622347	0.514621	-4.58001	Receptor-type tyrosine-protein phosphatase S OS=Mus musculus OX=10090 GN=Ptprs PE=1 SV=1	0	491.974	26	34	368	27	1907	211.8	7.23	cell adhesion;cell organization and biogenesis;protein metabolism;other metabolic processes;developmental processes;other biological processes	plasma membrane;other membranes;cytosol;ER/Golgi;other cell component	other molecular function	19280	ENSMUSG00000013236	Receptor-type tyrosine-protein phosphatases; Synaptic adhesion-like molecules	PluriNetWork: mechanisms associated with pluripotency
Trim9	A0A6I8MWZ7	-0.252091	-1.19093	23.0858	1.5807	0.131347	0.643624	0.532215	-4.69005	E3 ubiquitin-protein ligase TRIM9 OS=Mus musculus OX=10090 GN=Trim9 PE=1 SV=1	0	59.847	16	7	25	7	550	61.3	7.46	NA	other cell component	other molecular function	NA	ENSMUSG00000021071	NA	NA
Ubr1	O70481	0.251844	1.19073	22.6715	-1.25923	0.224022	0.711892	0.588666	-5.08082	E3 ubiquitin-protein ligase UBR1 OS=Mus musculus OX=10090 GN=Ubr1 PE=1 SV=2	0.019	1.794	1	1	1	1	1757	200.1	6.05	protein metabolism;other metabolic processes;other biological processes	cytosol;other cell component	other molecular function	22222	ENSMUSG00000027272	Antigen processing: Ubiquitination & Proteasome degradation	NA
Ndufb6	Q3UIU2	-0.251703	-1.19061	26.1251	1.71952	0.102657	0.614112	0.507811	-4.50109	NADH dehydrogenase [ubiquinone] 1 beta subcomplex subunit 6 OS=Mus musculus OX=10090 GN=Ndufb6 PE=1 SV=3	0	62.279	67	10	204	10	128	15.5	9.79	cell organization and biogenesis;other metabolic processes	other membranes;mitochondrion;nucleus	NA	230075	ENSMUSG00000071014	Complex I biogenesis	Oxidative phosphorylation; Electron Transport Chain
Setd7	Q8VHL1	0.251048	1.19007	19.5014	-1.37761	0.185201	0.674832	0.558021	-4.945	Histone-lysine N-methyltransferase SETD7 OS=Mus musculus OX=10090 GN=Setd7 PE=1 SV=2	0	24.149	11	3	9	3	366	40.5	4.65	cell organization and biogenesis;protein metabolism;other metabolic processes;stress response;other biological processes	nucleus;other cell component	other molecular function	73251	ENSMUSG00000037111	PKMTs methylate histone lysines	NA
Tusc3	Q8BTV1	0.250805	1.18987	20.8197	-1.80297	0.0881494	0.595706	0.492591	-4.38223	Tumor suppressor candidate 3 OS=Mus musculus OX=10090 GN=Tusc3 PE=1 SV=1	0	34.317	12	4	24	4	347	39.5	10.11	protein metabolism;other metabolic processes;transport;other biological processes	other membranes;ER/Golgi	transporter activity;other molecular function	80286	ENSMUSG00000039530	Miscellaneous transport and binding events	NA
Pik3r1	P70305	0.250602	1.1897	16.3107	-1.45924	0.165105	0.667105	0.551631	-4.79191	Phosphatidylinositol 3-kinase regulatory subunit alpha (Fragment) OS=Mus musculus OX=10090 GN=Pik3r1 PE=1 SV=1	0	6.678	18	1	3	1	112	12.8	7.58	other metabolic processes	NA	kinase activity	NA	ENSMUSG00000041417	NA	Apoptosis; Microglia Pathogen Phagocytosis Pathway; Dysregulated miRNA Targeting in Insulin/PI3K-AKT Signaling
Gak	Q99KY4	0.250166	1.18934	21.0089	-1.28192	0.217065	0.700365	0.579134	-4.99687	Cyclin-G-associated kinase OS=Mus musculus OX=10090 GN=Gak PE=1 SV=2	0	76.667	9	11	45	9	1305	143.6	5.73	cell cycle OR cell proliferation;cell organization and biogenesis;protein metabolism;other metabolic processes;transport;developmental processes;other biological processes	cytosol;ER/Golgi;other cell component	kinase activity;other molecular function	231580	NA	Golgi Associated Vesicle Biogenesis; Clathrin-mediated endocytosis	NA
Vipas39	Q8BGQ1	-0.250163	-1.18934	19.0593	1.00472	0.332065	0.788523	0.652032	-4.97537	Spermatogenesis-defective protein 39 homolog OS=Mus musculus OX=10090 GN=Vipas39 PE=1 SV=1	0	22.61	5	2	8	2	491	56.6	7.17	cell organization and biogenesis;protein metabolism;other metabolic processes;transport;other biological processes	ER/Golgi;other cytoplasmic organelle;other cell component	other molecular function	104799	ENSMUSG00000021038	NA	NA
Atp6v1h	Q8BVE3	0.250152	1.18933	26.6605	-1.75918	0.0955215	0.603086	0.498694	-4.44507	V-type proton ATPase subunit H OS=Mus musculus OX=10090 GN=Atp6v1h PE=1 SV=1	0	320.423	50	23	333	23	483	55.8	6.61	transport	other membranes;other cytoplasmic organelle	transporter activity	108664	ENSMUSG00000033793	Amino acids regulate mTORC1; ROS and RNS production in phagocytes; Insulin receptor recycling; Transferrin endocytosis and recycling; Ion channel transport	NA
Mrpl42	Q9CPV3	0.250141	1.18932	18.6726	-1.22662	0.235759	0.725987	0.600321	-5.11647	39S ribosomal protein L42, mitochondrial OS=Mus musculus OX=10090 GN=Mrpl42 PE=1 SV=1	0	13.44	9	1	6	1	142	16.5	9.19	NA	plasma membrane;other membranes;mitochondrion;translational apparatus	NA	67270	ENSMUSG00000062981	Mitochondrial translation elongation; Mitochondrial translation termination	NA
Slc25a32	Q3T9D8	0.250118	1.1893	18.9694	-1.51998	0.148015	0.651658	0.538858	-4.67256	Mitochondrial folate transporter/carrier (Fragment) OS=Mus musculus OX=10090 GN=Slc25a32 PE=1 SV=1	0	13.772	6	1	2	1	269	29.8	9.58	NA	other membranes	NA	NA	ENSMUSG00000022299	NA	NA
Fads2	Q9Z0R9	-0.249972	-1.18918	19.6158	1.83989	0.0823239	0.583866	0.482801	-4.32845	Acyl-CoA 6-desaturase OS=Mus musculus OX=10090 GN=Fads2 PE=1 SV=1	0	23.656	7	3	12	2	444	52.4	8.82	other metabolic processes	other membranes;ER/Golgi	other molecular function	56473	ENSMUSG00000024665	Linoleic acid (LA) metabolism; alpha-linolenic acid (ALA) metabolism	Selenium Micronutrient Network; Folic Acid Network; PPAR signaling pathway; Cholesterol metabolism (includes both Bloch and Kandutsch-Russell pathways); Omega-3/Omega-6 FA synthesis; Omega-9 FA synthesis
Ankrd29	D3YVV3	0.249906	1.18913	19.6338	-1.94798	0.0671746	0.544861	0.450547	-4.167	Ankyrin repeat domain 29 OS=Mus musculus OX=10090 GN=Ankrd29 PE=1 SV=1	0.001	4.35	9	2	8	2	309	33.2	8.43	NA	NA	NA	225187	ENSMUSG00000057766	NA	NA
Rab3c	P62823	0.249859	1.18909	25.2613	-1.57567	0.132502	0.643624	0.532215	-4.69667	Ras-related protein Rab-3C OS=Mus musculus OX=10090 GN=Rab3c PE=1 SV=1	0	143.281	47	9	221	5	227	25.9	5.24	transport;other biological processes	plasma membrane;other membranes;cytosol;ER/Golgi;other cytoplasmic organelle;other cell component	cytoskeletal activity;other molecular function	67295	ENSMUSG00000021700	RAB geranylgeranylation	NA
Nrn1	A0A286YCW7	0.249757	1.18901	20.8446	-1.76905	0.0938145	0.601171	0.49711	-4.431	Neuritin (Fragment) OS=Mus musculus OX=10090 GN=Nrn1 PE=1 SV=1	0	26.551	14	2	21	2	140	15.1	6.99	developmental processes	plasma membrane;other membranes	NA	NA	ENSMUSG00000039114	NA	NA
Clec2f	Q8VI21	0.249598	1.18888	20.3287	-1.38782	0.1831	0.674832	0.558021	-4.87642	C-type lectin domain family 2 member F OS=Mus musculus OX=10090 GN=Clec2f PE=3 SV=1	0.051	1.17	3	1	1	1	196	22.2	7.55	NA	plasma membrane;other membranes	signal transduction activity or receptor binding;other molecular function	NA	NA	NA	NA
Eif4g3	A2AMI7	0.249167	1.18852	18.1799	-1.68603	0.110041	0.619736	0.512462	-4.54945	Eukaryotic translation initiation factor 4 gamma 3 (Fragment) OS=Mus musculus OX=10090 GN=Eif4g3 PE=1 SV=1	0	20.233	3	3	7	2	1002	113.1	5.71	protein metabolism;other metabolic processes	NA	nucleic acid binding activity	NA	ENSMUSG00000028760	NA	NA
Ache	P21836	0.249084	1.18845	23.9373	-1.18761	0.250413	0.734804	0.607612	-5.1581	Acetylcholinesterase OS=Mus musculus OX=10090 GN=Ache PE=1 SV=1	0	157.357	29	12	117	12	614	68.1	6.33	cell adhesion;cell-cell signaling;cell organization and biogenesis;other metabolic processes;transport;developmental processes;signal transduction;other biological processes	non-structural extracellular;extracellular matrix;plasma membrane;other membranes;ER/Golgi;nucleus;other cell component	other molecular function	11423	ENSMUSG00000023328	NA	Acetylcholine Synthesis; Biogenic Amine Synthesis
Ppp5c	Q60676	-0.248788	-1.18821	22.8793	1.24592	0.228758	0.718351	0.594007	-5.09546	Serine/threonine-protein phosphatase 5 OS=Mus musculus OX=10090 GN=Ppp5c PE=1 SV=3	0	115.731	20	10	77	10	499	56.8	6.2	cell organization and biogenesis;protein metabolism;other metabolic processes;stress response;other biological processes	plasma membrane;other membranes;cytosol;nucleus;other cell component	cytoskeletal activity;nucleic acid binding activity;other molecular function	19060	ENSMUSG00000003099	Negative regulation of MAPK pathway; ESR-mediated signaling; Recruitment and ATM-mediated phosphorylation of repair and signaling proteins at DNA double strand breaks	MAPK signaling pathway
Agpat3	Q9D517	-0.248539	-1.188	22.5854	1.66458	0.113295	0.622347	0.514621	-4.57722	1-acyl-sn-glycerol-3-phosphate acyltransferase gamma OS=Mus musculus OX=10090 GN=Agpat3 PE=1 SV=2	0	27.875	13	5	42	5	376	43.3	8.51	other metabolic processes	other membranes;ER/Golgi;nucleus;other cell component	other molecular function	28169	ENSMUSG00000001211	COPI-independent Golgi-to-ER retrograde traffic; Synthesis of PA	Triacylglyceride Synthesis
Adgrb3	Q8BJ13	-0.248449	-1.18793	22.3319	1.39423	0.180208	0.671438	0.555215	-4.92515	Adhesion G protein-coupled receptor B3 OS=Mus musculus OX=10090 GN=Adgrb3 PE=1 SV=1	0	138.946	19	8	62	8	652	73.2	6.86	signal transduction;other biological processes	other membranes	other molecular function	210933	ENSMUSG00000033569	NA	Non-odorant GPCRs
Psmc1	P62192	-0.248361	-1.18786	23.8331	1.45102	0.163966	0.665673	0.550448	-4.85593	26S proteasome regulatory subunit 4 OS=Mus musculus OX=10090 GN=Psmc1 PE=1 SV=1	0	95.715	29	9	44	8	440	49.2	6.21	protein metabolism;other metabolic processes;other biological processes	other membranes;cytosol;nucleus;other cell component	other molecular function	19179	ENSMUSG00000021178	Antigen processing: Ubiquitination & Proteasome degradation; Neddylation; Regulation of RAS by GAPs; Ub-specific processing proteases; Downstream TCR signaling; FCERI mediated NF-kB activation; Asymmetric localization of PCP proteins; Degradation of AXIN; Hedgehog 'on' state; Regulation of RUNX3 expression and activity; Autodegradation of Cdh1 by Cdh1:APC/C; APC/C:Cdc20 mediated degradation of Se…	TNF-alpha NF-kB Signaling Pathway; Proteasome Degradation
Tpi1	P17751	-0.248273	-1.18778	27.932	1.35647	0.19171	0.680829	0.56298	-4.96997	Triosephosphate isomerase OS=Mus musculus OX=10090 GN=Tpi1 PE=1 SV=5	0	276.305	68	13	329	13	249	26.7	7.3	other metabolic processes;developmental processes	cytosol	other molecular function	21991	ENSMUSG00000023456	Gluconeogenesis; Glycolysis	Fatty Acid Beta Oxidation; Glycolysis and Gluconeogenesis
Mrpl11	Q9CQF0	0.248168	1.1877	21.3261	-1.6511	0.116045	0.622347	0.514621	-4.59563	39S ribosomal protein L11, mitochondrial OS=Mus musculus OX=10090 GN=Mrpl11 PE=1 SV=1	0	34.956	33	5	52	5	192	20.7	9.73	cell organization and biogenesis;protein metabolism;other metabolic processes	mitochondrion;translational apparatus	nucleic acid binding activity;other molecular function	66419	ENSMUSG00000024902	Mitochondrial translation elongation; Mitochondrial translation termination	mRNA processing
Ttc19	Q8CC21	0.248021	1.18758	22.8411	-2.02726	0.0576966	0.535997	0.443218	-4.04497	Tetratricopeptide repeat protein 19, mitochondrial OS=Mus musculus OX=10090 GN=Ttc19 PE=1 SV=1	0	51.07	25	9	76	9	365	41.2	6.21	cell organization and biogenesis	other membranes;mitochondrion	NA	72795	ENSMUSG00000042298	NA	NA
Arfgap2	Q99K28	-0.247777	-1.18738	19.1927	1.48108	0.155865	0.656435	0.542808	-4.81843	ADP-ribosylation factor GTPase-activating protein 2 OS=Mus musculus OX=10090 GN=Arfgap2 PE=1 SV=1	0.001	4.282	2	1	6	1	520	56.6	8.18	cell organization and biogenesis;transport;other biological processes	plasma membrane;other membranes;cytosol;ER/Golgi	enzyme regulator activity;other molecular function	77038	ENSMUSG00000027255	COPI-dependent Golgi-to-ER retrograde traffic; COPI-mediated anterograde transport; CDC42 GTPase cycle	NA
Serinc1	Q9QZI8	0.24774	1.18735	21.5661	-1.98221	0.0629236	0.543391	0.449332	-4.11467	Serine incorporator 1 OS=Mus musculus OX=10090 GN=Serinc1 PE=1 SV=1	0	31.788	5	2	27	2	453	50.5	6.28	other metabolic processes;other biological processes	plasma membrane;other membranes;ER/Golgi	other molecular function	56442	ENSMUSG00000019877	Serine biosynthesis	NA
Zdhhc17	Q80TN5	0.247559	1.1872	18.5875	-1.3624	0.189865	0.67917	0.561608	-4.96299	Palmitoyltransferase ZDHHC17 OS=Mus musculus OX=10090 GN=Zdhhc17 PE=1 SV=2	0.003	3.054	1	1	2	1	632	72.6	7.39	cell organization and biogenesis;protein metabolism;other metabolic processes;transport;developmental processes;other biological processes	plasma membrane;other membranes;ER/Golgi;other cell component	signal transduction activity or receptor binding;transporter activity;other molecular function	320150	ENSMUSG00000035798	NA	NA
Pik3r4	Q8VD65	0.24733	1.18701	19.1572	-1.44333	0.166094	0.667105	0.551631	-4.86543	Phosphoinositide 3-kinase regulatory subunit 4 OS=Mus musculus OX=10090 GN=Pik3r4 PE=1 SV=3	0	35.32	4	3	5	3	1358	152.5	7.12	protein metabolism;other metabolic processes;stress response;transport;other biological processes	other membranes;cytoskeleton;other cytoplasmic organelle;other cell component	kinase activity;other molecular function	75669	ENSMUSG00000032571	Synthesis of PIPs at the Golgi membrane; RHO GTPases Activate NADPH Oxidases; Macroautophagy; PI3K Cascade; Synthesis of PIPs at the early endosome membrane; Synthesis of PIPs at the late endosome membrane; Toll Like Receptor 9 (TLR9) Cascade	Focal Adhesion-PI3K-Akt-mTOR-signaling pathway; Regulation of Actin Cytoskeleton; Insulin Signaling; Focal Adhesion
Ttc34	A0A140LHH0	0.247247	1.18694	17.1625	-0.814999	0.425718	0.835748	0.691083	-5.49597	Tetratricopeptide repeat protein 34 OS=Mus musculus OX=10090 GN=Ttc34 PE=4 SV=1	0.044	1.284	1	1	3	1	1063	115.3	7.47	NA	NA	NA	NA	ENSMUSG00000046637	NA	NA
Cst3	A2APX3	0.247186	1.18689	22.7475	-1.55954	0.136266	0.643624	0.532215	-4.71784	Cystatin-C (Fragment) OS=Mus musculus OX=10090 GN=Cst3 PE=1 SV=1	0	40.481	27	3	34	3	102	11.1	8.18	other biological processes	NA	enzyme regulator activity	NA	ENSMUSG00000027447	NA	NA
Tpm1	E9Q456	0.247173	1.18688	23.6564	-1.36712	0.188408	0.677033	0.559841	-4.95743	Tropomyosin alpha-1 chain OS=Mus musculus OX=10090 GN=Tpm1 PE=1 SV=1	0	139.353	48	14	156	6	248	28.7	4.77	NA	cytoskeleton	cytoskeletal activity	NA	ENSMUSG00000032366	NA	NA
Robo2	E9Q6A0	0.247168	1.18687	20.8255	-1.24535	0.228961	0.718351	0.594007	-5.09609	Roundabout homolog 2 OS=Mus musculus OX=10090 GN=Robo2 PE=1 SV=1	0	90.876	9	8	52	7	1377	150.7	6.3	NA	other membranes	NA	NA	ENSMUSG00000052516	NA	GDNF/RET signalling axis
Ctsb	P10605	-0.247163	-1.18687	23.5225	0.88512	0.387755	0.819926	0.677999	-5.44101	Cathepsin B OS=Mus musculus OX=10090 GN=Ctsb PE=1 SV=2	0	68.606	12	3	51	3	339	37.3	5.91	protein metabolism;other metabolic processes;developmental processes;other biological processes	non-structural extracellular;plasma membrane;other membranes;nucleus;other cytoplasmic organelle;other cell component	other molecular function	13030	ENSMUSG00000021939	Neutrophil degranulation; MHC class II antigen presentation; Assembly of collagen fibrils and other multimeric structures; Collagen degradation; Trafficking and processing of endosomal TLR	NA
Idh1	O88844	-0.247012	-1.18675	24.5137	1.8896	0.0750165	0.566418	0.468373	-4.25491	Isocitrate dehydrogenase [NADP] cytoplasmic OS=Mus musculus OX=10090 GN=Idh1 PE=1 SV=2	0	191.901	54	20	197	19	414	46.6	7.17	other metabolic processes;stress response;developmental processes;other biological processes	cytosol;mitochondrion;other cytoplasmic organelle;other cell component	other molecular function	15926	ENSMUSG00000025950	Peroxisomal protein import; Neutrophil degranulation; NADPH regeneration	Glutathione metabolism; Oxidative Stress and Redox Pathway; Glutathione and one carbon metabolism
Gars1	Q9CZD3	-0.24683	-1.1866	22.1754	1.50034	0.15085	0.655583	0.542104	-4.7941	Glycine--tRNA ligase OS=Mus musculus OX=10090 GN=Gars1 PE=1 SV=1	0	82.017	15	8	31	8	729	81.8	6.65	protein metabolism;RNA metabolism OR transcription;other metabolic processes	non-structural extracellular;cytosol;other cell component	other molecular function	353172	ENSMUSG00000029777	NA	NA
Ndufaf1	A2AQ17	0.246791	1.18656	22.2498	-2.05665	0.0545013	0.525291	0.434365	-3.99901	Complex I intermediate-associated protein 30, mitochondrial OS=Mus musculus OX=10090 GN=Ndufaf1 PE=1 SV=1	0	50.604	29	9	53	9	328	37.8	8.6	cell organization and biogenesis	NA	NA	NA	ENSMUSG00000027305	NA	NA
Trappc5	Q9CQA1	0.2465	1.18633	18.2421	-0.871427	0.394988	0.820645	0.678594	-5.45207	Trafficking protein particle complex subunit 5 OS=Mus musculus OX=10090 GN=Trappc5 PE=1 SV=1	0	29.035	17	3	14	3	188	20.8	9.66	transport	ER/Golgi;other cytoplasmic organelle;other cell component	NA	66682	ENSMUSG00000040236	RAB GEFs exchange GTP for GDP on RABs; COPII-mediated vesicle transport	NA
Slc23a2	Q9EPR4	-0.246427	-1.18627	19.0903	0.980585	0.339786	0.793504	0.656151	-5.35961	Solute carrier family 23 member 2 OS=Mus musculus OX=10090 GN=Slc23a2 PE=1 SV=2	0	30.563	8	3	15	3	648	70	7.5	other metabolic processes;stress response;transport;other biological processes	plasma membrane;other membranes;other cell component	transporter activity	54338	ENSMUSG00000027340	Vitamin C (ascorbate) metabolism	NA
Olfr1101	Q7TR59	0.246316	1.18617	17.0789	-0.747873	0.46475	0.847104	0.700473	-5.47821	Olfactory receptor OS=Mus musculus OX=10090 GN=Olfr1101 PE=3 SV=1	0.016	1.952	4	1	7	1	310	34.8	8.1	signal transduction;other biological processes	plasma membrane;other membranes	other molecular function	258584	ENSMUSG00000075167	Olfactory Signaling Pathway	NA
Tmem30a	Q8VEK0	0.246239	1.18611	24.5993	-1.80493	0.0878301	0.59489	0.491917	-4.37938	Cell cycle control protein 50A OS=Mus musculus OX=10090 GN=Tmem30a PE=1 SV=1	0	140.882	25	10	102	10	364	41	8.37	cell organization and biogenesis;transport;other biological processes	plasma membrane;other membranes;ER/Golgi;other cell component	transporter activity	69981	ENSMUSG00000032328	Neutrophil degranulation	NA
Dpysl5	Q9EQF6	-0.246236	-1.18611	25.1408	1.51403	0.147368	0.651447	0.538684	-4.77667	Dihydropyrimidinase-related protein 5 OS=Mus musculus OX=10090 GN=Dpysl5 PE=1 SV=1	0	293.478	51	21	232	21	564	61.5	7.09	cell organization and biogenesis;developmental processes	other cell component	cytoskeletal activity;other molecular function	65254	ENSMUSG00000029168	CRMPs in Sema3A signaling	NA
Glud1	P26443	-0.246208	-1.18609	29.7768	1.8582	0.0795629	0.579736	0.479385	-4.30151	Glutamate dehydrogenase 1, mitochondrial OS=Mus musculus OX=10090 GN=Glud1 PE=1 SV=1	0	515.115	46	25	797	25	558	61.3	8	other metabolic processes;developmental processes;other biological processes	mitochondrion;ER/Golgi;other cell component	other molecular function	14661	ENSMUSG00000021794	Transcriptional activation of mitochondrial biogenesis; Glutamate and glutamine metabolism	NA
[truncated: 2,996 more rows]

## Sheet: dep_ASOxGF_over_WTxGF
gene_symbol	Accession	log2_foldchange	foldchange	AveExpr	t	p_value	adj_p_value	q_value	B	description	exp_q.value_combined	sum_pep_score	coverage_percent	num_peptides	num_psms	num_unique_peptides	num_aas	mw_kda	calc_pi	biological_process	cellular_component	molecular_function	entrez_gene_id	ensembl_gene_id	gene_symbol	reactome_pathways	wikipathways
[truncated: 3,942 more rows]

[truncated: 2 more sheets: dep_WTxGF_over_WTxSPF, dep_ASOxGF_over_ASOxSPF]
